# Supplementary material for: The post-vaccine microevolution of invasive Streptococcus pneumoniae
Source: Sci Rep. 2015 Oct 23;5:14952. doi: 10.1038/srep14952 (PMC4615977; doi:10.1038/srep14952)
Supplement: Supplementary Table 1 [file srep14952-s2.xls]

## Sheet: Sheet1
The post-vaccine microevolution of invasive Streptococcus pneumoniae
Amelieke J.H. Cremers1,+, Fredrick M. Mobegi1,2,+, Marien I. de Jonge1, Sacha A.F.T. van Hijum2, Jacques F. Meis3,4, Peter W.M. Hermans1,‡, Gerben Ferwerda1, Stephen D. Bentley5, Aldert L. Zomer1,2,*
1Radboud university medical center, Laboratory of Pediatric Infectious Diseases, Nijmegen, The Netherlands
2Radboud university medical center, Bacterial Genomics Group; Center for Molecular and Biomolecular Informatics, Nijmegen, The Netherlands
3Canisius-Wilhelmina Hospital, Department of Medical Microbiology and Infectious Diseases, Nijmegen, The Netherlands
4Radboud university medical center, Department of Medical Microbiology, Nijmegen, The Netherlands
5Wellcome Trust Sanger Institute, Pathogen Genomics group, Hinxton Cambridge, United Kingdom
+Authors contributed equally to this work
‡Current address: Janssen Research and Development, Janssen Pharmaceutical Companies of Johnson & Johnson, 2340 Beerse, Belgium.
*Corresponding author: Email: a.l.zomer@uu.nl
Supplementary table 1. SNPs observed in capsular switched isolates

## Sheet: SNPs_10071_4#48
SNP	Start	Stop	Annotation
193	193	375	transposase-like protein IS1381 ISSpn7
207	193	375	transposase-like protein IS1381 ISSpn7
256	193	375	transposase-like protein IS1381 ISSpn7
288	193	375	transposase-like protein IS1381 ISSpn7
307	193	375	transposase-like protein IS1381 ISSpn7
310	193	375	transposase-like protein IS1381 ISSpn7
640	383	685	PTS system galactose-specific transporter subunit IIB Phosphotransferase system galactitol-specific IIBomponent PTS system Lactose/Cellobiose specific IIB subunit
1854	1614	3437	GTP-binding protein LepA Elongation factor 4 GTP-binding protein LepA GTPases - translation elongation factors GTP-binding protein LepA GTP-binding protein LepA-terminus
25035	24660	25835	A/G-specific adenine glycosylase A/G-specific adenine glycosylase adenine DNA glycosylase A/G-specific adenine glycosylase HhH-GPD superfamily base excision DNA repair protein
25156	24660	25835	A/G-specific adenine glycosylase A/G-specific adenine glycosylase adenine DNA glycosylase A/G-specific adenine glycosylase HhH-GPD superfamily base excision DNA repair protein
28375	28063	28752	phosphopantothenate--cysteine ligase DNA/pantothenate metabolism flavoprotein phosphopantothenate--cysteine ligase Phosphopantothenoylcysteine synthetase/decarboxylase phosphopantothenate--cysteine ligase DNA / pantothenate metabolism flavoprotein
33970	32759	34747	excinuclease ABC subunit B hypothetical protein excinuclease ABC subunit B Predicted HKD family nuclease excinuclease ABC subunit B Ultra-violet resistance protein B
39193	39004	40491	glucose-6-phosphate 1-dehydrogenase Glucose-6-phosphate 1-dehydrogenase glucose-6-phosphate 1-dehydrogenase glucose-6-phosphate dehydrogenase Glucose-6-phosphate dehydrogenase -terminal domain
54573	54497	55153	MmcQ family protein hypothetical protein Uncharacterized proteinonserved in bacteria Protein of unknown function (DUF419)
56748	56502	58589	DNA topoisomerase I DNA topoisomerase 1 DNA topoisomerase I Zn-finger domain associated with topoisomerase type I DNA topoisomerase I DNA topoisomerase
60983	60682	61530	DNA processing protein DprA hypothetical protein hypothetical protein DNA protecting protein DprA DNA recombination-mediator protein A
67706	67638	68441	phosphorylcholine transferase LicD1 LPS biosynthesis protein LicD family
101470	101195	102541	glutamate dehydrogenase NADP-specific glutamate dehydrogenase glutamate dehydrogenase Glutamate/Leucine/Phenylalanine/Valine dehydrogenase
101476	101195	102541	glutamate dehydrogenase NADP-specific glutamate dehydrogenase glutamate dehydrogenase Glutamate/Leucine/Phenylalanine/Valine dehydrogenase
101512	101195	102541	glutamate dehydrogenase NADP-specific glutamate dehydrogenase glutamate dehydrogenase Glutamate/Leucine/Phenylalanine/Valine dehydrogenase
101548	101195	102541	glutamate dehydrogenase NADP-specific glutamate dehydrogenase glutamate dehydrogenase Glutamate/Leucine/Phenylalanine/Valine dehydrogenase
101671	101195	102541	glutamate dehydrogenase NADP-specific glutamate dehydrogenase glutamate dehydrogenase Glutamate/Leucine/Phenylalanine/Valine dehydrogenase
101722	101195	102541	glutamate dehydrogenase NADP-specific glutamate dehydrogenase glutamate dehydrogenase Glutamate/Leucine/Phenylalanine/Valine dehydrogenase
101749	101195	102541	glutamate dehydrogenase NADP-specific glutamate dehydrogenase glutamate dehydrogenase Glutamate/Leucine/Phenylalanine/Valine dehydrogenase
101844	101195	102541	glutamate dehydrogenase NADP-specific glutamate dehydrogenase glutamate dehydrogenase Glutamate/Leucine/Phenylalanine/Valine dehydrogenase
101902	101195	102541	glutamate dehydrogenase NADP-specific glutamate dehydrogenase glutamate dehydrogenase Glutamate/Leucine/Phenylalanine/Valine dehydrogenase
101960	101195	102541	glutamate dehydrogenase NADP-specific glutamate dehydrogenase glutamate dehydrogenase Glutamate/Leucine/Phenylalanine/Valine dehydrogenase
102990	102830	106408	glutamate dehydrogenase
103329	102830	106408	glutamate dehydrogenase
104407	102830	106408	glutamate dehydrogenase
106344	102830	106408	glutamate dehydrogenase
107737	107638	107773	L10_leader
108596	107849	109360	hlorohydrolase 5-methylthioadenosine/S-adenosylhomocysteine deaminase chlorohydrolase Cytosine deaminase and related metal-dependent hydrolases guanine deaminase Amidohydrolase family
108729	107849	109360	hlorohydrolase 5-methylthioadenosine/S-adenosylhomocysteine deaminase chlorohydrolase Cytosine deaminase and related metal-dependent hydrolases guanine deaminase Amidohydrolase family
108842	107849	109360	hlorohydrolase 5-methylthioadenosine/S-adenosylhomocysteine deaminase chlorohydrolase Cytosine deaminase and related metal-dependent hydrolases guanine deaminase Amidohydrolase family
108980	107849	109360	hlorohydrolase 5-methylthioadenosine/S-adenosylhomocysteine deaminase chlorohydrolase Cytosine deaminase and related metal-dependent hydrolases guanine deaminase Amidohydrolase family
109066	107849	109360	hlorohydrolase 5-methylthioadenosine/S-adenosylhomocysteine deaminase chlorohydrolase Cytosine deaminase and related metal-dependent hydrolases guanine deaminase Amidohydrolase family
109114	107849	109360	hlorohydrolase 5-methylthioadenosine/S-adenosylhomocysteine deaminase chlorohydrolase Cytosine deaminase and related metal-dependent hydrolases guanine deaminase Amidohydrolase family
109123	107849	109360	hlorohydrolase 5-methylthioadenosine/S-adenosylhomocysteine deaminase chlorohydrolase Cytosine deaminase and related metal-dependent hydrolases guanine deaminase Amidohydrolase family
109142	107849	109360	hlorohydrolase 5-methylthioadenosine/S-adenosylhomocysteine deaminase chlorohydrolase Cytosine deaminase and related metal-dependent hydrolases guanine deaminase Amidohydrolase family
109614	109455	111203	ABC transporter ATP-binding protein/permease Putative multidrug export ATP-binding/permease protein SAV1866 cyclic beta-1 2-glucan ABC transporter ABC-type bacteriocin/lantibiotic exporters ontain an N-terminal double-glycine peptidase domain lipid A export permease/ATP-binding protein MsbA ABC transporter transmembrane region
109646	109455	111203	ABC transporter ATP-binding protein/permease Putative multidrug export ATP-binding/permease protein SAV1866 cyclic beta-1 2-glucan ABC transporter ABC-type bacteriocin/lantibiotic exporters ontain an N-terminal double-glycine peptidase domain lipid A export permease/ATP-binding protein MsbA ABC transporter transmembrane region
109821	109455	111203	ABC transporter ATP-binding protein/permease Putative multidrug export ATP-binding/permease protein SAV1866 cyclic beta-1 2-glucan ABC transporter ABC-type bacteriocin/lantibiotic exporters ontain an N-terminal double-glycine peptidase domain lipid A export permease/ATP-binding protein MsbA ABC transporter transmembrane region
109969	109455	111203	ABC transporter ATP-binding protein/permease Putative multidrug export ATP-binding/permease protein SAV1866 cyclic beta-1 2-glucan ABC transporter ABC-type bacteriocin/lantibiotic exporters ontain an N-terminal double-glycine peptidase domain lipid A export permease/ATP-binding protein MsbA ABC transporter transmembrane region
110093	109455	111203	ABC transporter ATP-binding protein/permease Putative multidrug export ATP-binding/permease protein SAV1866 cyclic beta-1 2-glucan ABC transporter ABC-type bacteriocin/lantibiotic exporters ontain an N-terminal double-glycine peptidase domain lipid A export permease/ATP-binding protein MsbA ABC transporter transmembrane region
110124	109455	111203	ABC transporter ATP-binding protein/permease Putative multidrug export ATP-binding/permease protein SAV1866 cyclic beta-1 2-glucan ABC transporter ABC-type bacteriocin/lantibiotic exporters ontain an N-terminal double-glycine peptidase domain lipid A export permease/ATP-binding protein MsbA ABC transporter transmembrane region
110247	109455	111203	ABC transporter ATP-binding protein/permease Putative multidrug export ATP-binding/permease protein SAV1866 cyclic beta-1 2-glucan ABC transporter ABC-type bacteriocin/lantibiotic exporters ontain an N-terminal double-glycine peptidase domain lipid A export permease/ATP-binding protein MsbA ABC transporter transmembrane region
110421	109455	111203	ABC transporter ATP-binding protein/permease Putative multidrug export ATP-binding/permease protein SAV1866 cyclic beta-1 2-glucan ABC transporter ABC-type bacteriocin/lantibiotic exporters ontain an N-terminal double-glycine peptidase domain lipid A export permease/ATP-binding protein MsbA ABC transporter transmembrane region
110871	109455	111203	ABC transporter ATP-binding protein/permease Putative multidrug export ATP-binding/permease protein SAV1866 cyclic beta-1 2-glucan ABC transporter ABC-type bacteriocin/lantibiotic exporters ontain an N-terminal double-glycine peptidase domain lipid A export permease/ATP-binding protein MsbA ABC transporter transmembrane region
110916	109455	111203	ABC transporter ATP-binding protein/permease Putative multidrug export ATP-binding/permease protein SAV1866 cyclic beta-1 2-glucan ABC transporter ABC-type bacteriocin/lantibiotic exporters ontain an N-terminal double-glycine peptidase domain lipid A export permease/ATP-binding protein MsbA ABC transporter transmembrane region
110934	109455	111203	ABC transporter ATP-binding protein/permease Putative multidrug export ATP-binding/permease protein SAV1866 cyclic beta-1 2-glucan ABC transporter ABC-type bacteriocin/lantibiotic exporters ontain an N-terminal double-glycine peptidase domain lipid A export permease/ATP-binding protein MsbA ABC transporter transmembrane region
110940	109455	111203	ABC transporter ATP-binding protein/permease Putative multidrug export ATP-binding/permease protein SAV1866 cyclic beta-1 2-glucan ABC transporter ABC-type bacteriocin/lantibiotic exporters ontain an N-terminal double-glycine peptidase domain lipid A export permease/ATP-binding protein MsbA ABC transporter transmembrane region
110973	109455	111203	ABC transporter ATP-binding protein/permease Putative multidrug export ATP-binding/permease protein SAV1866 cyclic beta-1 2-glucan ABC transporter ABC-type bacteriocin/lantibiotic exporters ontain an N-terminal double-glycine peptidase domain lipid A export permease/ATP-binding protein MsbA ABC transporter transmembrane region
110991	109455	111203	ABC transporter ATP-binding protein/permease Putative multidrug export ATP-binding/permease protein SAV1866 cyclic beta-1 2-glucan ABC transporter ABC-type bacteriocin/lantibiotic exporters ontain an N-terminal double-glycine peptidase domain lipid A export permease/ATP-binding protein MsbA ABC transporter transmembrane region
111003	109455	111203	ABC transporter ATP-binding protein/permease Putative multidrug export ATP-binding/permease protein SAV1866 cyclic beta-1 2-glucan ABC transporter ABC-type bacteriocin/lantibiotic exporters ontain an N-terminal double-glycine peptidase domain lipid A export permease/ATP-binding protein MsbA ABC transporter transmembrane region
111028	109455	111203	ABC transporter ATP-binding protein/permease Putative multidrug export ATP-binding/permease protein SAV1866 cyclic beta-1 2-glucan ABC transporter ABC-type bacteriocin/lantibiotic exporters ontain an N-terminal double-glycine peptidase domain lipid A export permease/ATP-binding protein MsbA ABC transporter transmembrane region
111141	109455	111203	ABC transporter ATP-binding protein/permease Putative multidrug export ATP-binding/permease protein SAV1866 cyclic beta-1 2-glucan ABC transporter ABC-type bacteriocin/lantibiotic exporters ontain an N-terminal double-glycine peptidase domain lipid A export permease/ATP-binding protein MsbA ABC transporter transmembrane region
111148	109455	111203	ABC transporter ATP-binding protein/permease Putative multidrug export ATP-binding/permease protein SAV1866 cyclic beta-1 2-glucan ABC transporter ABC-type bacteriocin/lantibiotic exporters ontain an N-terminal double-glycine peptidase domain lipid A export permease/ATP-binding protein MsbA ABC transporter transmembrane region
111161	109455	111203	ABC transporter ATP-binding protein/permease Putative multidrug export ATP-binding/permease protein SAV1866 cyclic beta-1 2-glucan ABC transporter ABC-type bacteriocin/lantibiotic exporters ontain an N-terminal double-glycine peptidase domain lipid A export permease/ATP-binding protein MsbA ABC transporter transmembrane region
111218	111205	112929	ABC transporter ATP-binding protein/permease Multidrug resistance ABC transporter ATP-binding/permease protein BmrA lipid transporter ATP-binding/permease protein ABC-type bacteriocin/lantibiotic exporters ontain an N-terminal double-glycine peptidase domain lipid A export permease/ATP-binding protein MsbA ABC transporter transmembrane region
111253	111205	112929	ABC transporter ATP-binding protein/permease Multidrug resistance ABC transporter ATP-binding/permease protein BmrA lipid transporter ATP-binding/permease protein ABC-type bacteriocin/lantibiotic exporters ontain an N-terminal double-glycine peptidase domain lipid A export permease/ATP-binding protein MsbA ABC transporter transmembrane region
111334	111205	112929	ABC transporter ATP-binding protein/permease Multidrug resistance ABC transporter ATP-binding/permease protein BmrA lipid transporter ATP-binding/permease protein ABC-type bacteriocin/lantibiotic exporters ontain an N-terminal double-glycine peptidase domain lipid A export permease/ATP-binding protein MsbA ABC transporter transmembrane region
111336	111205	112929	ABC transporter ATP-binding protein/permease Multidrug resistance ABC transporter ATP-binding/permease protein BmrA lipid transporter ATP-binding/permease protein ABC-type bacteriocin/lantibiotic exporters ontain an N-terminal double-glycine peptidase domain lipid A export permease/ATP-binding protein MsbA ABC transporter transmembrane region
111337	111205	112929	ABC transporter ATP-binding protein/permease Multidrug resistance ABC transporter ATP-binding/permease protein BmrA lipid transporter ATP-binding/permease protein ABC-type bacteriocin/lantibiotic exporters ontain an N-terminal double-glycine peptidase domain lipid A export permease/ATP-binding protein MsbA ABC transporter transmembrane region
111343	111205	112929	ABC transporter ATP-binding protein/permease Multidrug resistance ABC transporter ATP-binding/permease protein BmrA lipid transporter ATP-binding/permease protein ABC-type bacteriocin/lantibiotic exporters ontain an N-terminal double-glycine peptidase domain lipid A export permease/ATP-binding protein MsbA ABC transporter transmembrane region
111346	111205	112929	ABC transporter ATP-binding protein/permease Multidrug resistance ABC transporter ATP-binding/permease protein BmrA lipid transporter ATP-binding/permease protein ABC-type bacteriocin/lantibiotic exporters ontain an N-terminal double-glycine peptidase domain lipid A export permease/ATP-binding protein MsbA ABC transporter transmembrane region
111355	111205	112929	ABC transporter ATP-binding protein/permease Multidrug resistance ABC transporter ATP-binding/permease protein BmrA lipid transporter ATP-binding/permease protein ABC-type bacteriocin/lantibiotic exporters ontain an N-terminal double-glycine peptidase domain lipid A export permease/ATP-binding protein MsbA ABC transporter transmembrane region
111361	111205	112929	ABC transporter ATP-binding protein/permease Multidrug resistance ABC transporter ATP-binding/permease protein BmrA lipid transporter ATP-binding/permease protein ABC-type bacteriocin/lantibiotic exporters ontain an N-terminal double-glycine peptidase domain lipid A export permease/ATP-binding protein MsbA ABC transporter transmembrane region
111373	111205	112929	ABC transporter ATP-binding protein/permease Multidrug resistance ABC transporter ATP-binding/permease protein BmrA lipid transporter ATP-binding/permease protein ABC-type bacteriocin/lantibiotic exporters ontain an N-terminal double-glycine peptidase domain lipid A export permease/ATP-binding protein MsbA ABC transporter transmembrane region
111379	111205	112929	ABC transporter ATP-binding protein/permease Multidrug resistance ABC transporter ATP-binding/permease protein BmrA lipid transporter ATP-binding/permease protein ABC-type bacteriocin/lantibiotic exporters ontain an N-terminal double-glycine peptidase domain lipid A export permease/ATP-binding protein MsbA ABC transporter transmembrane region
111381	111205	112929	ABC transporter ATP-binding protein/permease Multidrug resistance ABC transporter ATP-binding/permease protein BmrA lipid transporter ATP-binding/permease protein ABC-type bacteriocin/lantibiotic exporters ontain an N-terminal double-glycine peptidase domain lipid A export permease/ATP-binding protein MsbA ABC transporter transmembrane region
111388	111205	112929	ABC transporter ATP-binding protein/permease Multidrug resistance ABC transporter ATP-binding/permease protein BmrA lipid transporter ATP-binding/permease protein ABC-type bacteriocin/lantibiotic exporters ontain an N-terminal double-glycine peptidase domain lipid A export permease/ATP-binding protein MsbA ABC transporter transmembrane region
111390	111205	112929	ABC transporter ATP-binding protein/permease Multidrug resistance ABC transporter ATP-binding/permease protein BmrA lipid transporter ATP-binding/permease protein ABC-type bacteriocin/lantibiotic exporters ontain an N-terminal double-glycine peptidase domain lipid A export permease/ATP-binding protein MsbA ABC transporter transmembrane region
111391	111205	112929	ABC transporter ATP-binding protein/permease Multidrug resistance ABC transporter ATP-binding/permease protein BmrA lipid transporter ATP-binding/permease protein ABC-type bacteriocin/lantibiotic exporters ontain an N-terminal double-glycine peptidase domain lipid A export permease/ATP-binding protein MsbA ABC transporter transmembrane region
111405	111205	112929	ABC transporter ATP-binding protein/permease Multidrug resistance ABC transporter ATP-binding/permease protein BmrA lipid transporter ATP-binding/permease protein ABC-type bacteriocin/lantibiotic exporters ontain an N-terminal double-glycine peptidase domain lipid A export permease/ATP-binding protein MsbA ABC transporter transmembrane region
111415	111205	112929	ABC transporter ATP-binding protein/permease Multidrug resistance ABC transporter ATP-binding/permease protein BmrA lipid transporter ATP-binding/permease protein ABC-type bacteriocin/lantibiotic exporters ontain an N-terminal double-glycine peptidase domain lipid A export permease/ATP-binding protein MsbA ABC transporter transmembrane region
111433	111205	112929	ABC transporter ATP-binding protein/permease Multidrug resistance ABC transporter ATP-binding/permease protein BmrA lipid transporter ATP-binding/permease protein ABC-type bacteriocin/lantibiotic exporters ontain an N-terminal double-glycine peptidase domain lipid A export permease/ATP-binding protein MsbA ABC transporter transmembrane region
111529	111205	112929	ABC transporter ATP-binding protein/permease Multidrug resistance ABC transporter ATP-binding/permease protein BmrA lipid transporter ATP-binding/permease protein ABC-type bacteriocin/lantibiotic exporters ontain an N-terminal double-glycine peptidase domain lipid A export permease/ATP-binding protein MsbA ABC transporter transmembrane region
111637	111205	112929	ABC transporter ATP-binding protein/permease Multidrug resistance ABC transporter ATP-binding/permease protein BmrA lipid transporter ATP-binding/permease protein ABC-type bacteriocin/lantibiotic exporters ontain an N-terminal double-glycine peptidase domain lipid A export permease/ATP-binding protein MsbA ABC transporter transmembrane region
111691	111205	112929	ABC transporter ATP-binding protein/permease Multidrug resistance ABC transporter ATP-binding/permease protein BmrA lipid transporter ATP-binding/permease protein ABC-type bacteriocin/lantibiotic exporters ontain an N-terminal double-glycine peptidase domain lipid A export permease/ATP-binding protein MsbA ABC transporter transmembrane region
111694	111205	112929	ABC transporter ATP-binding protein/permease Multidrug resistance ABC transporter ATP-binding/permease protein BmrA lipid transporter ATP-binding/permease protein ABC-type bacteriocin/lantibiotic exporters ontain an N-terminal double-glycine peptidase domain lipid A export permease/ATP-binding protein MsbA ABC transporter transmembrane region
111712	111205	112929	ABC transporter ATP-binding protein/permease Multidrug resistance ABC transporter ATP-binding/permease protein BmrA lipid transporter ATP-binding/permease protein ABC-type bacteriocin/lantibiotic exporters ontain an N-terminal double-glycine peptidase domain lipid A export permease/ATP-binding protein MsbA ABC transporter transmembrane region
111714	111205	112929	ABC transporter ATP-binding protein/permease Multidrug resistance ABC transporter ATP-binding/permease protein BmrA lipid transporter ATP-binding/permease protein ABC-type bacteriocin/lantibiotic exporters ontain an N-terminal double-glycine peptidase domain lipid A export permease/ATP-binding protein MsbA ABC transporter transmembrane region
111718	111205	112929	ABC transporter ATP-binding protein/permease Multidrug resistance ABC transporter ATP-binding/permease protein BmrA lipid transporter ATP-binding/permease protein ABC-type bacteriocin/lantibiotic exporters ontain an N-terminal double-glycine peptidase domain lipid A export permease/ATP-binding protein MsbA ABC transporter transmembrane region
111739	111205	112929	ABC transporter ATP-binding protein/permease Multidrug resistance ABC transporter ATP-binding/permease protein BmrA lipid transporter ATP-binding/permease protein ABC-type bacteriocin/lantibiotic exporters ontain an N-terminal double-glycine peptidase domain lipid A export permease/ATP-binding protein MsbA ABC transporter transmembrane region
111740	111205	112929	ABC transporter ATP-binding protein/permease Multidrug resistance ABC transporter ATP-binding/permease protein BmrA lipid transporter ATP-binding/permease protein ABC-type bacteriocin/lantibiotic exporters ontain an N-terminal double-glycine peptidase domain lipid A export permease/ATP-binding protein MsbA ABC transporter transmembrane region
111747	111205	112929	ABC transporter ATP-binding protein/permease Multidrug resistance ABC transporter ATP-binding/permease protein BmrA lipid transporter ATP-binding/permease protein ABC-type bacteriocin/lantibiotic exporters ontain an N-terminal double-glycine peptidase domain lipid A export permease/ATP-binding protein MsbA ABC transporter transmembrane region
111749	111205	112929	ABC transporter ATP-binding protein/permease Multidrug resistance ABC transporter ATP-binding/permease protein BmrA lipid transporter ATP-binding/permease protein ABC-type bacteriocin/lantibiotic exporters ontain an N-terminal double-glycine peptidase domain lipid A export permease/ATP-binding protein MsbA ABC transporter transmembrane region
111763	111205	112929	ABC transporter ATP-binding protein/permease Multidrug resistance ABC transporter ATP-binding/permease protein BmrA lipid transporter ATP-binding/permease protein ABC-type bacteriocin/lantibiotic exporters ontain an N-terminal double-glycine peptidase domain lipid A export permease/ATP-binding protein MsbA ABC transporter transmembrane region
111764	111205	112929	ABC transporter ATP-binding protein/permease Multidrug resistance ABC transporter ATP-binding/permease protein BmrA lipid transporter ATP-binding/permease protein ABC-type bacteriocin/lantibiotic exporters ontain an N-terminal double-glycine peptidase domain lipid A export permease/ATP-binding protein MsbA ABC transporter transmembrane region
111766	111205	112929	ABC transporter ATP-binding protein/permease Multidrug resistance ABC transporter ATP-binding/permease protein BmrA lipid transporter ATP-binding/permease protein ABC-type bacteriocin/lantibiotic exporters ontain an N-terminal double-glycine peptidase domain lipid A export permease/ATP-binding protein MsbA ABC transporter transmembrane region
111772	111205	112929	ABC transporter ATP-binding protein/permease Multidrug resistance ABC transporter ATP-binding/permease protein BmrA lipid transporter ATP-binding/permease protein ABC-type bacteriocin/lantibiotic exporters ontain an N-terminal double-glycine peptidase domain lipid A export permease/ATP-binding protein MsbA ABC transporter transmembrane region
111774	111205	112929	ABC transporter ATP-binding protein/permease Multidrug resistance ABC transporter ATP-binding/permease protein BmrA lipid transporter ATP-binding/permease protein ABC-type bacteriocin/lantibiotic exporters ontain an N-terminal double-glycine peptidase domain lipid A export permease/ATP-binding protein MsbA ABC transporter transmembrane region
111795	111205	112929	ABC transporter ATP-binding protein/permease Multidrug resistance ABC transporter ATP-binding/permease protein BmrA lipid transporter ATP-binding/permease protein ABC-type bacteriocin/lantibiotic exporters ontain an N-terminal double-glycine peptidase domain lipid A export permease/ATP-binding protein MsbA ABC transporter transmembrane region
111802	111205	112929	ABC transporter ATP-binding protein/permease Multidrug resistance ABC transporter ATP-binding/permease protein BmrA lipid transporter ATP-binding/permease protein ABC-type bacteriocin/lantibiotic exporters ontain an N-terminal double-glycine peptidase domain lipid A export permease/ATP-binding protein MsbA ABC transporter transmembrane region
111804	111205	112929	ABC transporter ATP-binding protein/permease Multidrug resistance ABC transporter ATP-binding/permease protein BmrA lipid transporter ATP-binding/permease protein ABC-type bacteriocin/lantibiotic exporters ontain an N-terminal double-glycine peptidase domain lipid A export permease/ATP-binding protein MsbA ABC transporter transmembrane region
111860	111205	112929	ABC transporter ATP-binding protein/permease Multidrug resistance ABC transporter ATP-binding/permease protein BmrA lipid transporter ATP-binding/permease protein ABC-type bacteriocin/lantibiotic exporters ontain an N-terminal double-glycine peptidase domain lipid A export permease/ATP-binding protein MsbA ABC transporter transmembrane region
111899	111205	112929	ABC transporter ATP-binding protein/permease Multidrug resistance ABC transporter ATP-binding/permease protein BmrA lipid transporter ATP-binding/permease protein ABC-type bacteriocin/lantibiotic exporters ontain an N-terminal double-glycine peptidase domain lipid A export permease/ATP-binding protein MsbA ABC transporter transmembrane region
111916	111205	112929	ABC transporter ATP-binding protein/permease Multidrug resistance ABC transporter ATP-binding/permease protein BmrA lipid transporter ATP-binding/permease protein ABC-type bacteriocin/lantibiotic exporters ontain an N-terminal double-glycine peptidase domain lipid A export permease/ATP-binding protein MsbA ABC transporter transmembrane region
111944	111205	112929	ABC transporter ATP-binding protein/permease Multidrug resistance ABC transporter ATP-binding/permease protein BmrA lipid transporter ATP-binding/permease protein ABC-type bacteriocin/lantibiotic exporters ontain an N-terminal double-glycine peptidase domain lipid A export permease/ATP-binding protein MsbA ABC transporter transmembrane region
111982	111205	112929	ABC transporter ATP-binding protein/permease Multidrug resistance ABC transporter ATP-binding/permease protein BmrA lipid transporter ATP-binding/permease protein ABC-type bacteriocin/lantibiotic exporters ontain an N-terminal double-glycine peptidase domain lipid A export permease/ATP-binding protein MsbA ABC transporter transmembrane region
111984	111205	112929	ABC transporter ATP-binding protein/permease Multidrug resistance ABC transporter ATP-binding/permease protein BmrA lipid transporter ATP-binding/permease protein ABC-type bacteriocin/lantibiotic exporters ontain an N-terminal double-glycine peptidase domain lipid A export permease/ATP-binding protein MsbA ABC transporter transmembrane region
111985	111205	112929	ABC transporter ATP-binding protein/permease Multidrug resistance ABC transporter ATP-binding/permease protein BmrA lipid transporter ATP-binding/permease protein ABC-type bacteriocin/lantibiotic exporters ontain an N-terminal double-glycine peptidase domain lipid A export permease/ATP-binding protein MsbA ABC transporter transmembrane region
111988	111205	112929	ABC transporter ATP-binding protein/permease Multidrug resistance ABC transporter ATP-binding/permease protein BmrA lipid transporter ATP-binding/permease protein ABC-type bacteriocin/lantibiotic exporters ontain an N-terminal double-glycine peptidase domain lipid A export permease/ATP-binding protein MsbA ABC transporter transmembrane region
111993	111205	112929	ABC transporter ATP-binding protein/permease Multidrug resistance ABC transporter ATP-binding/permease protein BmrA lipid transporter ATP-binding/permease protein ABC-type bacteriocin/lantibiotic exporters ontain an N-terminal double-glycine peptidase domain lipid A export permease/ATP-binding protein MsbA ABC transporter transmembrane region
111994	111205	112929	ABC transporter ATP-binding protein/permease Multidrug resistance ABC transporter ATP-binding/permease protein BmrA lipid transporter ATP-binding/permease protein ABC-type bacteriocin/lantibiotic exporters ontain an N-terminal double-glycine peptidase domain lipid A export permease/ATP-binding protein MsbA ABC transporter transmembrane region
111997	111205	112929	ABC transporter ATP-binding protein/permease Multidrug resistance ABC transporter ATP-binding/permease protein BmrA lipid transporter ATP-binding/permease protein ABC-type bacteriocin/lantibiotic exporters ontain an N-terminal double-glycine peptidase domain lipid A export permease/ATP-binding protein MsbA ABC transporter transmembrane region
111998	111205	112929	ABC transporter ATP-binding protein/permease Multidrug resistance ABC transporter ATP-binding/permease protein BmrA lipid transporter ATP-binding/permease protein ABC-type bacteriocin/lantibiotic exporters ontain an N-terminal double-glycine peptidase domain lipid A export permease/ATP-binding protein MsbA ABC transporter transmembrane region
112006	111205	112929	ABC transporter ATP-binding protein/permease Multidrug resistance ABC transporter ATP-binding/permease protein BmrA lipid transporter ATP-binding/permease protein ABC-type bacteriocin/lantibiotic exporters ontain an N-terminal double-glycine peptidase domain lipid A export permease/ATP-binding protein MsbA ABC transporter transmembrane region
112017	111205	112929	ABC transporter ATP-binding protein/permease Multidrug resistance ABC transporter ATP-binding/permease protein BmrA lipid transporter ATP-binding/permease protein ABC-type bacteriocin/lantibiotic exporters ontain an N-terminal double-glycine peptidase domain lipid A export permease/ATP-binding protein MsbA ABC transporter transmembrane region
112051	111205	112929	ABC transporter ATP-binding protein/permease Multidrug resistance ABC transporter ATP-binding/permease protein BmrA lipid transporter ATP-binding/permease protein ABC-type bacteriocin/lantibiotic exporters ontain an N-terminal double-glycine peptidase domain lipid A export permease/ATP-binding protein MsbA ABC transporter transmembrane region
112056	111205	112929	ABC transporter ATP-binding protein/permease Multidrug resistance ABC transporter ATP-binding/permease protein BmrA lipid transporter ATP-binding/permease protein ABC-type bacteriocin/lantibiotic exporters ontain an N-terminal double-glycine peptidase domain lipid A export permease/ATP-binding protein MsbA ABC transporter transmembrane region
112063	111205	112929	ABC transporter ATP-binding protein/permease Multidrug resistance ABC transporter ATP-binding/permease protein BmrA lipid transporter ATP-binding/permease protein ABC-type bacteriocin/lantibiotic exporters ontain an N-terminal double-glycine peptidase domain lipid A export permease/ATP-binding protein MsbA ABC transporter transmembrane region
112292	111205	112929	ABC transporter ATP-binding protein/permease Multidrug resistance ABC transporter ATP-binding/permease protein BmrA lipid transporter ATP-binding/permease protein ABC-type bacteriocin/lantibiotic exporters ontain an N-terminal double-glycine peptidase domain lipid A export permease/ATP-binding protein MsbA ABC transporter transmembrane region
112591	111205	112929	ABC transporter ATP-binding protein/permease Multidrug resistance ABC transporter ATP-binding/permease protein BmrA lipid transporter ATP-binding/permease protein ABC-type bacteriocin/lantibiotic exporters ontain an N-terminal double-glycine peptidase domain lipid A export permease/ATP-binding protein MsbA ABC transporter transmembrane region
112759	111205	112929	ABC transporter ATP-binding protein/permease Multidrug resistance ABC transporter ATP-binding/permease protein BmrA lipid transporter ATP-binding/permease protein ABC-type bacteriocin/lantibiotic exporters ontain an N-terminal double-glycine peptidase domain lipid A export permease/ATP-binding protein MsbA ABC transporter transmembrane region
113987	113954	114295	hlorohydrolase
114005	113954	114295	hlorohydrolase
114006	113954	114295	hlorohydrolase
114020	113954	114295	hlorohydrolase
114355	114311	115180	N-ethylammelinehlorohydrolase Homoserine kinase homoserine kinase Archaeal shikimate kinase homoserine kinase GHMP kinases N terminal domain
116848	116619	117356	adaptor protein Adapter protein mecA adaptor protein Negative regulator of geneticompetence sporulation and motility Negative regulator of geneticompetence (MecA)
116857	116619	117356	adaptor protein Adapter protein mecA adaptor protein Negative regulator of geneticompetence sporulation and motility Negative regulator of geneticompetence (MecA)
117312	116619	117356	adaptor protein Adapter protein mecA adaptor protein Negative regulator of geneticompetence sporulation and motility Negative regulator of geneticompetence (MecA)
117522	117498	118532	hypothetical protein
118020	117498	118532	hypothetical protein
118188	117498	118532	hypothetical protein
118335	117498	118532	hypothetical protein
118340	117498	118532	hypothetical protein
118482	117498	118532	hypothetical protein
118578	118561	119994	hypothetical protein
118718	118561	119994	hypothetical protein
119671	118561	119994	hypothetical protein
120058	120010	120996	glycosyl transferase Hyaluronan synthase putative glycosyl transferase Predicted glycosyl hydrolase poly-beta-1 6 N-acetyl-D-glucosamine synthase Glycosyl transferase family 2
120120	120010	120996	glycosyl transferase Hyaluronan synthase putative glycosyl transferase Predicted glycosyl hydrolase poly-beta-1 6 N-acetyl-D-glucosamine synthase Glycosyl transferase family 2
120146	120010	120996	glycosyl transferase Hyaluronan synthase putative glycosyl transferase Predicted glycosyl hydrolase poly-beta-1 6 N-acetyl-D-glucosamine synthase Glycosyl transferase family 2
120180	120010	120996	glycosyl transferase Hyaluronan synthase putative glycosyl transferase Predicted glycosyl hydrolase poly-beta-1 6 N-acetyl-D-glucosamine synthase Glycosyl transferase family 2
120482	120010	120996	glycosyl transferase Hyaluronan synthase putative glycosyl transferase Predicted glycosyl hydrolase poly-beta-1 6 N-acetyl-D-glucosamine synthase Glycosyl transferase family 2
120649	120010	120996	glycosyl transferase Hyaluronan synthase putative glycosyl transferase Predicted glycosyl hydrolase poly-beta-1 6 N-acetyl-D-glucosamine synthase Glycosyl transferase family 2
121195	120998	122101	glycosyl transferase Sporeoat protein SA UDP-D-galactose:(glucosyl)lipopolysaccharide-1 6-D-galactosyltransferase sugar transferase PEP-CTERM/EpsH1 system associated Glycosyl transferases group 1
121274	120998	122101	glycosyl transferase Sporeoat protein SA UDP-D-galactose:(glucosyl)lipopolysaccharide-1 6-D-galactosyltransferase sugar transferase PEP-CTERM/EpsH1 system associated Glycosyl transferases group 1
121597	120998	122101	glycosyl transferase Sporeoat protein SA UDP-D-galactose:(glucosyl)lipopolysaccharide-1 6-D-galactosyltransferase sugar transferase PEP-CTERM/EpsH1 system associated Glycosyl transferases group 1
122004	120998	122101	glycosyl transferase Sporeoat protein SA UDP-D-galactose:(glucosyl)lipopolysaccharide-1 6-D-galactosyltransferase sugar transferase PEP-CTERM/EpsH1 system associated Glycosyl transferases group 1
122325	122091	122927	phosphorylcholine transferase LicD3 LPS biosynthesis protein LicD family
122408	122091	122927	phosphorylcholine transferase LicD3 LPS biosynthesis protein LicD family
122546	122091	122927	phosphorylcholine transferase LicD3 LPS biosynthesis protein LicD family
122684	122091	122927	phosphorylcholine transferase LicD3 LPS biosynthesis protein LicD family
122813	122091	122927	phosphorylcholine transferase LicD3 LPS biosynthesis protein LicD family
123722	123215	124489	LytR family transcriptional regulator Regulatory protein msrR membrane-bound transcriptional regulator LytR cell envelope-related function transcriptional attenuatorommon domain Cell envelope-related transcriptional attenuator domain
124148	123215	124489	LytR family transcriptional regulator Regulatory protein msrR membrane-bound transcriptional regulator LytR cell envelope-related function transcriptional attenuatorommon domain Cell envelope-related transcriptional attenuator domain
124301	123215	124489	LytR family transcriptional regulator Regulatory protein msrR membrane-bound transcriptional regulator LytR cell envelope-related function transcriptional attenuatorommon domain Cell envelope-related transcriptional attenuator domain
124357	123215	124489	LytR family transcriptional regulator Regulatory protein msrR membrane-bound transcriptional regulator LytR cell envelope-related function transcriptional attenuatorommon domain Cell envelope-related transcriptional attenuator domain
124418	123215	124489	LytR family transcriptional regulator Regulatory protein msrR membrane-bound transcriptional regulator LytR cell envelope-related function transcriptional attenuatorommon domain Cell envelope-related transcriptional attenuator domain
124902	124486	125334	prephenate dehydratase Prephenate dehydratase prephenate dehydratase Prephenate dehydrogenase Prephenate dehydratase
124916	124486	125334	prephenate dehydratase Prephenate dehydratase prephenate dehydratase Prephenate dehydrogenase Prephenate dehydratase
124918	124486	125334	prephenate dehydratase Prephenate dehydratase prephenate dehydratase Prephenate dehydrogenase Prephenate dehydratase
125176	124486	125334	prephenate dehydratase Prephenate dehydratase prephenate dehydratase Prephenate dehydrogenase Prephenate dehydratase
125308	124486	125334	prephenate dehydratase Prephenate dehydratase prephenate dehydratase Prephenate dehydrogenase Prephenate dehydratase
125491	125331	125807	prephenate dehydratase Shikimate kinase 2 shikimate kinase Shikimate kinase
125500	125331	125807	prephenate dehydratase Shikimate kinase 2 shikimate kinase Shikimate kinase
125643	125331	125807	prephenate dehydratase Shikimate kinase 2 shikimate kinase Shikimate kinase
125692	125331	125807	prephenate dehydratase Shikimate kinase 2 shikimate kinase Shikimate kinase
126454	125800	127083	5-enolpyruvylshikimate-3-phosphate synthase 3-phosphoshikimate 1-carboxyvinyltransferase bifunctionalyclohexadienyl dehydrogenase/ 3-phosphoshikimate 1-carboxyvinyltransferase 5-enolpyruvylshikimate-3-phosphate synthase 3-phosphoshikimate 1-carboxyvinyltransferase EPSP synthase (3-phosphoshikimate 1-carboxyvinyltransferase)
126805	125800	127083	5-enolpyruvylshikimate-3-phosphate synthase 3-phosphoshikimate 1-carboxyvinyltransferase bifunctionalyclohexadienyl dehydrogenase/ 3-phosphoshikimate 1-carboxyvinyltransferase 5-enolpyruvylshikimate-3-phosphate synthase 3-phosphoshikimate 1-carboxyvinyltransferase EPSP synthase (3-phosphoshikimate 1-carboxyvinyltransferase)
128058	127524	128627	prephenate dehydrogenase Arogenate dehydrogenase prephenate dehydrogenase Prephenate dehydrogenase Prephenate dehydrogenase
132096	131743	132420	3-dehydroquinate dehydratase (3-dehydroquinase) (type I DHQase) 3-dehydroquinate dehydratase 3-dehydroquinate dehydratase 5-enolpyruvylshikimate-3-phosphate synthase 3-dehydroquinate dehydratase type I Type I 3-dehydroquinase
132537	132417	133580	putative SAM-dependent methyltransferase Ribosomal RNA large subunit methyltransferase I 23S rRNA m(5)C1962 methyltransferase Uncharacterizedonserved protein S-adenosylmethionine-dependent methyltransferase
132870	132417	133580	putative SAM-dependent methyltransferase Ribosomal RNA large subunit methyltransferase I 23S rRNA m(5)C1962 methyltransferase Uncharacterizedonserved protein S-adenosylmethionine-dependent methyltransferase
133106	132417	133580	putative SAM-dependent methyltransferase Ribosomal RNA large subunit methyltransferase I 23S rRNA m(5)C1962 methyltransferase Uncharacterizedonserved protein S-adenosylmethionine-dependent methyltransferase
133122	132417	133580	putative SAM-dependent methyltransferase Ribosomal RNA large subunit methyltransferase I 23S rRNA m(5)C1962 methyltransferase Uncharacterizedonserved protein S-adenosylmethionine-dependent methyltransferase
133137	132417	133580	putative SAM-dependent methyltransferase Ribosomal RNA large subunit methyltransferase I 23S rRNA m(5)C1962 methyltransferase Uncharacterizedonserved protein S-adenosylmethionine-dependent methyltransferase
133146	132417	133580	putative SAM-dependent methyltransferase Ribosomal RNA large subunit methyltransferase I 23S rRNA m(5)C1962 methyltransferase Uncharacterizedonserved protein S-adenosylmethionine-dependent methyltransferase
133291	132417	133580	putative SAM-dependent methyltransferase Ribosomal RNA large subunit methyltransferase I 23S rRNA m(5)C1962 methyltransferase Uncharacterizedonserved protein S-adenosylmethionine-dependent methyltransferase
133295	132417	133580	putative SAM-dependent methyltransferase Ribosomal RNA large subunit methyltransferase I 23S rRNA m(5)C1962 methyltransferase Uncharacterizedonserved protein S-adenosylmethionine-dependent methyltransferase
133302	132417	133580	putative SAM-dependent methyltransferase Ribosomal RNA large subunit methyltransferase I 23S rRNA m(5)C1962 methyltransferase Uncharacterizedonserved protein S-adenosylmethionine-dependent methyltransferase
133324	132417	133580	putative SAM-dependent methyltransferase Ribosomal RNA large subunit methyltransferase I 23S rRNA m(5)C1962 methyltransferase Uncharacterizedonserved protein S-adenosylmethionine-dependent methyltransferase
133397	132417	133580	putative SAM-dependent methyltransferase Ribosomal RNA large subunit methyltransferase I 23S rRNA m(5)C1962 methyltransferase Uncharacterizedonserved protein S-adenosylmethionine-dependent methyltransferase
133480	132417	133580	putative SAM-dependent methyltransferase Ribosomal RNA large subunit methyltransferase I 23S rRNA m(5)C1962 methyltransferase Uncharacterizedonserved protein S-adenosylmethionine-dependent methyltransferase
134478	134265	135899	ABC transporter membrane protein Predicted permease
134661	134265	135899	ABC transporter membrane protein Predicted permease
134668	134265	135899	ABC transporter membrane protein Predicted permease
135582	134265	135899	ABC transporter membrane protein Predicted permease
135585	134265	135899	ABC transporter membrane protein Predicted permease
135586	134265	135899	ABC transporter membrane protein Predicted permease
135590	134265	135899	ABC transporter membrane protein Predicted permease
135591	134265	135899	ABC transporter membrane protein Predicted permease
135687	134265	135899	ABC transporter membrane protein Predicted permease
135777	134265	135899	ABC transporter membrane protein Predicted permease
135950	135880	136629	ABC transporter ATP-binding protein ABC-type transporter ATP-binding protein EcsA nodulation ABC transporter NodI ABC-type Na transport system ATPaseomponent daunorubicin resistance ABC transporter ATP-binding protein ABC transporter
135978	135880	136629	ABC transporter ATP-binding protein ABC-type transporter ATP-binding protein EcsA nodulation ABC transporter NodI ABC-type Na transport system ATPaseomponent daunorubicin resistance ABC transporter ATP-binding protein ABC transporter
135985	135880	136629	ABC transporter ATP-binding protein ABC-type transporter ATP-binding protein EcsA nodulation ABC transporter NodI ABC-type Na transport system ATPaseomponent daunorubicin resistance ABC transporter ATP-binding protein ABC transporter
135986	135880	136629	ABC transporter ATP-binding protein ABC-type transporter ATP-binding protein EcsA nodulation ABC transporter NodI ABC-type Na transport system ATPaseomponent daunorubicin resistance ABC transporter ATP-binding protein ABC transporter
135997	135880	136629	ABC transporter ATP-binding protein ABC-type transporter ATP-binding protein EcsA nodulation ABC transporter NodI ABC-type Na transport system ATPaseomponent daunorubicin resistance ABC transporter ATP-binding protein ABC transporter
136021	135880	136629	ABC transporter ATP-binding protein ABC-type transporter ATP-binding protein EcsA nodulation ABC transporter NodI ABC-type Na transport system ATPaseomponent daunorubicin resistance ABC transporter ATP-binding protein ABC transporter
136045	135880	136629	ABC transporter ATP-binding protein ABC-type transporter ATP-binding protein EcsA nodulation ABC transporter NodI ABC-type Na transport system ATPaseomponent daunorubicin resistance ABC transporter ATP-binding protein ABC transporter
136048	135880	136629	ABC transporter ATP-binding protein ABC-type transporter ATP-binding protein EcsA nodulation ABC transporter NodI ABC-type Na transport system ATPaseomponent daunorubicin resistance ABC transporter ATP-binding protein ABC transporter
136054	135880	136629	ABC transporter ATP-binding protein ABC-type transporter ATP-binding protein EcsA nodulation ABC transporter NodI ABC-type Na transport system ATPaseomponent daunorubicin resistance ABC transporter ATP-binding protein ABC transporter
136078	135880	136629	ABC transporter ATP-binding protein ABC-type transporter ATP-binding protein EcsA nodulation ABC transporter NodI ABC-type Na transport system ATPaseomponent daunorubicin resistance ABC transporter ATP-binding protein ABC transporter
136084	135880	136629	ABC transporter ATP-binding protein ABC-type transporter ATP-binding protein EcsA nodulation ABC transporter NodI ABC-type Na transport system ATPaseomponent daunorubicin resistance ABC transporter ATP-binding protein ABC transporter
136111	135880	136629	ABC transporter ATP-binding protein ABC-type transporter ATP-binding protein EcsA nodulation ABC transporter NodI ABC-type Na transport system ATPaseomponent daunorubicin resistance ABC transporter ATP-binding protein ABC transporter
136114	135880	136629	ABC transporter ATP-binding protein ABC-type transporter ATP-binding protein EcsA nodulation ABC transporter NodI ABC-type Na transport system ATPaseomponent daunorubicin resistance ABC transporter ATP-binding protein ABC transporter
136129	135880	136629	ABC transporter ATP-binding protein ABC-type transporter ATP-binding protein EcsA nodulation ABC transporter NodI ABC-type Na transport system ATPaseomponent daunorubicin resistance ABC transporter ATP-binding protein ABC transporter
136159	135880	136629	ABC transporter ATP-binding protein ABC-type transporter ATP-binding protein EcsA nodulation ABC transporter NodI ABC-type Na transport system ATPaseomponent daunorubicin resistance ABC transporter ATP-binding protein ABC transporter
136165	135880	136629	ABC transporter ATP-binding protein ABC-type transporter ATP-binding protein EcsA nodulation ABC transporter NodI ABC-type Na transport system ATPaseomponent daunorubicin resistance ABC transporter ATP-binding protein ABC transporter
136177	135880	136629	ABC transporter ATP-binding protein ABC-type transporter ATP-binding protein EcsA nodulation ABC transporter NodI ABC-type Na transport system ATPaseomponent daunorubicin resistance ABC transporter ATP-binding protein ABC transporter
136181	135880	136629	ABC transporter ATP-binding protein ABC-type transporter ATP-binding protein EcsA nodulation ABC transporter NodI ABC-type Na transport system ATPaseomponent daunorubicin resistance ABC transporter ATP-binding protein ABC transporter
136195	135880	136629	ABC transporter ATP-binding protein ABC-type transporter ATP-binding protein EcsA nodulation ABC transporter NodI ABC-type Na transport system ATPaseomponent daunorubicin resistance ABC transporter ATP-binding protein ABC transporter
136198	135880	136629	ABC transporter ATP-binding protein ABC-type transporter ATP-binding protein EcsA nodulation ABC transporter NodI ABC-type Na transport system ATPaseomponent daunorubicin resistance ABC transporter ATP-binding protein ABC transporter
136255	135880	136629	ABC transporter ATP-binding protein ABC-type transporter ATP-binding protein EcsA nodulation ABC transporter NodI ABC-type Na transport system ATPaseomponent daunorubicin resistance ABC transporter ATP-binding protein ABC transporter
136299	135880	136629	ABC transporter ATP-binding protein ABC-type transporter ATP-binding protein EcsA nodulation ABC transporter NodI ABC-type Na transport system ATPaseomponent daunorubicin resistance ABC transporter ATP-binding protein ABC transporter
136312	135880	136629	ABC transporter ATP-binding protein ABC-type transporter ATP-binding protein EcsA nodulation ABC transporter NodI ABC-type Na transport system ATPaseomponent daunorubicin resistance ABC transporter ATP-binding protein ABC transporter
136316	135880	136629	ABC transporter ATP-binding protein ABC-type transporter ATP-binding protein EcsA nodulation ABC transporter NodI ABC-type Na transport system ATPaseomponent daunorubicin resistance ABC transporter ATP-binding protein ABC transporter
136333	135880	136629	ABC transporter ATP-binding protein ABC-type transporter ATP-binding protein EcsA nodulation ABC transporter NodI ABC-type Na transport system ATPaseomponent daunorubicin resistance ABC transporter ATP-binding protein ABC transporter
136414	135880	136629	ABC transporter ATP-binding protein ABC-type transporter ATP-binding protein EcsA nodulation ABC transporter NodI ABC-type Na transport system ATPaseomponent daunorubicin resistance ABC transporter ATP-binding protein ABC transporter
136417	135880	136629	ABC transporter ATP-binding protein ABC-type transporter ATP-binding protein EcsA nodulation ABC transporter NodI ABC-type Na transport system ATPaseomponent daunorubicin resistance ABC transporter ATP-binding protein ABC transporter
137079	136808	138262	alpha-amylase Alpha-amylase precursor cytoplasmic alpha-amylase Maltooligosyl trehalose synthase alpha alpha-phosphotrehalase Alpha amylase atalytic domain
137135	136808	138262	alpha-amylase Alpha-amylase precursor cytoplasmic alpha-amylase Maltooligosyl trehalose synthase alpha alpha-phosphotrehalase Alpha amylase atalytic domain
137155	136808	138262	alpha-amylase Alpha-amylase precursor cytoplasmic alpha-amylase Maltooligosyl trehalose synthase alpha alpha-phosphotrehalase Alpha amylase atalytic domain
137363	136808	138262	alpha-amylase Alpha-amylase precursor cytoplasmic alpha-amylase Maltooligosyl trehalose synthase alpha alpha-phosphotrehalase Alpha amylase atalytic domain
137929	136808	138262	alpha-amylase Alpha-amylase precursor cytoplasmic alpha-amylase Maltooligosyl trehalose synthase alpha alpha-phosphotrehalase Alpha amylase atalytic domain
137942	136808	138262	alpha-amylase Alpha-amylase precursor cytoplasmic alpha-amylase Maltooligosyl trehalose synthase alpha alpha-phosphotrehalase Alpha amylase atalytic domain
137989	136808	138262	alpha-amylase Alpha-amylase precursor cytoplasmic alpha-amylase Maltooligosyl trehalose synthase alpha alpha-phosphotrehalase Alpha amylase atalytic domain
138665	138352	140970	alanyl-tRNA synthetase Alanine--tRNA ligase alanyl-tRNA synthetase Alanyl-tRNA synthetase alanine--tRNA ligase tRNA synthetaseslass II (A)
138813	138352	140970	alanyl-tRNA synthetase Alanine--tRNA ligase alanyl-tRNA synthetase Alanyl-tRNA synthetase alanine--tRNA ligase tRNA synthetaseslass II (A)
138947	138352	140970	alanyl-tRNA synthetase Alanine--tRNA ligase alanyl-tRNA synthetase Alanyl-tRNA synthetase alanine--tRNA ligase tRNA synthetaseslass II (A)
139084	138352	140970	alanyl-tRNA synthetase Alanine--tRNA ligase alanyl-tRNA synthetase Alanyl-tRNA synthetase alanine--tRNA ligase tRNA synthetaseslass II (A)
139093	138352	140970	alanyl-tRNA synthetase Alanine--tRNA ligase alanyl-tRNA synthetase Alanyl-tRNA synthetase alanine--tRNA ligase tRNA synthetaseslass II (A)
139102	138352	140970	alanyl-tRNA synthetase Alanine--tRNA ligase alanyl-tRNA synthetase Alanyl-tRNA synthetase alanine--tRNA ligase tRNA synthetaseslass II (A)
139108	138352	140970	alanyl-tRNA synthetase Alanine--tRNA ligase alanyl-tRNA synthetase Alanyl-tRNA synthetase alanine--tRNA ligase tRNA synthetaseslass II (A)
139114	138352	140970	alanyl-tRNA synthetase Alanine--tRNA ligase alanyl-tRNA synthetase Alanyl-tRNA synthetase alanine--tRNA ligase tRNA synthetaseslass II (A)
139135	138352	140970	alanyl-tRNA synthetase Alanine--tRNA ligase alanyl-tRNA synthetase Alanyl-tRNA synthetase alanine--tRNA ligase tRNA synthetaseslass II (A)
139137	138352	140970	alanyl-tRNA synthetase Alanine--tRNA ligase alanyl-tRNA synthetase Alanyl-tRNA synthetase alanine--tRNA ligase tRNA synthetaseslass II (A)
139141	138352	140970	alanyl-tRNA synthetase Alanine--tRNA ligase alanyl-tRNA synthetase Alanyl-tRNA synthetase alanine--tRNA ligase tRNA synthetaseslass II (A)
139153	138352	140970	alanyl-tRNA synthetase Alanine--tRNA ligase alanyl-tRNA synthetase Alanyl-tRNA synthetase alanine--tRNA ligase tRNA synthetaseslass II (A)
139318	138352	140970	alanyl-tRNA synthetase Alanine--tRNA ligase alanyl-tRNA synthetase Alanyl-tRNA synthetase alanine--tRNA ligase tRNA synthetaseslass II (A)
139413	138352	140970	alanyl-tRNA synthetase Alanine--tRNA ligase alanyl-tRNA synthetase Alanyl-tRNA synthetase alanine--tRNA ligase tRNA synthetaseslass II (A)
139523	138352	140970	alanyl-tRNA synthetase Alanine--tRNA ligase alanyl-tRNA synthetase Alanyl-tRNA synthetase alanine--tRNA ligase tRNA synthetaseslass II (A)
139540	138352	140970	alanyl-tRNA synthetase Alanine--tRNA ligase alanyl-tRNA synthetase Alanyl-tRNA synthetase alanine--tRNA ligase tRNA synthetaseslass II (A)
139543	138352	140970	alanyl-tRNA synthetase Alanine--tRNA ligase alanyl-tRNA synthetase Alanyl-tRNA synthetase alanine--tRNA ligase tRNA synthetaseslass II (A)
139578	138352	140970	alanyl-tRNA synthetase Alanine--tRNA ligase alanyl-tRNA synthetase Alanyl-tRNA synthetase alanine--tRNA ligase tRNA synthetaseslass II (A)
139660	138352	140970	alanyl-tRNA synthetase Alanine--tRNA ligase alanyl-tRNA synthetase Alanyl-tRNA synthetase alanine--tRNA ligase tRNA synthetaseslass II (A)
139786	138352	140970	alanyl-tRNA synthetase Alanine--tRNA ligase alanyl-tRNA synthetase Alanyl-tRNA synthetase alanine--tRNA ligase tRNA synthetaseslass II (A)
139796	138352	140970	alanyl-tRNA synthetase Alanine--tRNA ligase alanyl-tRNA synthetase Alanyl-tRNA synthetase alanine--tRNA ligase tRNA synthetaseslass II (A)
139797	138352	140970	alanyl-tRNA synthetase Alanine--tRNA ligase alanyl-tRNA synthetase Alanyl-tRNA synthetase alanine--tRNA ligase tRNA synthetaseslass II (A)
139804	138352	140970	alanyl-tRNA synthetase Alanine--tRNA ligase alanyl-tRNA synthetase Alanyl-tRNA synthetase alanine--tRNA ligase tRNA synthetaseslass II (A)
139807	138352	140970	alanyl-tRNA synthetase Alanine--tRNA ligase alanyl-tRNA synthetase Alanyl-tRNA synthetase alanine--tRNA ligase tRNA synthetaseslass II (A)
139837	138352	140970	alanyl-tRNA synthetase Alanine--tRNA ligase alanyl-tRNA synthetase Alanyl-tRNA synthetase alanine--tRNA ligase tRNA synthetaseslass II (A)
140254	138352	140970	alanyl-tRNA synthetase Alanine--tRNA ligase alanyl-tRNA synthetase Alanyl-tRNA synthetase alanine--tRNA ligase tRNA synthetaseslass II (A)
140700	138352	140970	alanyl-tRNA synthetase Alanine--tRNA ligase alanyl-tRNA synthetase Alanyl-tRNA synthetase alanine--tRNA ligase tRNA synthetaseslass II (A)
140919	138352	140970	alanyl-tRNA synthetase Alanine--tRNA ligase alanyl-tRNA synthetase Alanyl-tRNA synthetase alanine--tRNA ligase tRNA synthetaseslass II (A)
141013	140992	141477	Protein of unknown function (DUF567)
141229	140992	141477	Protein of unknown function (DUF567)
142398	142236	143306	ABC transporter spermidine/putrescine-binding protein Spermidine/putrescine-binding periplasmic protein precursor spermidine/putrescine ABC transporter periplasmic substrate-binding protein ABC-type thiamine transport system periplasmicomponent putative 2-aminoethylphosphonate ABC transporter periplasmic 2-aminoethylphosphonate-binding protein Bacterial extracellular solute-binding protein
142440	142236	143306	ABC transporter spermidine/putrescine-binding protein Spermidine/putrescine-binding periplasmic protein precursor spermidine/putrescine ABC transporter periplasmic substrate-binding protein ABC-type thiamine transport system periplasmicomponent putative 2-aminoethylphosphonate ABC transporter periplasmic 2-aminoethylphosphonate-binding protein Bacterial extracellular solute-binding protein
142723	142236	143306	ABC transporter spermidine/putrescine-binding protein Spermidine/putrescine-binding periplasmic protein precursor spermidine/putrescine ABC transporter periplasmic substrate-binding protein ABC-type thiamine transport system periplasmicomponent putative 2-aminoethylphosphonate ABC transporter periplasmic 2-aminoethylphosphonate-binding protein Bacterial extracellular solute-binding protein
142794	142236	143306	ABC transporter spermidine/putrescine-binding protein Spermidine/putrescine-binding periplasmic protein precursor spermidine/putrescine ABC transporter periplasmic substrate-binding protein ABC-type thiamine transport system periplasmicomponent putative 2-aminoethylphosphonate ABC transporter periplasmic 2-aminoethylphosphonate-binding protein Bacterial extracellular solute-binding protein
142819	142236	143306	ABC transporter spermidine/putrescine-binding protein Spermidine/putrescine-binding periplasmic protein precursor spermidine/putrescine ABC transporter periplasmic substrate-binding protein ABC-type thiamine transport system periplasmicomponent putative 2-aminoethylphosphonate ABC transporter periplasmic 2-aminoethylphosphonate-binding protein Bacterial extracellular solute-binding protein
142952	142236	143306	ABC transporter spermidine/putrescine-binding protein Spermidine/putrescine-binding periplasmic protein precursor spermidine/putrescine ABC transporter periplasmic substrate-binding protein ABC-type thiamine transport system periplasmicomponent putative 2-aminoethylphosphonate ABC transporter periplasmic 2-aminoethylphosphonate-binding protein Bacterial extracellular solute-binding protein
143111	142236	143306	ABC transporter spermidine/putrescine-binding protein Spermidine/putrescine-binding periplasmic protein precursor spermidine/putrescine ABC transporter periplasmic substrate-binding protein ABC-type thiamine transport system periplasmicomponent putative 2-aminoethylphosphonate ABC transporter periplasmic 2-aminoethylphosphonate-binding protein Bacterial extracellular solute-binding protein
143344	143303	144076	spermidine/putrescine ABC transporter permease Inner membrane ABC transporter permease protein ydcV spermidine/putrescine ABC transporter membrane protein ABC-type uncharacterized transport system permeaseomponent molybdate ABC transporter permease protein Binding-protein-dependent transport system inner membraneomponent
143384	143303	144076	spermidine/putrescine ABC transporter permease Inner membrane ABC transporter permease protein ydcV spermidine/putrescine ABC transporter membrane protein ABC-type uncharacterized transport system permeaseomponent molybdate ABC transporter permease protein Binding-protein-dependent transport system inner membraneomponent
143401	143303	144076	spermidine/putrescine ABC transporter permease Inner membrane ABC transporter permease protein ydcV spermidine/putrescine ABC transporter membrane protein ABC-type uncharacterized transport system permeaseomponent molybdate ABC transporter permease protein Binding-protein-dependent transport system inner membraneomponent
143402	143303	144076	spermidine/putrescine ABC transporter permease Inner membrane ABC transporter permease protein ydcV spermidine/putrescine ABC transporter membrane protein ABC-type uncharacterized transport system permeaseomponent molybdate ABC transporter permease protein Binding-protein-dependent transport system inner membraneomponent
143524	143303	144076	spermidine/putrescine ABC transporter permease Inner membrane ABC transporter permease protein ydcV spermidine/putrescine ABC transporter membrane protein ABC-type uncharacterized transport system permeaseomponent molybdate ABC transporter permease protein Binding-protein-dependent transport system inner membraneomponent
143564	143303	144076	spermidine/putrescine ABC transporter permease Inner membrane ABC transporter permease protein ydcV spermidine/putrescine ABC transporter membrane protein ABC-type uncharacterized transport system permeaseomponent molybdate ABC transporter permease protein Binding-protein-dependent transport system inner membraneomponent
143678	143303	144076	spermidine/putrescine ABC transporter permease Inner membrane ABC transporter permease protein ydcV spermidine/putrescine ABC transporter membrane protein ABC-type uncharacterized transport system permeaseomponent molybdate ABC transporter permease protein Binding-protein-dependent transport system inner membraneomponent
144142	144073	144879	spermidine/putrescine ABC transporter permease Spermidine/putrescine transport system permease protein PotB spermidine/putrescine ABC transporter membrane protein ABC-type uncharacterized transport system permeaseomponent putative 2-aminoethylphosphonate ABC transporter permease protein Binding-protein-dependent transport system inner membraneomponent
144352	144073	144879	spermidine/putrescine ABC transporter permease Spermidine/putrescine transport system permease protein PotB spermidine/putrescine ABC transporter membrane protein ABC-type uncharacterized transport system permeaseomponent putative 2-aminoethylphosphonate ABC transporter permease protein Binding-protein-dependent transport system inner membraneomponent
145003	144860	146017	spermidine/putrescine import ATP-binding protein PotA Spermidine/putrescine import ATP-binding protein PotA putrescine/spermidine ABC transporter ATPase protein ABC-type spermidine/putrescine transport systems ATPaseomponents polyamine ABC transporter ATP-binding protein ABC transporter
145103	144860	146017	spermidine/putrescine import ATP-binding protein PotA Spermidine/putrescine import ATP-binding protein PotA putrescine/spermidine ABC transporter ATPase protein ABC-type spermidine/putrescine transport systems ATPaseomponents polyamine ABC transporter ATP-binding protein ABC transporter
145106	144860	146017	spermidine/putrescine import ATP-binding protein PotA Spermidine/putrescine import ATP-binding protein PotA putrescine/spermidine ABC transporter ATPase protein ABC-type spermidine/putrescine transport systems ATPaseomponents polyamine ABC transporter ATP-binding protein ABC transporter
145124	144860	146017	spermidine/putrescine import ATP-binding protein PotA Spermidine/putrescine import ATP-binding protein PotA putrescine/spermidine ABC transporter ATPase protein ABC-type spermidine/putrescine transport systems ATPaseomponents polyamine ABC transporter ATP-binding protein ABC transporter
145142	144860	146017	spermidine/putrescine import ATP-binding protein PotA Spermidine/putrescine import ATP-binding protein PotA putrescine/spermidine ABC transporter ATPase protein ABC-type spermidine/putrescine transport systems ATPaseomponents polyamine ABC transporter ATP-binding protein ABC transporter
145667	144860	146017	spermidine/putrescine import ATP-binding protein PotA Spermidine/putrescine import ATP-binding protein PotA putrescine/spermidine ABC transporter ATPase protein ABC-type spermidine/putrescine transport systems ATPaseomponents polyamine ABC transporter ATP-binding protein ABC transporter
145670	144860	146017	spermidine/putrescine import ATP-binding protein PotA Spermidine/putrescine import ATP-binding protein PotA putrescine/spermidine ABC transporter ATPase protein ABC-type spermidine/putrescine transport systems ATPaseomponents polyamine ABC transporter ATP-binding protein ABC transporter
145676	144860	146017	spermidine/putrescine import ATP-binding protein PotA Spermidine/putrescine import ATP-binding protein PotA putrescine/spermidine ABC transporter ATPase protein ABC-type spermidine/putrescine transport systems ATPaseomponents polyamine ABC transporter ATP-binding protein ABC transporter
145688	144860	146017	spermidine/putrescine import ATP-binding protein PotA Spermidine/putrescine import ATP-binding protein PotA putrescine/spermidine ABC transporter ATPase protein ABC-type spermidine/putrescine transport systems ATPaseomponents polyamine ABC transporter ATP-binding protein ABC transporter
145694	144860	146017	spermidine/putrescine import ATP-binding protein PotA Spermidine/putrescine import ATP-binding protein PotA putrescine/spermidine ABC transporter ATPase protein ABC-type spermidine/putrescine transport systems ATPaseomponents polyamine ABC transporter ATP-binding protein ABC transporter
145697	144860	146017	spermidine/putrescine import ATP-binding protein PotA Spermidine/putrescine import ATP-binding protein PotA putrescine/spermidine ABC transporter ATPase protein ABC-type spermidine/putrescine transport systems ATPaseomponents polyamine ABC transporter ATP-binding protein ABC transporter
145745	144860	146017	spermidine/putrescine import ATP-binding protein PotA Spermidine/putrescine import ATP-binding protein PotA putrescine/spermidine ABC transporter ATPase protein ABC-type spermidine/putrescine transport systems ATPaseomponents polyamine ABC transporter ATP-binding protein ABC transporter
145769	144860	146017	spermidine/putrescine import ATP-binding protein PotA Spermidine/putrescine import ATP-binding protein PotA putrescine/spermidine ABC transporter ATPase protein ABC-type spermidine/putrescine transport systems ATPaseomponents polyamine ABC transporter ATP-binding protein ABC transporter
145775	144860	146017	spermidine/putrescine import ATP-binding protein PotA Spermidine/putrescine import ATP-binding protein PotA putrescine/spermidine ABC transporter ATPase protein ABC-type spermidine/putrescine transport systems ATPaseomponents polyamine ABC transporter ATP-binding protein ABC transporter
145778	144860	146017	spermidine/putrescine import ATP-binding protein PotA Spermidine/putrescine import ATP-binding protein PotA putrescine/spermidine ABC transporter ATPase protein ABC-type spermidine/putrescine transport systems ATPaseomponents polyamine ABC transporter ATP-binding protein ABC transporter
145781	144860	146017	spermidine/putrescine import ATP-binding protein PotA Spermidine/putrescine import ATP-binding protein PotA putrescine/spermidine ABC transporter ATPase protein ABC-type spermidine/putrescine transport systems ATPaseomponents polyamine ABC transporter ATP-binding protein ABC transporter
146327	146177	147082	UDP-N-acetylmuramate dehydrogenase UDP-N-acetylenolpyruvoylglucosamine reductase UDP-N-acetylenolpyruvoylglucosamine reductase UDP-N-acetylmuramate dehydrogenase UDP-N-acetylenolpyruvoylglucosamine reductase UDP-N-acetylenolpyruvoylglucosamine reductase -terminal domain
146507	146177	147082	UDP-N-acetylmuramate dehydrogenase UDP-N-acetylenolpyruvoylglucosamine reductase UDP-N-acetylenolpyruvoylglucosamine reductase UDP-N-acetylmuramate dehydrogenase UDP-N-acetylenolpyruvoylglucosamine reductase UDP-N-acetylenolpyruvoylglucosamine reductase -terminal domain
146642	146177	147082	UDP-N-acetylmuramate dehydrogenase UDP-N-acetylenolpyruvoylglucosamine reductase UDP-N-acetylenolpyruvoylglucosamine reductase UDP-N-acetylmuramate dehydrogenase UDP-N-acetylenolpyruvoylglucosamine reductase UDP-N-acetylenolpyruvoylglucosamine reductase -terminal domain
146735	146177	147082	UDP-N-acetylmuramate dehydrogenase UDP-N-acetylenolpyruvoylglucosamine reductase UDP-N-acetylenolpyruvoylglucosamine reductase UDP-N-acetylmuramate dehydrogenase UDP-N-acetylenolpyruvoylglucosamine reductase UDP-N-acetylenolpyruvoylglucosamine reductase -terminal domain
146938	146177	147082	UDP-N-acetylmuramate dehydrogenase UDP-N-acetylenolpyruvoylglucosamine reductase UDP-N-acetylenolpyruvoylglucosamine reductase UDP-N-acetylmuramate dehydrogenase UDP-N-acetylenolpyruvoylglucosamine reductase UDP-N-acetylenolpyruvoylglucosamine reductase -terminal domain
146942	146177	147082	UDP-N-acetylmuramate dehydrogenase UDP-N-acetylenolpyruvoylglucosamine reductase UDP-N-acetylenolpyruvoylglucosamine reductase UDP-N-acetylmuramate dehydrogenase UDP-N-acetylenolpyruvoylglucosamine reductase UDP-N-acetylenolpyruvoylglucosamine reductase -terminal domain
147233	147194	147946	Predicted membrane protein Putative membrane peptidase family (DUF2324)
147242	147194	147946	Predicted membrane protein Putative membrane peptidase family (DUF2324)
147341	147194	147946	Predicted membrane protein Putative membrane peptidase family (DUF2324)
147567	147194	147946	Predicted membrane protein Putative membrane peptidase family (DUF2324)
147596	147194	147946	Predicted membrane protein Putative membrane peptidase family (DUF2324)
147773	147194	147946	Predicted membrane protein Putative membrane peptidase family (DUF2324)
148259	147956	148627	alpha-acetolactate decarboxylase Alpha-acetolactate decarboxylase Alpha-acetolactate decarboxylase alpha-acetolactate decarboxylase Alpha-acetolactate decarboxylase
148302	147956	148627	alpha-acetolactate decarboxylase Alpha-acetolactate decarboxylase Alpha-acetolactate decarboxylase alpha-acetolactate decarboxylase Alpha-acetolactate decarboxylase
148890	148829	150100	transcriptional regulator Uncharacterized HTH-type transcriptional regulator yjiR aspartate aminotransferase histidine utilization repressor Aminotransferaselass I and II
149137	148829	150100	transcriptional regulator Uncharacterized HTH-type transcriptional regulator yjiR aspartate aminotransferase histidine utilization repressor Aminotransferaselass I and II
149215	148829	150100	transcriptional regulator Uncharacterized HTH-type transcriptional regulator yjiR aspartate aminotransferase histidine utilization repressor Aminotransferaselass I and II
149281	148829	150100	transcriptional regulator Uncharacterized HTH-type transcriptional regulator yjiR aspartate aminotransferase histidine utilization repressor Aminotransferaselass I and II
149985	148829	150100	transcriptional regulator Uncharacterized HTH-type transcriptional regulator yjiR aspartate aminotransferase histidine utilization repressor Aminotransferaselass I and II
150019	148829	150100	transcriptional regulator Uncharacterized HTH-type transcriptional regulator yjiR aspartate aminotransferase histidine utilization repressor Aminotransferaselass I and II
150182	150120	150935	ABC transporter substrate-binding lipoprotein Glutamine-binding periplasmic protein precursor glutamine ABC transporter periplasmic protein Response regulatorontaining aheY-like receiver domain and a GGDEF domain lysine-arginine-ornithine-binding periplasmic protein Bacterial extracellular solute-binding proteins family 3
150198	150120	150935	ABC transporter substrate-binding lipoprotein Glutamine-binding periplasmic protein precursor glutamine ABC transporter periplasmic protein Response regulatorontaining aheY-like receiver domain and a GGDEF domain lysine-arginine-ornithine-binding periplasmic protein Bacterial extracellular solute-binding proteins family 3
150367	150120	150935	ABC transporter substrate-binding lipoprotein Glutamine-binding periplasmic protein precursor glutamine ABC transporter periplasmic protein Response regulatorontaining aheY-like receiver domain and a GGDEF domain lysine-arginine-ornithine-binding periplasmic protein Bacterial extracellular solute-binding proteins family 3
150692	150120	150935	ABC transporter substrate-binding lipoprotein Glutamine-binding periplasmic protein precursor glutamine ABC transporter periplasmic protein Response regulatorontaining aheY-like receiver domain and a GGDEF domain lysine-arginine-ornithine-binding periplasmic protein Bacterial extracellular solute-binding proteins family 3
150819	150120	150935	ABC transporter substrate-binding lipoprotein Glutamine-binding periplasmic protein precursor glutamine ABC transporter periplasmic protein Response regulatorontaining aheY-like receiver domain and a GGDEF domain lysine-arginine-ornithine-binding periplasmic protein Bacterial extracellular solute-binding proteins family 3
150825	150120	150935	ABC transporter substrate-binding lipoprotein Glutamine-binding periplasmic protein precursor glutamine ABC transporter periplasmic protein Response regulatorontaining aheY-like receiver domain and a GGDEF domain lysine-arginine-ornithine-binding periplasmic protein Bacterial extracellular solute-binding proteins family 3
150828	150120	150935	ABC transporter substrate-binding lipoprotein Glutamine-binding periplasmic protein precursor glutamine ABC transporter periplasmic protein Response regulatorontaining aheY-like receiver domain and a GGDEF domain lysine-arginine-ornithine-binding periplasmic protein Bacterial extracellular solute-binding proteins family 3
150831	150120	150935	ABC transporter substrate-binding lipoprotein Glutamine-binding periplasmic protein precursor glutamine ABC transporter periplasmic protein Response regulatorontaining aheY-like receiver domain and a GGDEF domain lysine-arginine-ornithine-binding periplasmic protein Bacterial extracellular solute-binding proteins family 3
150834	150120	150935	ABC transporter substrate-binding lipoprotein Glutamine-binding periplasmic protein precursor glutamine ABC transporter periplasmic protein Response regulatorontaining aheY-like receiver domain and a GGDEF domain lysine-arginine-ornithine-binding periplasmic protein Bacterial extracellular solute-binding proteins family 3
150837	150120	150935	ABC transporter substrate-binding lipoprotein Glutamine-binding periplasmic protein precursor glutamine ABC transporter periplasmic protein Response regulatorontaining aheY-like receiver domain and a GGDEF domain lysine-arginine-ornithine-binding periplasmic protein Bacterial extracellular solute-binding proteins family 3
150843	150120	150935	ABC transporter substrate-binding lipoprotein Glutamine-binding periplasmic protein precursor glutamine ABC transporter periplasmic protein Response regulatorontaining aheY-like receiver domain and a GGDEF domain lysine-arginine-ornithine-binding periplasmic protein Bacterial extracellular solute-binding proteins family 3
150870	150120	150935	ABC transporter substrate-binding lipoprotein Glutamine-binding periplasmic protein precursor glutamine ABC transporter periplasmic protein Response regulatorontaining aheY-like receiver domain and a GGDEF domain lysine-arginine-ornithine-binding periplasmic protein Bacterial extracellular solute-binding proteins family 3
151097	151092	151745	phosphate transport system regulatory protein PhoU Phosphate transport system protein phoU transcriptional regulator PhoU phosphate transport system regulatory protein PhoU PhoU domain
151383	151092	151745	phosphate transport system regulatory protein PhoU Phosphate transport system protein phoU transcriptional regulator PhoU phosphate transport system regulatory protein PhoU PhoU domain
151404	151092	151745	phosphate transport system regulatory protein PhoU Phosphate transport system protein phoU transcriptional regulator PhoU phosphate transport system regulatory protein PhoU PhoU domain
151407	151092	151745	phosphate transport system regulatory protein PhoU Phosphate transport system protein phoU transcriptional regulator PhoU phosphate transport system regulatory protein PhoU PhoU domain
152698	152528	153331	phosphate transporter ATP-binding protein Phosphate import ATP-binding protein PstB 3 phosphate transporter ATP-binding protein ABC-type histidine transport system ATPaseomponent phosphate ABC transporter ATP-binding protein ABC transporter
152759	152528	153331	phosphate transporter ATP-binding protein Phosphate import ATP-binding protein PstB 3 phosphate transporter ATP-binding protein ABC-type histidine transport system ATPaseomponent phosphate ABC transporter ATP-binding protein ABC transporter
153173	152528	153331	phosphate transporter ATP-binding protein Phosphate import ATP-binding protein PstB 3 phosphate transporter ATP-binding protein ABC-type histidine transport system ATPaseomponent phosphate ABC transporter ATP-binding protein ABC transporter
153768	153342	154226	phosphate permease PstA Phosphate transport system permease protein pstA phosphate transporter permease subunit PtsA ABC-type phosphate transport system permeaseomponent phosphate ABC transporter permease protein PstA Binding-protein-dependent transport system inner membraneomponent
154282	154216	155133	phosphate transport protein PstC Phosphate transport system permease protein pstC phosphate transporter permease subunit PstC ABC-type phosphate transport system permeaseomponent phosphate ABC transporter permease protein PstC Binding-protein-dependent transport system inner membraneomponent
154449	154216	155133	phosphate transport protein PstC Phosphate transport system permease protein pstC phosphate transporter permease subunit PstC ABC-type phosphate transport system permeaseomponent phosphate ABC transporter permease protein PstC Binding-protein-dependent transport system inner membraneomponent
154735	154216	155133	phosphate transport protein PstC Phosphate transport system permease protein pstC phosphate transporter permease subunit PstC ABC-type phosphate transport system permeaseomponent phosphate ABC transporter permease protein PstC Binding-protein-dependent transport system inner membraneomponent
155847	155133	156011	phosphate-binding protein PstS 1 Phosphate-binding protein pstS precursor phosphate ABC transporter periplasmic substrate-binding protein PstS phosphate binding protein PBP superfamily domain
155961	155133	156011	phosphate-binding protein PstS 1 Phosphate-binding protein pstS precursor phosphate ABC transporter periplasmic substrate-binding protein PstS phosphate binding protein PBP superfamily domain
157095	156585	157889	NOL1/NOP2/sun family protein Ribosomal RNA small subunit methyltransferase F rRNA (cytosine-C(5)-)-methyltransferase RsmF tRNA and rRNAytosine-C5-methylases NOL1/NOP2/sun family putative RNA methylase NOL1/NOP2/sun family
157158	156585	157889	NOL1/NOP2/sun family protein Ribosomal RNA small subunit methyltransferase F rRNA (cytosine-C(5)-)-methyltransferase RsmF tRNA and rRNAytosine-C5-methylases NOL1/NOP2/sun family putative RNA methylase NOL1/NOP2/sun family
157246	156585	157889	NOL1/NOP2/sun family protein Ribosomal RNA small subunit methyltransferase F rRNA (cytosine-C(5)-)-methyltransferase RsmF tRNA and rRNAytosine-C5-methylases NOL1/NOP2/sun family putative RNA methylase NOL1/NOP2/sun family
157342	156585	157889	NOL1/NOP2/sun family protein Ribosomal RNA small subunit methyltransferase F rRNA (cytosine-C(5)-)-methyltransferase RsmF tRNA and rRNAytosine-C5-methylases NOL1/NOP2/sun family putative RNA methylase NOL1/NOP2/sun family
158019	157890	158663	inositol monophosphatase Inositol-1-monophosphatase inositol monophosphatase histidinol-phosphatase Inositol monophosphatase family
158150	157890	158663	inositol monophosphatase Inositol-1-monophosphatase inositol monophosphatase histidinol-phosphatase Inositol monophosphatase family
158561	157890	158663	inositol monophosphatase Inositol-1-monophosphatase inositol monophosphatase histidinol-phosphatase Inositol monophosphatase family
159564	159542	160159	integral membrane protein Predicted membrane protein integral membrane protein Protein of unknown function (DUF1461)
159572	159542	160159	integral membrane protein Predicted membrane protein integral membrane protein Protein of unknown function (DUF1461)
159582	159542	160159	integral membrane protein Predicted membrane protein integral membrane protein Protein of unknown function (DUF1461)
159781	159542	160159	integral membrane protein Predicted membrane protein integral membrane protein Protein of unknown function (DUF1461)
160233	160149	160922	OG0647: sugar phosphatases of the HAD superfamily N-acetyl-glucosamineatabolism protein Uncharacterized hydrolase yutF UMP phosphatase Glycerol dehydrogenase and related enzymes HAD hydrolase haloacid dehalogenase-like hydrolase
160257	160149	160922	OG0647: sugar phosphatases of the HAD superfamily N-acetyl-glucosamineatabolism protein Uncharacterized hydrolase yutF UMP phosphatase Glycerol dehydrogenase and related enzymes HAD hydrolase haloacid dehalogenase-like hydrolase
160377	160149	160922	OG0647: sugar phosphatases of the HAD superfamily N-acetyl-glucosamineatabolism protein Uncharacterized hydrolase yutF UMP phosphatase Glycerol dehydrogenase and related enzymes HAD hydrolase haloacid dehalogenase-like hydrolase
160426	160149	160922	OG0647: sugar phosphatases of the HAD superfamily N-acetyl-glucosamineatabolism protein Uncharacterized hydrolase yutF UMP phosphatase Glycerol dehydrogenase and related enzymes HAD hydrolase haloacid dehalogenase-like hydrolase
160458	160149	160922	OG0647: sugar phosphatases of the HAD superfamily N-acetyl-glucosamineatabolism protein Uncharacterized hydrolase yutF UMP phosphatase Glycerol dehydrogenase and related enzymes HAD hydrolase haloacid dehalogenase-like hydrolase
160701	160149	160922	OG0647: sugar phosphatases of the HAD superfamily N-acetyl-glucosamineatabolism protein Uncharacterized hydrolase yutF UMP phosphatase Glycerol dehydrogenase and related enzymes HAD hydrolase haloacid dehalogenase-like hydrolase
160728	160149	160922	OG0647: sugar phosphatases of the HAD superfamily N-acetyl-glucosamineatabolism protein Uncharacterized hydrolase yutF UMP phosphatase Glycerol dehydrogenase and related enzymes HAD hydrolase haloacid dehalogenase-like hydrolase
160899	160149	160922	OG0647: sugar phosphatases of the HAD superfamily N-acetyl-glucosamineatabolism protein Uncharacterized hydrolase yutF UMP phosphatase Glycerol dehydrogenase and related enzymes HAD hydrolase haloacid dehalogenase-like hydrolase
160937	160933	161670	acyl-ACP thioesterase Acyl-ACP thioesterase acyl-CoA thioester hydrolase YbgC/YbaW family Acyl-ACP thioesterase
160941	160933	161670	acyl-ACP thioesterase Acyl-ACP thioesterase acyl-CoA thioester hydrolase YbgC/YbaW family Acyl-ACP thioesterase
160989	160933	161670	acyl-ACP thioesterase Acyl-ACP thioesterase acyl-CoA thioester hydrolase YbgC/YbaW family Acyl-ACP thioesterase
161303	160933	161670	acyl-ACP thioesterase Acyl-ACP thioesterase acyl-CoA thioester hydrolase YbgC/YbaW family Acyl-ACP thioesterase
161353	160933	161670	acyl-ACP thioesterase Acyl-ACP thioesterase acyl-CoA thioester hydrolase YbgC/YbaW family Acyl-ACP thioesterase
161557	160933	161670	acyl-ACP thioesterase Acyl-ACP thioesterase acyl-CoA thioester hydrolase YbgC/YbaW family Acyl-ACP thioesterase
161954	161675	162805	oproporphyrinogen III oxidase oxygen-independentoproporphyrinogen III oxidase Oxygen-independentoproporphyrinogen-III oxidase coproporphyrinogen III oxidase Putative heme iron utilization protein putative oxygen-independentoproporphyrinogen III oxidase HemN-terminal region
161987	161675	162805	oproporphyrinogen III oxidase oxygen-independentoproporphyrinogen III oxidase Oxygen-independentoproporphyrinogen-III oxidase coproporphyrinogen III oxidase Putative heme iron utilization protein putative oxygen-independentoproporphyrinogen III oxidase HemN-terminal region
162077	161675	162805	oproporphyrinogen III oxidase oxygen-independentoproporphyrinogen III oxidase Oxygen-independentoproporphyrinogen-III oxidase coproporphyrinogen III oxidase Putative heme iron utilization protein putative oxygen-independentoproporphyrinogen III oxidase HemN-terminal region
162268	161675	162805	oproporphyrinogen III oxidase oxygen-independentoproporphyrinogen III oxidase Oxygen-independentoproporphyrinogen-III oxidase coproporphyrinogen III oxidase Putative heme iron utilization protein putative oxygen-independentoproporphyrinogen III oxidase HemN-terminal region
162470	161675	162805	oproporphyrinogen III oxidase oxygen-independentoproporphyrinogen III oxidase Oxygen-independentoproporphyrinogen-III oxidase coproporphyrinogen III oxidase Putative heme iron utilization protein putative oxygen-independentoproporphyrinogen III oxidase HemN-terminal region
162545	161675	162805	oproporphyrinogen III oxidase oxygen-independentoproporphyrinogen III oxidase Oxygen-independentoproporphyrinogen-III oxidase coproporphyrinogen III oxidase Putative heme iron utilization protein putative oxygen-independentoproporphyrinogen III oxidase HemN-terminal region
162557	161675	162805	oproporphyrinogen III oxidase oxygen-independentoproporphyrinogen III oxidase Oxygen-independentoproporphyrinogen-III oxidase coproporphyrinogen III oxidase Putative heme iron utilization protein putative oxygen-independentoproporphyrinogen III oxidase HemN-terminal region
162563	161675	162805	oproporphyrinogen III oxidase oxygen-independentoproporphyrinogen III oxidase Oxygen-independentoproporphyrinogen-III oxidase coproporphyrinogen III oxidase Putative heme iron utilization protein putative oxygen-independentoproporphyrinogen III oxidase HemN-terminal region
162587	161675	162805	oproporphyrinogen III oxidase oxygen-independentoproporphyrinogen III oxidase Oxygen-independentoproporphyrinogen-III oxidase coproporphyrinogen III oxidase Putative heme iron utilization protein putative oxygen-independentoproporphyrinogen III oxidase HemN-terminal region
162626	161675	162805	oproporphyrinogen III oxidase oxygen-independentoproporphyrinogen III oxidase Oxygen-independentoproporphyrinogen-III oxidase coproporphyrinogen III oxidase Putative heme iron utilization protein putative oxygen-independentoproporphyrinogen III oxidase HemN-terminal region
162906	162889	163278	exported hydrophilic protein hypothetical protein Gas vesicle protein YtxH-like protein
163019	162889	163278	exported hydrophilic protein hypothetical protein Gas vesicle protein YtxH-like protein
163664	163294	163677	methyl-acceptinghemotaxis family domain-containing protein Uncharacterized proteinontaining a divergent version of the methyl-acceptinghemotaxis-like domain Bacterial protein of unknown function (DUF948)
163788	163678	164466	prolipoprotein diacylglyceryl transferase Prolipoprotein diacylglyceryl transferase prolipoprotein diacylglyceryl transferase prolipoprotein diacylglyceryl transferase Prolipoprotein diacylglyceryl transferase
163789	163678	164466	prolipoprotein diacylglyceryl transferase Prolipoprotein diacylglyceryl transferase prolipoprotein diacylglyceryl transferase prolipoprotein diacylglyceryl transferase Prolipoprotein diacylglyceryl transferase
163828	163678	164466	prolipoprotein diacylglyceryl transferase Prolipoprotein diacylglyceryl transferase prolipoprotein diacylglyceryl transferase prolipoprotein diacylglyceryl transferase Prolipoprotein diacylglyceryl transferase
164486	164459	165394	HPr kinase/phosphorylase HPr kinase/phosphorylase HPr kinase/phosphorylase HPr(Ser) kinase/phosphatase HPr Serine kinase-terminal domain
164522	164459	165394	HPr kinase/phosphorylase HPr kinase/phosphorylase HPr kinase/phosphorylase HPr(Ser) kinase/phosphatase HPr Serine kinase-terminal domain
164915	164459	165394	HPr kinase/phosphorylase HPr kinase/phosphorylase HPr kinase/phosphorylase HPr(Ser) kinase/phosphatase HPr Serine kinase-terminal domain
165306	164459	165394	HPr kinase/phosphorylase HPr kinase/phosphorylase HPr kinase/phosphorylase HPr(Ser) kinase/phosphatase HPr Serine kinase-terminal domain
165350	164459	165394	HPr kinase/phosphorylase HPr kinase/phosphorylase HPr kinase/phosphorylase HPr(Ser) kinase/phosphatase HPr Serine kinase-terminal domain
166329	165840	166547	6-phosphogluconolactonase/Glucosamine-6- phosphate isomerase/deaminase Glucosamine-6-phosphate deaminase glucosamine-6-phosphate deaminase glucosamine-6-phosphate deaminase Glucosamine-6-phosphate isomerases/6-phosphogluconolactonase
166400	165840	166547	6-phosphogluconolactonase/Glucosamine-6- phosphate isomerase/deaminase Glucosamine-6-phosphate deaminase glucosamine-6-phosphate deaminase glucosamine-6-phosphate deaminase Glucosamine-6-phosphate isomerases/6-phosphogluconolactonase
166823	166698	167726	S-adenosylmethionine:tRNA ribosyltransferase-isomerase S-adenosylmethionine:tRNA ribosyltransferase-isomerase S-adenosylmethionine:tRNA ribosyltransferase-isomerase S-adenosylmethionine:tRNA-ribosyltransferase-isomerase (queuine synthetase) S-adenosylmethionine:tRNA ribosyltransferase-isomerase Queuosine biosynthesis protein
166926	166698	167726	S-adenosylmethionine:tRNA ribosyltransferase-isomerase S-adenosylmethionine:tRNA ribosyltransferase-isomerase S-adenosylmethionine:tRNA ribosyltransferase-isomerase S-adenosylmethionine:tRNA-ribosyltransferase-isomerase (queuine synthetase) S-adenosylmethionine:tRNA ribosyltransferase-isomerase Queuosine biosynthesis protein
167103	166698	167726	S-adenosylmethionine:tRNA ribosyltransferase-isomerase S-adenosylmethionine:tRNA ribosyltransferase-isomerase S-adenosylmethionine:tRNA ribosyltransferase-isomerase S-adenosylmethionine:tRNA-ribosyltransferase-isomerase (queuine synthetase) S-adenosylmethionine:tRNA ribosyltransferase-isomerase Queuosine biosynthesis protein
167288	166698	167726	S-adenosylmethionine:tRNA ribosyltransferase-isomerase S-adenosylmethionine:tRNA ribosyltransferase-isomerase S-adenosylmethionine:tRNA ribosyltransferase-isomerase S-adenosylmethionine:tRNA-ribosyltransferase-isomerase (queuine synthetase) S-adenosylmethionine:tRNA ribosyltransferase-isomerase Queuosine biosynthesis protein
167405	166698	167726	S-adenosylmethionine:tRNA ribosyltransferase-isomerase S-adenosylmethionine:tRNA ribosyltransferase-isomerase S-adenosylmethionine:tRNA ribosyltransferase-isomerase S-adenosylmethionine:tRNA-ribosyltransferase-isomerase (queuine synthetase) S-adenosylmethionine:tRNA ribosyltransferase-isomerase Queuosine biosynthesis protein
167441	166698	167726	S-adenosylmethionine:tRNA ribosyltransferase-isomerase S-adenosylmethionine:tRNA ribosyltransferase-isomerase S-adenosylmethionine:tRNA ribosyltransferase-isomerase S-adenosylmethionine:tRNA-ribosyltransferase-isomerase (queuine synthetase) S-adenosylmethionine:tRNA ribosyltransferase-isomerase Queuosine biosynthesis protein
167471	166698	167726	S-adenosylmethionine:tRNA ribosyltransferase-isomerase S-adenosylmethionine:tRNA ribosyltransferase-isomerase S-adenosylmethionine:tRNA ribosyltransferase-isomerase S-adenosylmethionine:tRNA-ribosyltransferase-isomerase (queuine synthetase) S-adenosylmethionine:tRNA ribosyltransferase-isomerase Queuosine biosynthesis protein
167594	166698	167726	S-adenosylmethionine:tRNA ribosyltransferase-isomerase S-adenosylmethionine:tRNA ribosyltransferase-isomerase S-adenosylmethionine:tRNA ribosyltransferase-isomerase S-adenosylmethionine:tRNA-ribosyltransferase-isomerase (queuine synthetase) S-adenosylmethionine:tRNA ribosyltransferase-isomerase Queuosine biosynthesis protein
167670	166698	167726	S-adenosylmethionine:tRNA ribosyltransferase-isomerase S-adenosylmethionine:tRNA ribosyltransferase-isomerase S-adenosylmethionine:tRNA ribosyltransferase-isomerase S-adenosylmethionine:tRNA-ribosyltransferase-isomerase (queuine synthetase) S-adenosylmethionine:tRNA ribosyltransferase-isomerase Queuosine biosynthesis protein
168461	168387	168776	holine binding protein Autolysin glucan-binding repeat Putativeell wall binding repeat
168622	168387	168776	holine binding protein Autolysin glucan-binding repeat Putativeell wall binding repeat
169587	169519	169620	hypothetical protein
170428	170237	170788	GNAT family acetyltransferase Putative ribosomal N-acetyltransferase YdaF ribosomal-protein-S5-alanine N-acetyltransferase
170438	170237	170788	GNAT family acetyltransferase Putative ribosomal N-acetyltransferase YdaF ribosomal-protein-S5-alanine N-acetyltransferase
170440	170237	170788	GNAT family acetyltransferase Putative ribosomal N-acetyltransferase YdaF ribosomal-protein-S5-alanine N-acetyltransferase
170458	170237	170788	GNAT family acetyltransferase Putative ribosomal N-acetyltransferase YdaF ribosomal-protein-S5-alanine N-acetyltransferase
170479	170237	170788	GNAT family acetyltransferase Putative ribosomal N-acetyltransferase YdaF ribosomal-protein-S5-alanine N-acetyltransferase
170489	170237	170788	GNAT family acetyltransferase Putative ribosomal N-acetyltransferase YdaF ribosomal-protein-S5-alanine N-acetyltransferase
170525	170237	170788	GNAT family acetyltransferase Putative ribosomal N-acetyltransferase YdaF ribosomal-protein-S5-alanine N-acetyltransferase
170620	170237	170788	GNAT family acetyltransferase Putative ribosomal N-acetyltransferase YdaF ribosomal-protein-S5-alanine N-acetyltransferase
171312	171138	171962	NAD synthetase NH(3)-dependent NAD( ) synthetase NAD synthetase NAD synthase NAD synthetase NAD synthase
171381	171138	171962	NAD synthetase NH(3)-dependent NAD( ) synthetase NAD synthetase NAD synthase NAD synthetase NAD synthase
171741	171138	171962	NAD synthetase NH(3)-dependent NAD( ) synthetase NAD synthetase NAD synthase NAD synthetase NAD synthase
171792	171138	171962	NAD synthetase NH(3)-dependent NAD( ) synthetase NAD synthetase NAD synthase NAD synthetase NAD synthase
171807	171138	171962	NAD synthetase NH(3)-dependent NAD( ) synthetase NAD synthetase NAD synthase NAD synthetase NAD synthase
172106	171959	173419	nicotinate phosphoribosyltransferase nicotinate phosphoribosyltransferase nicotinate phosphoribosyltransferase Nicotinate phosphoribosyltransferase (NAPRTase) family
172160	171959	173419	nicotinate phosphoribosyltransferase nicotinate phosphoribosyltransferase nicotinate phosphoribosyltransferase Nicotinate phosphoribosyltransferase (NAPRTase) family
172264	171959	173419	nicotinate phosphoribosyltransferase nicotinate phosphoribosyltransferase nicotinate phosphoribosyltransferase Nicotinate phosphoribosyltransferase (NAPRTase) family
172358	171959	173419	nicotinate phosphoribosyltransferase nicotinate phosphoribosyltransferase nicotinate phosphoribosyltransferase Nicotinate phosphoribosyltransferase (NAPRTase) family
172361	171959	173419	nicotinate phosphoribosyltransferase nicotinate phosphoribosyltransferase nicotinate phosphoribosyltransferase Nicotinate phosphoribosyltransferase (NAPRTase) family
172370	171959	173419	nicotinate phosphoribosyltransferase nicotinate phosphoribosyltransferase nicotinate phosphoribosyltransferase Nicotinate phosphoribosyltransferase (NAPRTase) family
172442	171959	173419	nicotinate phosphoribosyltransferase nicotinate phosphoribosyltransferase nicotinate phosphoribosyltransferase Nicotinate phosphoribosyltransferase (NAPRTase) family
172445	171959	173419	nicotinate phosphoribosyltransferase nicotinate phosphoribosyltransferase nicotinate phosphoribosyltransferase Nicotinate phosphoribosyltransferase (NAPRTase) family
172466	171959	173419	nicotinate phosphoribosyltransferase nicotinate phosphoribosyltransferase nicotinate phosphoribosyltransferase Nicotinate phosphoribosyltransferase (NAPRTase) family
172526	171959	173419	nicotinate phosphoribosyltransferase nicotinate phosphoribosyltransferase nicotinate phosphoribosyltransferase Nicotinate phosphoribosyltransferase (NAPRTase) family
172671	171959	173419	nicotinate phosphoribosyltransferase nicotinate phosphoribosyltransferase nicotinate phosphoribosyltransferase Nicotinate phosphoribosyltransferase (NAPRTase) family
172776	171959	173419	nicotinate phosphoribosyltransferase nicotinate phosphoribosyltransferase nicotinate phosphoribosyltransferase Nicotinate phosphoribosyltransferase (NAPRTase) family
172853	171959	173419	nicotinate phosphoribosyltransferase nicotinate phosphoribosyltransferase nicotinate phosphoribosyltransferase Nicotinate phosphoribosyltransferase (NAPRTase) family
172886	171959	173419	nicotinate phosphoribosyltransferase nicotinate phosphoribosyltransferase nicotinate phosphoribosyltransferase Nicotinate phosphoribosyltransferase (NAPRTase) family
172898	171959	173419	nicotinate phosphoribosyltransferase nicotinate phosphoribosyltransferase nicotinate phosphoribosyltransferase Nicotinate phosphoribosyltransferase (NAPRTase) family
173089	171959	173419	nicotinate phosphoribosyltransferase nicotinate phosphoribosyltransferase nicotinate phosphoribosyltransferase Nicotinate phosphoribosyltransferase (NAPRTase) family
173321	171959	173419	nicotinate phosphoribosyltransferase nicotinate phosphoribosyltransferase nicotinate phosphoribosyltransferase Nicotinate phosphoribosyltransferase (NAPRTase) family
174066	174014	174223	transcriptional repressor DNA-binding transcriptional repressor PuuR Predicted transcriptional regulator transcriptional regulator y4mF family Helix-turn-helix
175021	174609	175163	hypothetical protein
175371	175353	176072	multidrug ABC transporter ATPase Arginine transport ATP-binding protein ArtM molybdate transporter ATP-binding protein ABC-type Na transport system ATPaseomponent daunorubicin resistance ABC transporter ATP-binding protein ABC transporter
175482	175353	176072	multidrug ABC transporter ATPase Arginine transport ATP-binding protein ArtM molybdate transporter ATP-binding protein ABC-type Na transport system ATPaseomponent daunorubicin resistance ABC transporter ATP-binding protein ABC transporter
175485	175353	176072	multidrug ABC transporter ATPase Arginine transport ATP-binding protein ArtM molybdate transporter ATP-binding protein ABC-type Na transport system ATPaseomponent daunorubicin resistance ABC transporter ATP-binding protein ABC transporter
175487	175353	176072	multidrug ABC transporter ATPase Arginine transport ATP-binding protein ArtM molybdate transporter ATP-binding protein ABC-type Na transport system ATPaseomponent daunorubicin resistance ABC transporter ATP-binding protein ABC transporter
175638	175353	176072	multidrug ABC transporter ATPase Arginine transport ATP-binding protein ArtM molybdate transporter ATP-binding protein ABC-type Na transport system ATPaseomponent daunorubicin resistance ABC transporter ATP-binding protein ABC transporter
175659	175353	176072	multidrug ABC transporter ATPase Arginine transport ATP-binding protein ArtM molybdate transporter ATP-binding protein ABC-type Na transport system ATPaseomponent daunorubicin resistance ABC transporter ATP-binding protein ABC transporter
175727	175353	176072	multidrug ABC transporter ATPase Arginine transport ATP-binding protein ArtM molybdate transporter ATP-binding protein ABC-type Na transport system ATPaseomponent daunorubicin resistance ABC transporter ATP-binding protein ABC transporter
176661	176580	177305	U32 family peptidase putative protease Collagenase and related proteases Peptidase family U32
176663	176580	177305	U32 family peptidase putative protease Collagenase and related proteases Peptidase family U32
176670	176580	177305	U32 family peptidase putative protease Collagenase and related proteases Peptidase family U32
176676	176580	177305	U32 family peptidase putative protease Collagenase and related proteases Peptidase family U32
176679	176580	177305	U32 family peptidase putative protease Collagenase and related proteases Peptidase family U32
176682	176580	177305	U32 family peptidase putative protease Collagenase and related proteases Peptidase family U32
176835	176580	177305	U32 family peptidase putative protease Collagenase and related proteases Peptidase family U32
176895	176580	177305	U32 family peptidase putative protease Collagenase and related proteases Peptidase family U32
176904	176580	177305	U32 family peptidase putative protease Collagenase and related proteases Peptidase family U32
176938	176580	177305	U32 family peptidase putative protease Collagenase and related proteases Peptidase family U32
177271	176580	177305	U32 family peptidase putative protease Collagenase and related proteases Peptidase family U32
177886	177880	179166	U32 family peptidase Uncharacterized protease yhbU precursor putative protease Collagenase and related proteases Peptidase family U32
178471	177880	179166	U32 family peptidase Uncharacterized protease yhbU precursor putative protease Collagenase and related proteases Peptidase family U32
178512	177880	179166	U32 family peptidase Uncharacterized protease yhbU precursor putative protease Collagenase and related proteases Peptidase family U32
178702	177880	179166	U32 family peptidase Uncharacterized protease yhbU precursor putative protease Collagenase and related proteases Peptidase family U32
178891	177880	179166	U32 family peptidase Uncharacterized protease yhbU precursor putative protease Collagenase and related proteases Peptidase family U32
179035	177880	179166	U32 family peptidase Uncharacterized protease yhbU precursor putative protease Collagenase and related proteases Peptidase family U32
179074	177880	179166	U32 family peptidase Uncharacterized protease yhbU precursor putative protease Collagenase and related proteases Peptidase family U32
180676	180341	181531	DNA modification methyltransferase M.XbaI DNA adenine methyltransferase YhdJ putative methyltransferase Adenine specific DNA methylase Mod DNA methylase
180679	180341	181531	DNA modification methyltransferase M.XbaI DNA adenine methyltransferase YhdJ putative methyltransferase Adenine specific DNA methylase Mod DNA methylase
181517	180341	181531	DNA modification methyltransferase M.XbaI DNA adenine methyltransferase YhdJ putative methyltransferase Adenine specific DNA methylase Mod DNA methylase
182267	181607	183169	GMP synthase GMP synthase [glutamine-hydrolyzing] GMP synthase 3-methyladenine DNA glycosylase GMP synthase (glutamine-hydrolyzing) -terminal domain Glutamine amidotransferaselass-I
182321	181607	183169	GMP synthase GMP synthase [glutamine-hydrolyzing] GMP synthase 3-methyladenine DNA glycosylase GMP synthase (glutamine-hydrolyzing) -terminal domain Glutamine amidotransferaselass-I
182864	181607	183169	GMP synthase GMP synthase [glutamine-hydrolyzing] GMP synthase 3-methyladenine DNA glycosylase GMP synthase (glutamine-hydrolyzing) -terminal domain Glutamine amidotransferaselass-I
182958	181607	183169	GMP synthase GMP synthase [glutamine-hydrolyzing] GMP synthase 3-methyladenine DNA glycosylase GMP synthase (glutamine-hydrolyzing) -terminal domain Glutamine amidotransferaselass-I
183451	183311	184009	GntR family transcriptional regulator HTH-type transcriptional repressor yvoA DNA-binding transcriptional regulator FrlR Transcriptional regulators phosphonate metabolism transcriptional regulator PhnF UTRA domain
183505	183311	184009	GntR family transcriptional regulator HTH-type transcriptional repressor yvoA DNA-binding transcriptional regulator FrlR Transcriptional regulators phosphonate metabolism transcriptional regulator PhnF UTRA domain
183916	183311	184009	GntR family transcriptional regulator HTH-type transcriptional repressor yvoA DNA-binding transcriptional regulator FrlR Transcriptional regulators phosphonate metabolism transcriptional regulator PhnF UTRA domain
184120	184052	184948	membrane protein Uncharacterized inner membrane transporter yicL putative DMT superfamily transporter inner membrane protein Predicted permease DMT superfamily carboxylate/amino acid/amine transporter EamA-like transporter family
184171	184052	184948	membrane protein Uncharacterized inner membrane transporter yicL putative DMT superfamily transporter inner membrane protein Predicted permease DMT superfamily carboxylate/amino acid/amine transporter EamA-like transporter family
184436	184052	184948	membrane protein Uncharacterized inner membrane transporter yicL putative DMT superfamily transporter inner membrane protein Predicted permease DMT superfamily carboxylate/amino acid/amine transporter EamA-like transporter family
184475	184052	184948	membrane protein Uncharacterized inner membrane transporter yicL putative DMT superfamily transporter inner membrane protein Predicted permease DMT superfamily carboxylate/amino acid/amine transporter EamA-like transporter family
184743	184052	184948	membrane protein Uncharacterized inner membrane transporter yicL putative DMT superfamily transporter inner membrane protein Predicted permease DMT superfamily carboxylate/amino acid/amine transporter EamA-like transporter family
185230	184957	185892	beta-lactamase putative periplasmic esterase Uncharacterized proteinonserved in bacteria Beta-lactamase
185353	184957	185892	beta-lactamase putative periplasmic esterase Uncharacterized proteinonserved in bacteria Beta-lactamase
185362	184957	185892	beta-lactamase putative periplasmic esterase Uncharacterized proteinonserved in bacteria Beta-lactamase
185486	184957	185892	beta-lactamase putative periplasmic esterase Uncharacterized proteinonserved in bacteria Beta-lactamase
185713	184957	185892	beta-lactamase putative periplasmic esterase Uncharacterized proteinonserved in bacteria Beta-lactamase
185933	185889	186614	ppA protein
186193	185889	186614	ppA protein
186985	186698	187333	lysophospholipase l1-like esterase GDSL-like Lipase/Acylhydrolase
187541	187335	188162	hydrolase Sugar phosphatase SupH putative hydrolase Predicted hydrolase (HAD superfamily) Cof-like hydrolase haloacid dehalogenase-like hydrolase
187883	187335	188162	hydrolase Sugar phosphatase SupH putative hydrolase Predicted hydrolase (HAD superfamily) Cof-like hydrolase haloacid dehalogenase-like hydrolase
187919	187335	188162	hydrolase Sugar phosphatase SupH putative hydrolase Predicted hydrolase (HAD superfamily) Cof-like hydrolase haloacid dehalogenase-like hydrolase
188070	187335	188162	hydrolase Sugar phosphatase SupH putative hydrolase Predicted hydrolase (HAD superfamily) Cof-like hydrolase haloacid dehalogenase-like hydrolase
188281	188184	188483	poly-gamma-glutamate biosynthesis protein
188528	188520	189032	enzyme of poly-gamma-glutamate biosynthesis Bacterialapsule synthesis protein PGA_cap
188535	188520	189032	enzyme of poly-gamma-glutamate biosynthesis Bacterialapsule synthesis protein PGA_cap
188556	188520	189032	enzyme of poly-gamma-glutamate biosynthesis Bacterialapsule synthesis protein PGA_cap
188683	188520	189032	enzyme of poly-gamma-glutamate biosynthesis Bacterialapsule synthesis protein PGA_cap
188686	188520	189032	enzyme of poly-gamma-glutamate biosynthesis Bacterialapsule synthesis protein PGA_cap
188729	188520	189032	enzyme of poly-gamma-glutamate biosynthesis Bacterialapsule synthesis protein PGA_cap
188761	188520	189032	enzyme of poly-gamma-glutamate biosynthesis Bacterialapsule synthesis protein PGA_cap
188848	188520	189032	enzyme of poly-gamma-glutamate biosynthesis Bacterialapsule synthesis protein PGA_cap
190443	190417	191145	TrmH family RNA methyltransferase group 3 Putative TrmH family tRNA/rRNA methyltransferase 23S rRNA (guanosine-2'-O-)-methyltransferase RNA methyltransferase TrmH family group 3 SpoU rRNA Methylase family
190585	190417	191145	TrmH family RNA methyltransferase group 3 Putative TrmH family tRNA/rRNA methyltransferase 23S rRNA (guanosine-2'-O-)-methyltransferase RNA methyltransferase TrmH family group 3 SpoU rRNA Methylase family
190586	190417	191145	TrmH family RNA methyltransferase group 3 Putative TrmH family tRNA/rRNA methyltransferase 23S rRNA (guanosine-2'-O-)-methyltransferase RNA methyltransferase TrmH family group 3 SpoU rRNA Methylase family
190699	190417	191145	TrmH family RNA methyltransferase group 3 Putative TrmH family tRNA/rRNA methyltransferase 23S rRNA (guanosine-2'-O-)-methyltransferase RNA methyltransferase TrmH family group 3 SpoU rRNA Methylase family
190878	190417	191145	TrmH family RNA methyltransferase group 3 Putative TrmH family tRNA/rRNA methyltransferase 23S rRNA (guanosine-2'-O-)-methyltransferase RNA methyltransferase TrmH family group 3 SpoU rRNA Methylase family
190920	190417	191145	TrmH family RNA methyltransferase group 3 Putative TrmH family tRNA/rRNA methyltransferase 23S rRNA (guanosine-2'-O-)-methyltransferase RNA methyltransferase TrmH family group 3 SpoU rRNA Methylase family
190998	190417	191145	TrmH family RNA methyltransferase group 3 Putative TrmH family tRNA/rRNA methyltransferase 23S rRNA (guanosine-2'-O-)-methyltransferase RNA methyltransferase TrmH family group 3 SpoU rRNA Methylase family
191016	190417	191145	TrmH family RNA methyltransferase group 3 Putative TrmH family tRNA/rRNA methyltransferase 23S rRNA (guanosine-2'-O-)-methyltransferase RNA methyltransferase TrmH family group 3 SpoU rRNA Methylase family
191031	190417	191145	TrmH family RNA methyltransferase group 3 Putative TrmH family tRNA/rRNA methyltransferase 23S rRNA (guanosine-2'-O-)-methyltransferase RNA methyltransferase TrmH family group 3 SpoU rRNA Methylase family
191088	190417	191145	TrmH family RNA methyltransferase group 3 Putative TrmH family tRNA/rRNA methyltransferase 23S rRNA (guanosine-2'-O-)-methyltransferase RNA methyltransferase TrmH family group 3 SpoU rRNA Methylase family
191106	190417	191145	TrmH family RNA methyltransferase group 3 Putative TrmH family tRNA/rRNA methyltransferase 23S rRNA (guanosine-2'-O-)-methyltransferase RNA methyltransferase TrmH family group 3 SpoU rRNA Methylase family
191130	190417	191145	TrmH family RNA methyltransferase group 3 Putative TrmH family tRNA/rRNA methyltransferase 23S rRNA (guanosine-2'-O-)-methyltransferase RNA methyltransferase TrmH family group 3 SpoU rRNA Methylase family
191132	190417	191145	TrmH family RNA methyltransferase group 3 Putative TrmH family tRNA/rRNA methyltransferase 23S rRNA (guanosine-2'-O-)-methyltransferase RNA methyltransferase TrmH family group 3 SpoU rRNA Methylase family
191199	191184	192095	thioredoxin reductase Thioredoxin reductase alkyl hydroperoxide reductase subunit F Alkyl hydroperoxide reductase large subunit thioredoxin-disulfide reductase Pyridine nucleotide-disulphide oxidoreductase
191202	191184	192095	thioredoxin reductase Thioredoxin reductase alkyl hydroperoxide reductase subunit F Alkyl hydroperoxide reductase large subunit thioredoxin-disulfide reductase Pyridine nucleotide-disulphide oxidoreductase
191205	191184	192095	thioredoxin reductase Thioredoxin reductase alkyl hydroperoxide reductase subunit F Alkyl hydroperoxide reductase large subunit thioredoxin-disulfide reductase Pyridine nucleotide-disulphide oxidoreductase
191208	191184	192095	thioredoxin reductase Thioredoxin reductase alkyl hydroperoxide reductase subunit F Alkyl hydroperoxide reductase large subunit thioredoxin-disulfide reductase Pyridine nucleotide-disulphide oxidoreductase
191495	191184	192095	thioredoxin reductase Thioredoxin reductase alkyl hydroperoxide reductase subunit F Alkyl hydroperoxide reductase large subunit thioredoxin-disulfide reductase Pyridine nucleotide-disulphide oxidoreductase
191497	191184	192095	thioredoxin reductase Thioredoxin reductase alkyl hydroperoxide reductase subunit F Alkyl hydroperoxide reductase large subunit thioredoxin-disulfide reductase Pyridine nucleotide-disulphide oxidoreductase
191499	191184	192095	thioredoxin reductase Thioredoxin reductase alkyl hydroperoxide reductase subunit F Alkyl hydroperoxide reductase large subunit thioredoxin-disulfide reductase Pyridine nucleotide-disulphide oxidoreductase
191514	191184	192095	thioredoxin reductase Thioredoxin reductase alkyl hydroperoxide reductase subunit F Alkyl hydroperoxide reductase large subunit thioredoxin-disulfide reductase Pyridine nucleotide-disulphide oxidoreductase
191529	191184	192095	thioredoxin reductase Thioredoxin reductase alkyl hydroperoxide reductase subunit F Alkyl hydroperoxide reductase large subunit thioredoxin-disulfide reductase Pyridine nucleotide-disulphide oxidoreductase
191535	191184	192095	thioredoxin reductase Thioredoxin reductase alkyl hydroperoxide reductase subunit F Alkyl hydroperoxide reductase large subunit thioredoxin-disulfide reductase Pyridine nucleotide-disulphide oxidoreductase
191559	191184	192095	thioredoxin reductase Thioredoxin reductase alkyl hydroperoxide reductase subunit F Alkyl hydroperoxide reductase large subunit thioredoxin-disulfide reductase Pyridine nucleotide-disulphide oxidoreductase
192344	192161	192385	membrane associated protein
204522	204006	204611	NADPH-dependent FMN reductase domain-containing protein NADPH azoreductase Predicted flavoprotein FMN reductase NADPH-dependent FMN reductase
204679	204629	205873	flavin reductase FMN-dependent NADPH-azoreductase Predicted flavoprotein NADPH-dependent FMN reductase
204682	204629	205873	flavin reductase FMN-dependent NADPH-azoreductase Predicted flavoprotein NADPH-dependent FMN reductase
204704	204629	205873	flavin reductase FMN-dependent NADPH-azoreductase Predicted flavoprotein NADPH-dependent FMN reductase
204706	204629	205873	flavin reductase FMN-dependent NADPH-azoreductase Predicted flavoprotein NADPH-dependent FMN reductase
204713	204629	205873	flavin reductase FMN-dependent NADPH-azoreductase Predicted flavoprotein NADPH-dependent FMN reductase
204733	204629	205873	flavin reductase FMN-dependent NADPH-azoreductase Predicted flavoprotein NADPH-dependent FMN reductase
204742	204629	205873	flavin reductase FMN-dependent NADPH-azoreductase Predicted flavoprotein NADPH-dependent FMN reductase
204769	204629	205873	flavin reductase FMN-dependent NADPH-azoreductase Predicted flavoprotein NADPH-dependent FMN reductase
204781	204629	205873	flavin reductase FMN-dependent NADPH-azoreductase Predicted flavoprotein NADPH-dependent FMN reductase
204787	204629	205873	flavin reductase FMN-dependent NADPH-azoreductase Predicted flavoprotein NADPH-dependent FMN reductase
204796	204629	205873	flavin reductase FMN-dependent NADPH-azoreductase Predicted flavoprotein NADPH-dependent FMN reductase
204801	204629	205873	flavin reductase FMN-dependent NADPH-azoreductase Predicted flavoprotein NADPH-dependent FMN reductase
204802	204629	205873	flavin reductase FMN-dependent NADPH-azoreductase Predicted flavoprotein NADPH-dependent FMN reductase
204805	204629	205873	flavin reductase FMN-dependent NADPH-azoreductase Predicted flavoprotein NADPH-dependent FMN reductase
204814	204629	205873	flavin reductase FMN-dependent NADPH-azoreductase Predicted flavoprotein NADPH-dependent FMN reductase
204820	204629	205873	flavin reductase FMN-dependent NADPH-azoreductase Predicted flavoprotein NADPH-dependent FMN reductase
204826	204629	205873	flavin reductase FMN-dependent NADPH-azoreductase Predicted flavoprotein NADPH-dependent FMN reductase
204835	204629	205873	flavin reductase FMN-dependent NADPH-azoreductase Predicted flavoprotein NADPH-dependent FMN reductase
204838	204629	205873	flavin reductase FMN-dependent NADPH-azoreductase Predicted flavoprotein NADPH-dependent FMN reductase
204841	204629	205873	flavin reductase FMN-dependent NADPH-azoreductase Predicted flavoprotein NADPH-dependent FMN reductase
204844	204629	205873	flavin reductase FMN-dependent NADPH-azoreductase Predicted flavoprotein NADPH-dependent FMN reductase
204856	204629	205873	flavin reductase FMN-dependent NADPH-azoreductase Predicted flavoprotein NADPH-dependent FMN reductase
205108	204629	205873	flavin reductase FMN-dependent NADPH-azoreductase Predicted flavoprotein NADPH-dependent FMN reductase
205681	204629	205873	flavin reductase FMN-dependent NADPH-azoreductase Predicted flavoprotein NADPH-dependent FMN reductase
205754	204629	205873	flavin reductase FMN-dependent NADPH-azoreductase Predicted flavoprotein NADPH-dependent FMN reductase
205776	204629	205873	flavin reductase FMN-dependent NADPH-azoreductase Predicted flavoprotein NADPH-dependent FMN reductase
206216	206096	206353	hypothetical protein hypothetical protein Uncharacterized proteinonserved in bacteria Bacterial protein of unknown function (DUF896)
206231	206096	206353	hypothetical protein hypothetical protein Uncharacterized proteinonserved in bacteria Bacterial protein of unknown function (DUF896)
206286	206096	206353	hypothetical protein hypothetical protein Uncharacterized proteinonserved in bacteria Bacterial protein of unknown function (DUF896)
206287	206096	206353	hypothetical protein hypothetical protein Uncharacterized proteinonserved in bacteria Bacterial protein of unknown function (DUF896)
206639	206395	208431	glycyl-tRNA synthetase beta subunit Glycine--tRNA ligase beta subunit glycyl-tRNA synthetase subunit beta glycine--tRNA ligase beta subunit Glycyl-tRNA synthetase beta subunit
206862	206395	208431	glycyl-tRNA synthetase beta subunit Glycine--tRNA ligase beta subunit glycyl-tRNA synthetase subunit beta glycine--tRNA ligase beta subunit Glycyl-tRNA synthetase beta subunit
207039	206395	208431	glycyl-tRNA synthetase beta subunit Glycine--tRNA ligase beta subunit glycyl-tRNA synthetase subunit beta glycine--tRNA ligase beta subunit Glycyl-tRNA synthetase beta subunit
207496	206395	208431	glycyl-tRNA synthetase beta subunit Glycine--tRNA ligase beta subunit glycyl-tRNA synthetase subunit beta glycine--tRNA ligase beta subunit Glycyl-tRNA synthetase beta subunit
207553	206395	208431	glycyl-tRNA synthetase beta subunit Glycine--tRNA ligase beta subunit glycyl-tRNA synthetase subunit beta glycine--tRNA ligase beta subunit Glycyl-tRNA synthetase beta subunit
207630	206395	208431	glycyl-tRNA synthetase beta subunit Glycine--tRNA ligase beta subunit glycyl-tRNA synthetase subunit beta glycine--tRNA ligase beta subunit Glycyl-tRNA synthetase beta subunit
207874	206395	208431	glycyl-tRNA synthetase beta subunit Glycine--tRNA ligase beta subunit glycyl-tRNA synthetase subunit beta glycine--tRNA ligase beta subunit Glycyl-tRNA synthetase beta subunit
207880	206395	208431	glycyl-tRNA synthetase beta subunit Glycine--tRNA ligase beta subunit glycyl-tRNA synthetase subunit beta glycine--tRNA ligase beta subunit Glycyl-tRNA synthetase beta subunit
207891	206395	208431	glycyl-tRNA synthetase beta subunit Glycine--tRNA ligase beta subunit glycyl-tRNA synthetase subunit beta glycine--tRNA ligase beta subunit Glycyl-tRNA synthetase beta subunit
207916	206395	208431	glycyl-tRNA synthetase beta subunit Glycine--tRNA ligase beta subunit glycyl-tRNA synthetase subunit beta glycine--tRNA ligase beta subunit Glycyl-tRNA synthetase beta subunit
207927	206395	208431	glycyl-tRNA synthetase beta subunit Glycine--tRNA ligase beta subunit glycyl-tRNA synthetase subunit beta glycine--tRNA ligase beta subunit Glycyl-tRNA synthetase beta subunit
207928	206395	208431	glycyl-tRNA synthetase beta subunit Glycine--tRNA ligase beta subunit glycyl-tRNA synthetase subunit beta glycine--tRNA ligase beta subunit Glycyl-tRNA synthetase beta subunit
207934	206395	208431	glycyl-tRNA synthetase beta subunit Glycine--tRNA ligase beta subunit glycyl-tRNA synthetase subunit beta glycine--tRNA ligase beta subunit Glycyl-tRNA synthetase beta subunit
207937	206395	208431	glycyl-tRNA synthetase beta subunit Glycine--tRNA ligase beta subunit glycyl-tRNA synthetase subunit beta glycine--tRNA ligase beta subunit Glycyl-tRNA synthetase beta subunit
207955	206395	208431	glycyl-tRNA synthetase beta subunit Glycine--tRNA ligase beta subunit glycyl-tRNA synthetase subunit beta glycine--tRNA ligase beta subunit Glycyl-tRNA synthetase beta subunit
207961	206395	208431	glycyl-tRNA synthetase beta subunit Glycine--tRNA ligase beta subunit glycyl-tRNA synthetase subunit beta glycine--tRNA ligase beta subunit Glycyl-tRNA synthetase beta subunit
207964	206395	208431	glycyl-tRNA synthetase beta subunit Glycine--tRNA ligase beta subunit glycyl-tRNA synthetase subunit beta glycine--tRNA ligase beta subunit Glycyl-tRNA synthetase beta subunit
207985	206395	208431	glycyl-tRNA synthetase beta subunit Glycine--tRNA ligase beta subunit glycyl-tRNA synthetase subunit beta glycine--tRNA ligase beta subunit Glycyl-tRNA synthetase beta subunit
208014	206395	208431	glycyl-tRNA synthetase beta subunit Glycine--tRNA ligase beta subunit glycyl-tRNA synthetase subunit beta glycine--tRNA ligase beta subunit Glycyl-tRNA synthetase beta subunit
208030	206395	208431	glycyl-tRNA synthetase beta subunit Glycine--tRNA ligase beta subunit glycyl-tRNA synthetase subunit beta glycine--tRNA ligase beta subunit Glycyl-tRNA synthetase beta subunit
208035	206395	208431	glycyl-tRNA synthetase beta subunit Glycine--tRNA ligase beta subunit glycyl-tRNA synthetase subunit beta glycine--tRNA ligase beta subunit Glycyl-tRNA synthetase beta subunit
208036	206395	208431	glycyl-tRNA synthetase beta subunit Glycine--tRNA ligase beta subunit glycyl-tRNA synthetase subunit beta glycine--tRNA ligase beta subunit Glycyl-tRNA synthetase beta subunit
208039	206395	208431	glycyl-tRNA synthetase beta subunit Glycine--tRNA ligase beta subunit glycyl-tRNA synthetase subunit beta glycine--tRNA ligase beta subunit Glycyl-tRNA synthetase beta subunit
208059	206395	208431	glycyl-tRNA synthetase beta subunit Glycine--tRNA ligase beta subunit glycyl-tRNA synthetase subunit beta glycine--tRNA ligase beta subunit Glycyl-tRNA synthetase beta subunit
208063	206395	208431	glycyl-tRNA synthetase beta subunit Glycine--tRNA ligase beta subunit glycyl-tRNA synthetase subunit beta glycine--tRNA ligase beta subunit Glycyl-tRNA synthetase beta subunit
208068	206395	208431	glycyl-tRNA synthetase beta subunit Glycine--tRNA ligase beta subunit glycyl-tRNA synthetase subunit beta glycine--tRNA ligase beta subunit Glycyl-tRNA synthetase beta subunit
208105	206395	208431	glycyl-tRNA synthetase beta subunit Glycine--tRNA ligase beta subunit glycyl-tRNA synthetase subunit beta glycine--tRNA ligase beta subunit Glycyl-tRNA synthetase beta subunit
208138	206395	208431	glycyl-tRNA synthetase beta subunit Glycine--tRNA ligase beta subunit glycyl-tRNA synthetase subunit beta glycine--tRNA ligase beta subunit Glycyl-tRNA synthetase beta subunit
208144	206395	208431	glycyl-tRNA synthetase beta subunit Glycine--tRNA ligase beta subunit glycyl-tRNA synthetase subunit beta glycine--tRNA ligase beta subunit Glycyl-tRNA synthetase beta subunit
208321	206395	208431	glycyl-tRNA synthetase beta subunit Glycine--tRNA ligase beta subunit glycyl-tRNA synthetase subunit beta glycine--tRNA ligase beta subunit Glycyl-tRNA synthetase beta subunit
208325	206395	208431	glycyl-tRNA synthetase beta subunit Glycine--tRNA ligase beta subunit glycyl-tRNA synthetase subunit beta glycine--tRNA ligase beta subunit Glycyl-tRNA synthetase beta subunit
208663	208643	209560	glycyl-tRNA synthetase alpha subunit Glycine--tRNA ligase alpha subunit glycyl-tRNA synthetase subunit alpha glycine--tRNA ligase alpha subunit Glycyl-tRNA synthetase alpha subunit
208675	208643	209560	glycyl-tRNA synthetase alpha subunit Glycine--tRNA ligase alpha subunit glycyl-tRNA synthetase subunit alpha glycine--tRNA ligase alpha subunit Glycyl-tRNA synthetase alpha subunit
208706	208643	209560	glycyl-tRNA synthetase alpha subunit Glycine--tRNA ligase alpha subunit glycyl-tRNA synthetase subunit alpha glycine--tRNA ligase alpha subunit Glycyl-tRNA synthetase alpha subunit
208757	208643	209560	glycyl-tRNA synthetase alpha subunit Glycine--tRNA ligase alpha subunit glycyl-tRNA synthetase subunit alpha glycine--tRNA ligase alpha subunit Glycyl-tRNA synthetase alpha subunit
226958	226674	227510	glutamine ABC transporter substrate-binding protein Arginine-binding extracellular protein ArtP precursor cystine transporter subunit Response regulatorontaining aheY-like receiver domain and a GGDEF domain lysine-arginine-ornithine-binding periplasmic protein Bacterial extracellular solute-binding proteins family 3
252634	252338	252790	ABC transporter Multidrug resistance ABC transporter ATP-binding and permease protein cysteine/glutathione ABC transporter membrane/ATP-bindingomponent ABC-type bacteriocin/lantibiotic exporters ontain an N-terminal double-glycine peptidase domain antigen peptide transporter 2 ABC transporter
260507	260229	260741	UDP-N-acetylmuramoylalanyl-D-glutamate--2 6-diaminopimelate ligase Orthopoxvirus protein of unknown function (DUF830)
265072	264982	265221	30S ribosomal protein S18 30S ribosomal protein S18 30S ribosomal protein S18 Ribosomal protein S18 ribosomal protein S18 Ribosomal protein S18
265377	265253	265723	single-stranded DNA-binding protein Helix-destabilizing protein single-stranded DNA-binding protein single-stranded DNA-binding protein Single-strand binding protein family
267564	267540	267905	lactoylglutathione lyase Predicted lactoylglutathione lyase
282050	281335	282126	putative S-transferase Uncharacterized GST-like protein yghU putative S-transferase maleylacetoacetate isomerase Glutathione S-transferase -terminal domain
282610	282139	284835	ation transporter E1-E2 family ATPase Calcium-transporting ATPase lmo0841 magnesium-transporting ATPase MgtA Uncharacterized proteinonserved in bacteria calcium-transporting P-type ATPase PMR1-type E1-E2 ATPase
282628	282139	284835	ation transporter E1-E2 family ATPase Calcium-transporting ATPase lmo0841 magnesium-transporting ATPase MgtA Uncharacterized proteinonserved in bacteria calcium-transporting P-type ATPase PMR1-type E1-E2 ATPase
282643	282139	284835	ation transporter E1-E2 family ATPase Calcium-transporting ATPase lmo0841 magnesium-transporting ATPase MgtA Uncharacterized proteinonserved in bacteria calcium-transporting P-type ATPase PMR1-type E1-E2 ATPase
282646	282139	284835	ation transporter E1-E2 family ATPase Calcium-transporting ATPase lmo0841 magnesium-transporting ATPase MgtA Uncharacterized proteinonserved in bacteria calcium-transporting P-type ATPase PMR1-type E1-E2 ATPase
282649	282139	284835	ation transporter E1-E2 family ATPase Calcium-transporting ATPase lmo0841 magnesium-transporting ATPase MgtA Uncharacterized proteinonserved in bacteria calcium-transporting P-type ATPase PMR1-type E1-E2 ATPase
282652	282139	284835	ation transporter E1-E2 family ATPase Calcium-transporting ATPase lmo0841 magnesium-transporting ATPase MgtA Uncharacterized proteinonserved in bacteria calcium-transporting P-type ATPase PMR1-type E1-E2 ATPase
284662	282139	284835	ation transporter E1-E2 family ATPase Calcium-transporting ATPase lmo0841 magnesium-transporting ATPase MgtA Uncharacterized proteinonserved in bacteria calcium-transporting P-type ATPase PMR1-type E1-E2 ATPase
284665	282139	284835	ation transporter E1-E2 family ATPase Calcium-transporting ATPase lmo0841 magnesium-transporting ATPase MgtA Uncharacterized proteinonserved in bacteria calcium-transporting P-type ATPase PMR1-type E1-E2 ATPase
284673	282139	284835	ation transporter E1-E2 family ATPase Calcium-transporting ATPase lmo0841 magnesium-transporting ATPase MgtA Uncharacterized proteinonserved in bacteria calcium-transporting P-type ATPase PMR1-type E1-E2 ATPase
284710	282139	284835	ation transporter E1-E2 family ATPase Calcium-transporting ATPase lmo0841 magnesium-transporting ATPase MgtA Uncharacterized proteinonserved in bacteria calcium-transporting P-type ATPase PMR1-type E1-E2 ATPase
284764	282139	284835	ation transporter E1-E2 family ATPase Calcium-transporting ATPase lmo0841 magnesium-transporting ATPase MgtA Uncharacterized proteinonserved in bacteria calcium-transporting P-type ATPase PMR1-type E1-E2 ATPase
284778	282139	284835	ation transporter E1-E2 family ATPase Calcium-transporting ATPase lmo0841 magnesium-transporting ATPase MgtA Uncharacterized proteinonserved in bacteria calcium-transporting P-type ATPase PMR1-type E1-E2 ATPase
284794	282139	284835	ation transporter E1-E2 family ATPase Calcium-transporting ATPase lmo0841 magnesium-transporting ATPase MgtA Uncharacterized proteinonserved in bacteria calcium-transporting P-type ATPase PMR1-type E1-E2 ATPase
284797	282139	284835	ation transporter E1-E2 family ATPase Calcium-transporting ATPase lmo0841 magnesium-transporting ATPase MgtA Uncharacterized proteinonserved in bacteria calcium-transporting P-type ATPase PMR1-type E1-E2 ATPase
284803	282139	284835	ation transporter E1-E2 family ATPase Calcium-transporting ATPase lmo0841 magnesium-transporting ATPase MgtA Uncharacterized proteinonserved in bacteria calcium-transporting P-type ATPase PMR1-type E1-E2 ATPase
284946	284914	285030	yybP-ykoY
284968	284914	285030	yybP-ykoY
285029	284914	285030	yybP-ykoY
285180	285139	286323	ation efflux family protein Ferrous-iron efflux pump FieF ferrous iron efflux protein F Predictedo/Zn/Cdation transporters cation diffusion facilitator family transporter Cation efflux family
285198	285139	286323	ation efflux family protein Ferrous-iron efflux pump FieF ferrous iron efflux protein F Predictedo/Zn/Cdation transporters cation diffusion facilitator family transporter Cation efflux family
285205	285139	286323	ation efflux family protein Ferrous-iron efflux pump FieF ferrous iron efflux protein F Predictedo/Zn/Cdation transporters cation diffusion facilitator family transporter Cation efflux family
285207	285139	286323	ation efflux family protein Ferrous-iron efflux pump FieF ferrous iron efflux protein F Predictedo/Zn/Cdation transporters cation diffusion facilitator family transporter Cation efflux family
285208	285139	286323	ation efflux family protein Ferrous-iron efflux pump FieF ferrous iron efflux protein F Predictedo/Zn/Cdation transporters cation diffusion facilitator family transporter Cation efflux family
285213	285139	286323	ation efflux family protein Ferrous-iron efflux pump FieF ferrous iron efflux protein F Predictedo/Zn/Cdation transporters cation diffusion facilitator family transporter Cation efflux family
285216	285139	286323	ation efflux family protein Ferrous-iron efflux pump FieF ferrous iron efflux protein F Predictedo/Zn/Cdation transporters cation diffusion facilitator family transporter Cation efflux family
285222	285139	286323	ation efflux family protein Ferrous-iron efflux pump FieF ferrous iron efflux protein F Predictedo/Zn/Cdation transporters cation diffusion facilitator family transporter Cation efflux family
285228	285139	286323	ation efflux family protein Ferrous-iron efflux pump FieF ferrous iron efflux protein F Predictedo/Zn/Cdation transporters cation diffusion facilitator family transporter Cation efflux family
285231	285139	286323	ation efflux family protein Ferrous-iron efflux pump FieF ferrous iron efflux protein F Predictedo/Zn/Cdation transporters cation diffusion facilitator family transporter Cation efflux family
285232	285139	286323	ation efflux family protein Ferrous-iron efflux pump FieF ferrous iron efflux protein F Predictedo/Zn/Cdation transporters cation diffusion facilitator family transporter Cation efflux family
285237	285139	286323	ation efflux family protein Ferrous-iron efflux pump FieF ferrous iron efflux protein F Predictedo/Zn/Cdation transporters cation diffusion facilitator family transporter Cation efflux family
285243	285139	286323	ation efflux family protein Ferrous-iron efflux pump FieF ferrous iron efflux protein F Predictedo/Zn/Cdation transporters cation diffusion facilitator family transporter Cation efflux family
285279	285139	286323	ation efflux family protein Ferrous-iron efflux pump FieF ferrous iron efflux protein F Predictedo/Zn/Cdation transporters cation diffusion facilitator family transporter Cation efflux family
285283	285139	286323	ation efflux family protein Ferrous-iron efflux pump FieF ferrous iron efflux protein F Predictedo/Zn/Cdation transporters cation diffusion facilitator family transporter Cation efflux family
285285	285139	286323	ation efflux family protein Ferrous-iron efflux pump FieF ferrous iron efflux protein F Predictedo/Zn/Cdation transporters cation diffusion facilitator family transporter Cation efflux family
285315	285139	286323	ation efflux family protein Ferrous-iron efflux pump FieF ferrous iron efflux protein F Predictedo/Zn/Cdation transporters cation diffusion facilitator family transporter Cation efflux family
285318	285139	286323	ation efflux family protein Ferrous-iron efflux pump FieF ferrous iron efflux protein F Predictedo/Zn/Cdation transporters cation diffusion facilitator family transporter Cation efflux family
285321	285139	286323	ation efflux family protein Ferrous-iron efflux pump FieF ferrous iron efflux protein F Predictedo/Zn/Cdation transporters cation diffusion facilitator family transporter Cation efflux family
285327	285139	286323	ation efflux family protein Ferrous-iron efflux pump FieF ferrous iron efflux protein F Predictedo/Zn/Cdation transporters cation diffusion facilitator family transporter Cation efflux family
285339	285139	286323	ation efflux family protein Ferrous-iron efflux pump FieF ferrous iron efflux protein F Predictedo/Zn/Cdation transporters cation diffusion facilitator family transporter Cation efflux family
285351	285139	286323	ation efflux family protein Ferrous-iron efflux pump FieF ferrous iron efflux protein F Predictedo/Zn/Cdation transporters cation diffusion facilitator family transporter Cation efflux family
285366	285139	286323	ation efflux family protein Ferrous-iron efflux pump FieF ferrous iron efflux protein F Predictedo/Zn/Cdation transporters cation diffusion facilitator family transporter Cation efflux family
285390	285139	286323	ation efflux family protein Ferrous-iron efflux pump FieF ferrous iron efflux protein F Predictedo/Zn/Cdation transporters cation diffusion facilitator family transporter Cation efflux family
285396	285139	286323	ation efflux family protein Ferrous-iron efflux pump FieF ferrous iron efflux protein F Predictedo/Zn/Cdation transporters cation diffusion facilitator family transporter Cation efflux family
285405	285139	286323	ation efflux family protein Ferrous-iron efflux pump FieF ferrous iron efflux protein F Predictedo/Zn/Cdation transporters cation diffusion facilitator family transporter Cation efflux family
285417	285139	286323	ation efflux family protein Ferrous-iron efflux pump FieF ferrous iron efflux protein F Predictedo/Zn/Cdation transporters cation diffusion facilitator family transporter Cation efflux family
285423	285139	286323	ation efflux family protein Ferrous-iron efflux pump FieF ferrous iron efflux protein F Predictedo/Zn/Cdation transporters cation diffusion facilitator family transporter Cation efflux family
285426	285139	286323	ation efflux family protein Ferrous-iron efflux pump FieF ferrous iron efflux protein F Predictedo/Zn/Cdation transporters cation diffusion facilitator family transporter Cation efflux family
285429	285139	286323	ation efflux family protein Ferrous-iron efflux pump FieF ferrous iron efflux protein F Predictedo/Zn/Cdation transporters cation diffusion facilitator family transporter Cation efflux family
285435	285139	286323	ation efflux family protein Ferrous-iron efflux pump FieF ferrous iron efflux protein F Predictedo/Zn/Cdation transporters cation diffusion facilitator family transporter Cation efflux family
285438	285139	286323	ation efflux family protein Ferrous-iron efflux pump FieF ferrous iron efflux protein F Predictedo/Zn/Cdation transporters cation diffusion facilitator family transporter Cation efflux family
285441	285139	286323	ation efflux family protein Ferrous-iron efflux pump FieF ferrous iron efflux protein F Predictedo/Zn/Cdation transporters cation diffusion facilitator family transporter Cation efflux family
285453	285139	286323	ation efflux family protein Ferrous-iron efflux pump FieF ferrous iron efflux protein F Predictedo/Zn/Cdation transporters cation diffusion facilitator family transporter Cation efflux family
285468	285139	286323	ation efflux family protein Ferrous-iron efflux pump FieF ferrous iron efflux protein F Predictedo/Zn/Cdation transporters cation diffusion facilitator family transporter Cation efflux family
285492	285139	286323	ation efflux family protein Ferrous-iron efflux pump FieF ferrous iron efflux protein F Predictedo/Zn/Cdation transporters cation diffusion facilitator family transporter Cation efflux family
285510	285139	286323	ation efflux family protein Ferrous-iron efflux pump FieF ferrous iron efflux protein F Predictedo/Zn/Cdation transporters cation diffusion facilitator family transporter Cation efflux family
285513	285139	286323	ation efflux family protein Ferrous-iron efflux pump FieF ferrous iron efflux protein F Predictedo/Zn/Cdation transporters cation diffusion facilitator family transporter Cation efflux family
285532	285139	286323	ation efflux family protein Ferrous-iron efflux pump FieF ferrous iron efflux protein F Predictedo/Zn/Cdation transporters cation diffusion facilitator family transporter Cation efflux family
285534	285139	286323	ation efflux family protein Ferrous-iron efflux pump FieF ferrous iron efflux protein F Predictedo/Zn/Cdation transporters cation diffusion facilitator family transporter Cation efflux family
285537	285139	286323	ation efflux family protein Ferrous-iron efflux pump FieF ferrous iron efflux protein F Predictedo/Zn/Cdation transporters cation diffusion facilitator family transporter Cation efflux family
285663	285139	286323	ation efflux family protein Ferrous-iron efflux pump FieF ferrous iron efflux protein F Predictedo/Zn/Cdation transporters cation diffusion facilitator family transporter Cation efflux family
285960	285139	286323	ation efflux family protein Ferrous-iron efflux pump FieF ferrous iron efflux protein F Predictedo/Zn/Cdation transporters cation diffusion facilitator family transporter Cation efflux family
286150	285139	286323	ation efflux family protein Ferrous-iron efflux pump FieF ferrous iron efflux protein F Predictedo/Zn/Cdation transporters cation diffusion facilitator family transporter Cation efflux family
286311	285139	286323	ation efflux family protein Ferrous-iron efflux pump FieF ferrous iron efflux protein F Predictedo/Zn/Cdation transporters cation diffusion facilitator family transporter Cation efflux family
286833	286466	288337	ATPaseomponent of ABC transporter with duplicated ATPase domains Uncharacterized ABC transporter ATP-binding protein HI_1252 putative ABC transporter ATP-binding protein ATP-dependent transcriptional regulator ATP-bindingassette protein hvD family ABC transporter
287015	286466	288337	ATPaseomponent of ABC transporter with duplicated ATPase domains Uncharacterized ABC transporter ATP-binding protein HI_1252 putative ABC transporter ATP-binding protein ATP-dependent transcriptional regulator ATP-bindingassette protein hvD family ABC transporter
287036	286466	288337	ATPaseomponent of ABC transporter with duplicated ATPase domains Uncharacterized ABC transporter ATP-binding protein HI_1252 putative ABC transporter ATP-binding protein ATP-dependent transcriptional regulator ATP-bindingassette protein hvD family ABC transporter
287120	286466	288337	ATPaseomponent of ABC transporter with duplicated ATPase domains Uncharacterized ABC transporter ATP-binding protein HI_1252 putative ABC transporter ATP-binding protein ATP-dependent transcriptional regulator ATP-bindingassette protein hvD family ABC transporter
287137	286466	288337	ATPaseomponent of ABC transporter with duplicated ATPase domains Uncharacterized ABC transporter ATP-binding protein HI_1252 putative ABC transporter ATP-binding protein ATP-dependent transcriptional regulator ATP-bindingassette protein hvD family ABC transporter
287147	286466	288337	ATPaseomponent of ABC transporter with duplicated ATPase domains Uncharacterized ABC transporter ATP-binding protein HI_1252 putative ABC transporter ATP-binding protein ATP-dependent transcriptional regulator ATP-bindingassette protein hvD family ABC transporter
287150	286466	288337	ATPaseomponent of ABC transporter with duplicated ATPase domains Uncharacterized ABC transporter ATP-binding protein HI_1252 putative ABC transporter ATP-binding protein ATP-dependent transcriptional regulator ATP-bindingassette protein hvD family ABC transporter
287152	286466	288337	ATPaseomponent of ABC transporter with duplicated ATPase domains Uncharacterized ABC transporter ATP-binding protein HI_1252 putative ABC transporter ATP-binding protein ATP-dependent transcriptional regulator ATP-bindingassette protein hvD family ABC transporter
287180	286466	288337	ATPaseomponent of ABC transporter with duplicated ATPase domains Uncharacterized ABC transporter ATP-binding protein HI_1252 putative ABC transporter ATP-binding protein ATP-dependent transcriptional regulator ATP-bindingassette protein hvD family ABC transporter
287297	286466	288337	ATPaseomponent of ABC transporter with duplicated ATPase domains Uncharacterized ABC transporter ATP-binding protein HI_1252 putative ABC transporter ATP-binding protein ATP-dependent transcriptional regulator ATP-bindingassette protein hvD family ABC transporter
287303	286466	288337	ATPaseomponent of ABC transporter with duplicated ATPase domains Uncharacterized ABC transporter ATP-binding protein HI_1252 putative ABC transporter ATP-binding protein ATP-dependent transcriptional regulator ATP-bindingassette protein hvD family ABC transporter
287315	286466	288337	ATPaseomponent of ABC transporter with duplicated ATPase domains Uncharacterized ABC transporter ATP-binding protein HI_1252 putative ABC transporter ATP-binding protein ATP-dependent transcriptional regulator ATP-bindingassette protein hvD family ABC transporter
287321	286466	288337	ATPaseomponent of ABC transporter with duplicated ATPase domains Uncharacterized ABC transporter ATP-binding protein HI_1252 putative ABC transporter ATP-binding protein ATP-dependent transcriptional regulator ATP-bindingassette protein hvD family ABC transporter
287324	286466	288337	ATPaseomponent of ABC transporter with duplicated ATPase domains Uncharacterized ABC transporter ATP-binding protein HI_1252 putative ABC transporter ATP-binding protein ATP-dependent transcriptional regulator ATP-bindingassette protein hvD family ABC transporter
287463	286466	288337	ATPaseomponent of ABC transporter with duplicated ATPase domains Uncharacterized ABC transporter ATP-binding protein HI_1252 putative ABC transporter ATP-binding protein ATP-dependent transcriptional regulator ATP-bindingassette protein hvD family ABC transporter
287513	286466	288337	ATPaseomponent of ABC transporter with duplicated ATPase domains Uncharacterized ABC transporter ATP-binding protein HI_1252 putative ABC transporter ATP-binding protein ATP-dependent transcriptional regulator ATP-bindingassette protein hvD family ABC transporter
287530	286466	288337	ATPaseomponent of ABC transporter with duplicated ATPase domains Uncharacterized ABC transporter ATP-binding protein HI_1252 putative ABC transporter ATP-binding protein ATP-dependent transcriptional regulator ATP-bindingassette protein hvD family ABC transporter
287810	286466	288337	ATPaseomponent of ABC transporter with duplicated ATPase domains Uncharacterized ABC transporter ATP-binding protein HI_1252 putative ABC transporter ATP-binding protein ATP-dependent transcriptional regulator ATP-bindingassette protein hvD family ABC transporter
287913	286466	288337	ATPaseomponent of ABC transporter with duplicated ATPase domains Uncharacterized ABC transporter ATP-binding protein HI_1252 putative ABC transporter ATP-binding protein ATP-dependent transcriptional regulator ATP-bindingassette protein hvD family ABC transporter
287939	286466	288337	ATPaseomponent of ABC transporter with duplicated ATPase domains Uncharacterized ABC transporter ATP-binding protein HI_1252 putative ABC transporter ATP-binding protein ATP-dependent transcriptional regulator ATP-bindingassette protein hvD family ABC transporter
288122	286466	288337	ATPaseomponent of ABC transporter with duplicated ATPase domains Uncharacterized ABC transporter ATP-binding protein HI_1252 putative ABC transporter ATP-binding protein ATP-dependent transcriptional regulator ATP-bindingassette protein hvD family ABC transporter
288176	286466	288337	ATPaseomponent of ABC transporter with duplicated ATPase domains Uncharacterized ABC transporter ATP-binding protein HI_1252 putative ABC transporter ATP-binding protein ATP-dependent transcriptional regulator ATP-bindingassette protein hvD family ABC transporter
288473	288334	289518	tRNA nucleotidyltransferase CCA-adding enzyme tRNACA-pyrophosphorylase Uncharacterizedonserved protein CCA tRNA nucleotidyltransferase Poly A polymerase head domain
288560	288334	289518	tRNA nucleotidyltransferase CCA-adding enzyme tRNACA-pyrophosphorylase Uncharacterizedonserved protein CCA tRNA nucleotidyltransferase Poly A polymerase head domain
288825	288334	289518	tRNA nucleotidyltransferase CCA-adding enzyme tRNACA-pyrophosphorylase Uncharacterizedonserved protein CCA tRNA nucleotidyltransferase Poly A polymerase head domain
288908	288334	289518	tRNA nucleotidyltransferase CCA-adding enzyme tRNACA-pyrophosphorylase Uncharacterizedonserved protein CCA tRNA nucleotidyltransferase Poly A polymerase head domain
296239	296200	297156	autolysin Autolysin N-acetylmuramoyl-L-alanine amidase glucan-binding repeat Putativeell wall binding repeat
296248	296200	297156	autolysin Autolysin N-acetylmuramoyl-L-alanine amidase glucan-binding repeat Putativeell wall binding repeat
296299	296200	297156	autolysin Autolysin N-acetylmuramoyl-L-alanine amidase glucan-binding repeat Putativeell wall binding repeat
296307	296200	297156	autolysin Autolysin N-acetylmuramoyl-L-alanine amidase glucan-binding repeat Putativeell wall binding repeat
296308	296200	297156	autolysin Autolysin N-acetylmuramoyl-L-alanine amidase glucan-binding repeat Putativeell wall binding repeat
296311	296200	297156	autolysin Autolysin N-acetylmuramoyl-L-alanine amidase glucan-binding repeat Putativeell wall binding repeat
296314	296200	297156	autolysin Autolysin N-acetylmuramoyl-L-alanine amidase glucan-binding repeat Putativeell wall binding repeat
296361	296200	297156	autolysin Autolysin N-acetylmuramoyl-L-alanine amidase glucan-binding repeat Putativeell wall binding repeat
296377	296200	297156	autolysin Autolysin N-acetylmuramoyl-L-alanine amidase glucan-binding repeat Putativeell wall binding repeat
296401	296200	297156	autolysin Autolysin N-acetylmuramoyl-L-alanine amidase glucan-binding repeat Putativeell wall binding repeat
296404	296200	297156	autolysin Autolysin N-acetylmuramoyl-L-alanine amidase glucan-binding repeat Putativeell wall binding repeat
296419	296200	297156	autolysin Autolysin N-acetylmuramoyl-L-alanine amidase glucan-binding repeat Putativeell wall binding repeat
296508	296200	297156	autolysin Autolysin N-acetylmuramoyl-L-alanine amidase glucan-binding repeat Putativeell wall binding repeat
296638	296200	297156	autolysin Autolysin N-acetylmuramoyl-L-alanine amidase glucan-binding repeat Putativeell wall binding repeat
296689	296200	297156	autolysin Autolysin N-acetylmuramoyl-L-alanine amidase glucan-binding repeat Putativeell wall binding repeat
296690	296200	297156	autolysin Autolysin N-acetylmuramoyl-L-alanine amidase glucan-binding repeat Putativeell wall binding repeat
296692	296200	297156	autolysin Autolysin N-acetylmuramoyl-L-alanine amidase glucan-binding repeat Putativeell wall binding repeat
296851	296200	297156	autolysin Autolysin N-acetylmuramoyl-L-alanine amidase glucan-binding repeat Putativeell wall binding repeat
296863	296200	297156	autolysin Autolysin N-acetylmuramoyl-L-alanine amidase glucan-binding repeat Putativeell wall binding repeat
296872	296200	297156	autolysin Autolysin N-acetylmuramoyl-L-alanine amidase glucan-binding repeat Putativeell wall binding repeat
296908	296200	297156	autolysin Autolysin N-acetylmuramoyl-L-alanine amidase glucan-binding repeat Putativeell wall binding repeat
296911	296200	297156	autolysin Autolysin N-acetylmuramoyl-L-alanine amidase glucan-binding repeat Putativeell wall binding repeat
296912	296200	297156	autolysin Autolysin N-acetylmuramoyl-L-alanine amidase glucan-binding repeat Putativeell wall binding repeat
297049	296200	297156	autolysin Autolysin N-acetylmuramoyl-L-alanine amidase glucan-binding repeat Putativeell wall binding repeat
297052	296200	297156	autolysin Autolysin N-acetylmuramoyl-L-alanine amidase glucan-binding repeat Putativeell wall binding repeat
297053	296200	297156	autolysin Autolysin N-acetylmuramoyl-L-alanine amidase glucan-binding repeat Putativeell wall binding repeat
297079	296200	297156	autolysin Autolysin N-acetylmuramoyl-L-alanine amidase glucan-binding repeat Putativeell wall binding repeat
297118	296200	297156	autolysin Autolysin N-acetylmuramoyl-L-alanine amidase glucan-binding repeat Putativeell wall binding repeat
297339	297160	297492	phage holin LL-H family phage holin LL-H family Phage holin protein (Holin_LLH)
297340	297160	297492	phage holin LL-H family phage holin LL-H family Phage holin protein (Holin_LLH)
297352	297160	297492	phage holin LL-H family phage holin LL-H family Phage holin protein (Holin_LLH)
297355	297160	297492	phage holin LL-H family phage holin LL-H family Phage holin protein (Holin_LLH)
297357	297160	297492	phage holin LL-H family phage holin LL-H family Phage holin protein (Holin_LLH)
297358	297160	297492	phage holin LL-H family phage holin LL-H family Phage holin protein (Holin_LLH)
297365	297160	297492	phage holin LL-H family phage holin LL-H family Phage holin protein (Holin_LLH)
297370	297160	297492	phage holin LL-H family phage holin LL-H family Phage holin protein (Holin_LLH)
297371	297160	297492	phage holin LL-H family phage holin LL-H family Phage holin protein (Holin_LLH)
297373	297160	297492	phage holin LL-H family phage holin LL-H family Phage holin protein (Holin_LLH)
297375	297160	297492	phage holin LL-H family phage holin LL-H family Phage holin protein (Holin_LLH)
297376	297160	297492	phage holin LL-H family phage holin LL-H family Phage holin protein (Holin_LLH)
297378	297160	297492	phage holin LL-H family phage holin LL-H family Phage holin protein (Holin_LLH)
297379	297160	297492	phage holin LL-H family phage holin LL-H family Phage holin protein (Holin_LLH)
297382	297160	297492	phage holin LL-H family phage holin LL-H family Phage holin protein (Holin_LLH)
297388	297160	297492	phage holin LL-H family phage holin LL-H family Phage holin protein (Holin_LLH)
297394	297160	297492	phage holin LL-H family phage holin LL-H family Phage holin protein (Holin_LLH)
297395	297160	297492	phage holin LL-H family phage holin LL-H family Phage holin protein (Holin_LLH)
297397	297160	297492	phage holin LL-H family phage holin LL-H family Phage holin protein (Holin_LLH)
297399	297160	297492	phage holin LL-H family phage holin LL-H family Phage holin protein (Holin_LLH)
297400	297160	297492	phage holin LL-H family phage holin LL-H family Phage holin protein (Holin_LLH)
297403	297160	297492	phage holin LL-H family phage holin LL-H family Phage holin protein (Holin_LLH)
297406	297160	297492	phage holin LL-H family phage holin LL-H family Phage holin protein (Holin_LLH)
297409	297160	297492	phage holin LL-H family phage holin LL-H family Phage holin protein (Holin_LLH)
297412	297160	297492	phage holin LL-H family phage holin LL-H family Phage holin protein (Holin_LLH)
297418	297160	297492	phage holin LL-H family phage holin LL-H family Phage holin protein (Holin_LLH)
297421	297160	297492	phage holin LL-H family phage holin LL-H family Phage holin protein (Holin_LLH)
297424	297160	297492	phage holin LL-H family phage holin LL-H family Phage holin protein (Holin_LLH)
297425	297160	297492	phage holin LL-H family phage holin LL-H family Phage holin protein (Holin_LLH)
297426	297160	297492	phage holin LL-H family phage holin LL-H family Phage holin protein (Holin_LLH)
297427	297160	297492	phage holin LL-H family phage holin LL-H family Phage holin protein (Holin_LLH)
297428	297160	297492	phage holin LL-H family phage holin LL-H family Phage holin protein (Holin_LLH)
297429	297160	297492	phage holin LL-H family phage holin LL-H family Phage holin protein (Holin_LLH)
297430	297160	297492	phage holin LL-H family phage holin LL-H family Phage holin protein (Holin_LLH)
297433	297160	297492	phage holin LL-H family phage holin LL-H family Phage holin protein (Holin_LLH)
297434	297160	297492	phage holin LL-H family phage holin LL-H family Phage holin protein (Holin_LLH)
297436	297160	297492	phage holin LL-H family phage holin LL-H family Phage holin protein (Holin_LLH)
297437	297160	297492	phage holin LL-H family phage holin LL-H family Phage holin protein (Holin_LLH)
297438	297160	297492	phage holin LL-H family phage holin LL-H family Phage holin protein (Holin_LLH)
297439	297160	297492	phage holin LL-H family phage holin LL-H family Phage holin protein (Holin_LLH)
297441	297160	297492	phage holin LL-H family phage holin LL-H family Phage holin protein (Holin_LLH)
297442	297160	297492	phage holin LL-H family phage holin LL-H family Phage holin protein (Holin_LLH)
297443	297160	297492	phage holin LL-H family phage holin LL-H family Phage holin protein (Holin_LLH)
297445	297160	297492	phage holin LL-H family phage holin LL-H family Phage holin protein (Holin_LLH)
297447	297160	297492	phage holin LL-H family phage holin LL-H family Phage holin protein (Holin_LLH)
297448	297160	297492	phage holin LL-H family phage holin LL-H family Phage holin protein (Holin_LLH)
297450	297160	297492	phage holin LL-H family phage holin LL-H family Phage holin protein (Holin_LLH)
297453	297160	297492	phage holin LL-H family phage holin LL-H family Phage holin protein (Holin_LLH)
297454	297160	297492	phage holin LL-H family phage holin LL-H family Phage holin protein (Holin_LLH)
297455	297160	297492	phage holin LL-H family phage holin LL-H family Phage holin protein (Holin_LLH)
297457	297160	297492	phage holin LL-H family phage holin LL-H family Phage holin protein (Holin_LLH)
297460	297160	297492	phage holin LL-H family phage holin LL-H family Phage holin protein (Holin_LLH)
297461	297160	297492	phage holin LL-H family phage holin LL-H family Phage holin protein (Holin_LLH)
297462	297160	297492	phage holin LL-H family phage holin LL-H family Phage holin protein (Holin_LLH)
297464	297160	297492	phage holin LL-H family phage holin LL-H family Phage holin protein (Holin_LLH)
297465	297160	297492	phage holin LL-H family phage holin LL-H family Phage holin protein (Holin_LLH)
297467	297160	297492	phage holin LL-H family phage holin LL-H family Phage holin protein (Holin_LLH)
297469	297160	297492	phage holin LL-H family phage holin LL-H family Phage holin protein (Holin_LLH)
297567	297496	297795	hypothetical protein
297724	297496	297795	hypothetical protein
297818	297804	298154	hypothetical protein
297829	297804	298154	hypothetical protein
297897	297804	298154	hypothetical protein
297936	297804	298154	hypothetical protein
297962	297804	298154	hypothetical protein
298002	297804	298154	hypothetical protein
298080	297804	298154	hypothetical protein
298238	298157	298360	hypothetical protein
298255	298157	298360	hypothetical protein
298310	298157	298360	hypothetical protein
298329	298157	298360	hypothetical protein
298547	298454	304897	PblB Phage-related protein Baculovirus polyhedron envelope protein PEP terminus
298587	298454	304897	PblB Phage-related protein Baculovirus polyhedron envelope protein PEP terminus
298640	298454	304897	PblB Phage-related protein Baculovirus polyhedron envelope protein PEP terminus
298736	298454	304897	PblB Phage-related protein Baculovirus polyhedron envelope protein PEP terminus
298765	298454	304897	PblB Phage-related protein Baculovirus polyhedron envelope protein PEP terminus
299217	298454	304897	PblB Phage-related protein Baculovirus polyhedron envelope protein PEP terminus
299238	298454	304897	PblB Phage-related protein Baculovirus polyhedron envelope protein PEP terminus
299244	298454	304897	PblB Phage-related protein Baculovirus polyhedron envelope protein PEP terminus
299261	298454	304897	PblB Phage-related protein Baculovirus polyhedron envelope protein PEP terminus
299290	298454	304897	PblB Phage-related protein Baculovirus polyhedron envelope protein PEP terminus
299327	298454	304897	PblB Phage-related protein Baculovirus polyhedron envelope protein PEP terminus
299367	298454	304897	PblB Phage-related protein Baculovirus polyhedron envelope protein PEP terminus
299375	298454	304897	PblB Phage-related protein Baculovirus polyhedron envelope protein PEP terminus
299377	298454	304897	PblB Phage-related protein Baculovirus polyhedron envelope protein PEP terminus
299453	298454	304897	PblB Phage-related protein Baculovirus polyhedron envelope protein PEP terminus
299521	298454	304897	PblB Phage-related protein Baculovirus polyhedron envelope protein PEP terminus
299526	298454	304897	PblB Phage-related protein Baculovirus polyhedron envelope protein PEP terminus
299539	298454	304897	PblB Phage-related protein Baculovirus polyhedron envelope protein PEP terminus
299544	298454	304897	PblB Phage-related protein Baculovirus polyhedron envelope protein PEP terminus
299564	298454	304897	PblB Phage-related protein Baculovirus polyhedron envelope protein PEP terminus
299594	298454	304897	PblB Phage-related protein Baculovirus polyhedron envelope protein PEP terminus
299595	298454	304897	PblB Phage-related protein Baculovirus polyhedron envelope protein PEP terminus
299861	298454	304897	PblB Phage-related protein Baculovirus polyhedron envelope protein PEP terminus
300125	298454	304897	PblB Phage-related protein Baculovirus polyhedron envelope protein PEP terminus
300134	298454	304897	PblB Phage-related protein Baculovirus polyhedron envelope protein PEP terminus
300191	298454	304897	PblB Phage-related protein Baculovirus polyhedron envelope protein PEP terminus
300311	298454	304897	PblB Phage-related protein Baculovirus polyhedron envelope protein PEP terminus
300397	298454	304897	PblB Phage-related protein Baculovirus polyhedron envelope protein PEP terminus
300404	298454	304897	PblB Phage-related protein Baculovirus polyhedron envelope protein PEP terminus
300430	298454	304897	PblB Phage-related protein Baculovirus polyhedron envelope protein PEP terminus
300482	298454	304897	PblB Phage-related protein Baculovirus polyhedron envelope protein PEP terminus
300485	298454	304897	PblB Phage-related protein Baculovirus polyhedron envelope protein PEP terminus
300629	298454	304897	PblB Phage-related protein Baculovirus polyhedron envelope protein PEP terminus
300663	298454	304897	PblB Phage-related protein Baculovirus polyhedron envelope protein PEP terminus
300664	298454	304897	PblB Phage-related protein Baculovirus polyhedron envelope protein PEP terminus
300665	298454	304897	PblB Phage-related protein Baculovirus polyhedron envelope protein PEP terminus
300667	298454	304897	PblB Phage-related protein Baculovirus polyhedron envelope protein PEP terminus
300669	298454	304897	PblB Phage-related protein Baculovirus polyhedron envelope protein PEP terminus
300681	298454	304897	PblB Phage-related protein Baculovirus polyhedron envelope protein PEP terminus
300682	298454	304897	PblB Phage-related protein Baculovirus polyhedron envelope protein PEP terminus
300683	298454	304897	PblB Phage-related protein Baculovirus polyhedron envelope protein PEP terminus
300685	298454	304897	PblB Phage-related protein Baculovirus polyhedron envelope protein PEP terminus
300686	298454	304897	PblB Phage-related protein Baculovirus polyhedron envelope protein PEP terminus
300694	298454	304897	PblB Phage-related protein Baculovirus polyhedron envelope protein PEP terminus
300700	298454	304897	PblB Phage-related protein Baculovirus polyhedron envelope protein PEP terminus
301180	298454	304897	PblB Phage-related protein Baculovirus polyhedron envelope protein PEP terminus
301234	298454	304897	PblB Phage-related protein Baculovirus polyhedron envelope protein PEP terminus
301759	298454	304897	PblB Phage-related protein Baculovirus polyhedron envelope protein PEP terminus
301762	298454	304897	PblB Phage-related protein Baculovirus polyhedron envelope protein PEP terminus
301763	298454	304897	PblB Phage-related protein Baculovirus polyhedron envelope protein PEP terminus
301769	298454	304897	PblB Phage-related protein Baculovirus polyhedron envelope protein PEP terminus
301770	298454	304897	PblB Phage-related protein Baculovirus polyhedron envelope protein PEP terminus
301771	298454	304897	PblB Phage-related protein Baculovirus polyhedron envelope protein PEP terminus
301772	298454	304897	PblB Phage-related protein Baculovirus polyhedron envelope protein PEP terminus
301774	298454	304897	PblB Phage-related protein Baculovirus polyhedron envelope protein PEP terminus
301775	298454	304897	PblB Phage-related protein Baculovirus polyhedron envelope protein PEP terminus
301780	298454	304897	PblB Phage-related protein Baculovirus polyhedron envelope protein PEP terminus
301782	298454	304897	PblB Phage-related protein Baculovirus polyhedron envelope protein PEP terminus
301785	298454	304897	PblB Phage-related protein Baculovirus polyhedron envelope protein PEP terminus
301788	298454	304897	PblB Phage-related protein Baculovirus polyhedron envelope protein PEP terminus
301789	298454	304897	PblB Phage-related protein Baculovirus polyhedron envelope protein PEP terminus
301790	298454	304897	PblB Phage-related protein Baculovirus polyhedron envelope protein PEP terminus
301794	298454	304897	PblB Phage-related protein Baculovirus polyhedron envelope protein PEP terminus
301795	298454	304897	PblB Phage-related protein Baculovirus polyhedron envelope protein PEP terminus
301796	298454	304897	PblB Phage-related protein Baculovirus polyhedron envelope protein PEP terminus
301797	298454	304897	PblB Phage-related protein Baculovirus polyhedron envelope protein PEP terminus
301799	298454	304897	PblB Phage-related protein Baculovirus polyhedron envelope protein PEP terminus
301800	298454	304897	PblB Phage-related protein Baculovirus polyhedron envelope protein PEP terminus
301806	298454	304897	PblB Phage-related protein Baculovirus polyhedron envelope protein PEP terminus
301809	298454	304897	PblB Phage-related protein Baculovirus polyhedron envelope protein PEP terminus
301811	298454	304897	PblB Phage-related protein Baculovirus polyhedron envelope protein PEP terminus
301812	298454	304897	PblB Phage-related protein Baculovirus polyhedron envelope protein PEP terminus
301814	298454	304897	PblB Phage-related protein Baculovirus polyhedron envelope protein PEP terminus
301819	298454	304897	PblB Phage-related protein Baculovirus polyhedron envelope protein PEP terminus
301821	298454	304897	PblB Phage-related protein Baculovirus polyhedron envelope protein PEP terminus
301822	298454	304897	PblB Phage-related protein Baculovirus polyhedron envelope protein PEP terminus
301824	298454	304897	PblB Phage-related protein Baculovirus polyhedron envelope protein PEP terminus
301825	298454	304897	PblB Phage-related protein Baculovirus polyhedron envelope protein PEP terminus
301826	298454	304897	PblB Phage-related protein Baculovirus polyhedron envelope protein PEP terminus
301827	298454	304897	PblB Phage-related protein Baculovirus polyhedron envelope protein PEP terminus
301829	298454	304897	PblB Phage-related protein Baculovirus polyhedron envelope protein PEP terminus
301830	298454	304897	PblB Phage-related protein Baculovirus polyhedron envelope protein PEP terminus
301831	298454	304897	PblB Phage-related protein Baculovirus polyhedron envelope protein PEP terminus
301833	298454	304897	PblB Phage-related protein Baculovirus polyhedron envelope protein PEP terminus
301844	298454	304897	PblB Phage-related protein Baculovirus polyhedron envelope protein PEP terminus
301847	298454	304897	PblB Phage-related protein Baculovirus polyhedron envelope protein PEP terminus
301849	298454	304897	PblB Phage-related protein Baculovirus polyhedron envelope protein PEP terminus
301850	298454	304897	PblB Phage-related protein Baculovirus polyhedron envelope protein PEP terminus
301854	298454	304897	PblB Phage-related protein Baculovirus polyhedron envelope protein PEP terminus
301855	298454	304897	PblB Phage-related protein Baculovirus polyhedron envelope protein PEP terminus
301856	298454	304897	PblB Phage-related protein Baculovirus polyhedron envelope protein PEP terminus
301871	298454	304897	PblB Phage-related protein Baculovirus polyhedron envelope protein PEP terminus
301872	298454	304897	PblB Phage-related protein Baculovirus polyhedron envelope protein PEP terminus
301873	298454	304897	PblB Phage-related protein Baculovirus polyhedron envelope protein PEP terminus
301874	298454	304897	PblB Phage-related protein Baculovirus polyhedron envelope protein PEP terminus
301875	298454	304897	PblB Phage-related protein Baculovirus polyhedron envelope protein PEP terminus
301883	298454	304897	PblB Phage-related protein Baculovirus polyhedron envelope protein PEP terminus
301885	298454	304897	PblB Phage-related protein Baculovirus polyhedron envelope protein PEP terminus
301887	298454	304897	PblB Phage-related protein Baculovirus polyhedron envelope protein PEP terminus
301889	298454	304897	PblB Phage-related protein Baculovirus polyhedron envelope protein PEP terminus
301897	298454	304897	PblB Phage-related protein Baculovirus polyhedron envelope protein PEP terminus
301898	298454	304897	PblB Phage-related protein Baculovirus polyhedron envelope protein PEP terminus
301902	298454	304897	PblB Phage-related protein Baculovirus polyhedron envelope protein PEP terminus
301908	298454	304897	PblB Phage-related protein Baculovirus polyhedron envelope protein PEP terminus
301911	298454	304897	PblB Phage-related protein Baculovirus polyhedron envelope protein PEP terminus
301912	298454	304897	PblB Phage-related protein Baculovirus polyhedron envelope protein PEP terminus
301915	298454	304897	PblB Phage-related protein Baculovirus polyhedron envelope protein PEP terminus
302010	298454	304897	PblB Phage-related protein Baculovirus polyhedron envelope protein PEP terminus
302078	298454	304897	PblB Phage-related protein Baculovirus polyhedron envelope protein PEP terminus
302081	298454	304897	PblB Phage-related protein Baculovirus polyhedron envelope protein PEP terminus
302083	298454	304897	PblB Phage-related protein Baculovirus polyhedron envelope protein PEP terminus
302213	298454	304897	PblB Phage-related protein Baculovirus polyhedron envelope protein PEP terminus
302217	298454	304897	PblB Phage-related protein Baculovirus polyhedron envelope protein PEP terminus
302218	298454	304897	PblB Phage-related protein Baculovirus polyhedron envelope protein PEP terminus
303145	298454	304897	PblB Phage-related protein Baculovirus polyhedron envelope protein PEP terminus
303175	298454	304897	PblB Phage-related protein Baculovirus polyhedron envelope protein PEP terminus
303207	298454	304897	PblB Phage-related protein Baculovirus polyhedron envelope protein PEP terminus
303226	298454	304897	PblB Phage-related protein Baculovirus polyhedron envelope protein PEP terminus
303257	298454	304897	PblB Phage-related protein Baculovirus polyhedron envelope protein PEP terminus
303260	298454	304897	PblB Phage-related protein Baculovirus polyhedron envelope protein PEP terminus
303269	298454	304897	PblB Phage-related protein Baculovirus polyhedron envelope protein PEP terminus
303275	298454	304897	PblB Phage-related protein Baculovirus polyhedron envelope protein PEP terminus
303279	298454	304897	PblB Phage-related protein Baculovirus polyhedron envelope protein PEP terminus
303281	298454	304897	PblB Phage-related protein Baculovirus polyhedron envelope protein PEP terminus
303293	298454	304897	PblB Phage-related protein Baculovirus polyhedron envelope protein PEP terminus
303386	298454	304897	PblB Phage-related protein Baculovirus polyhedron envelope protein PEP terminus
303402	298454	304897	PblB Phage-related protein Baculovirus polyhedron envelope protein PEP terminus
303413	298454	304897	PblB Phage-related protein Baculovirus polyhedron envelope protein PEP terminus
303454	298454	304897	PblB Phage-related protein Baculovirus polyhedron envelope protein PEP terminus
303485	298454	304897	PblB Phage-related protein Baculovirus polyhedron envelope protein PEP terminus
303488	298454	304897	PblB Phage-related protein Baculovirus polyhedron envelope protein PEP terminus
303497	298454	304897	PblB Phage-related protein Baculovirus polyhedron envelope protein PEP terminus
303503	298454	304897	PblB Phage-related protein Baculovirus polyhedron envelope protein PEP terminus
303507	298454	304897	PblB Phage-related protein Baculovirus polyhedron envelope protein PEP terminus
303509	298454	304897	PblB Phage-related protein Baculovirus polyhedron envelope protein PEP terminus
303599	298454	304897	PblB Phage-related protein Baculovirus polyhedron envelope protein PEP terminus
303601	298454	304897	PblB Phage-related protein Baculovirus polyhedron envelope protein PEP terminus
303608	298454	304897	PblB Phage-related protein Baculovirus polyhedron envelope protein PEP terminus
303614	298454	304897	PblB Phage-related protein Baculovirus polyhedron envelope protein PEP terminus
303615	298454	304897	PblB Phage-related protein Baculovirus polyhedron envelope protein PEP terminus
303616	298454	304897	PblB Phage-related protein Baculovirus polyhedron envelope protein PEP terminus
303617	298454	304897	PblB Phage-related protein Baculovirus polyhedron envelope protein PEP terminus
303618	298454	304897	PblB Phage-related protein Baculovirus polyhedron envelope protein PEP terminus
303657	298454	304897	PblB Phage-related protein Baculovirus polyhedron envelope protein PEP terminus
303664	298454	304897	PblB Phage-related protein Baculovirus polyhedron envelope protein PEP terminus
303698	298454	304897	PblB Phage-related protein Baculovirus polyhedron envelope protein PEP terminus
303757	298454	304897	PblB Phage-related protein Baculovirus polyhedron envelope protein PEP terminus
303845	298454	304897	PblB Phage-related protein Baculovirus polyhedron envelope protein PEP terminus
303853	298454	304897	PblB Phage-related protein Baculovirus polyhedron envelope protein PEP terminus
303869	298454	304897	PblB Phage-related protein Baculovirus polyhedron envelope protein PEP terminus
303887	298454	304897	PblB Phage-related protein Baculovirus polyhedron envelope protein PEP terminus
303896	298454	304897	PblB Phage-related protein Baculovirus polyhedron envelope protein PEP terminus
304127	298454	304897	PblB Phage-related protein Baculovirus polyhedron envelope protein PEP terminus
304130	298454	304897	PblB Phage-related protein Baculovirus polyhedron envelope protein PEP terminus
304133	298454	304897	PblB Phage-related protein Baculovirus polyhedron envelope protein PEP terminus
304142	298454	304897	PblB Phage-related protein Baculovirus polyhedron envelope protein PEP terminus
304145	298454	304897	PblB Phage-related protein Baculovirus polyhedron envelope protein PEP terminus
304166	298454	304897	PblB Phage-related protein Baculovirus polyhedron envelope protein PEP terminus
304167	298454	304897	PblB Phage-related protein Baculovirus polyhedron envelope protein PEP terminus
304178	298454	304897	PblB Phage-related protein Baculovirus polyhedron envelope protein PEP terminus
304193	298454	304897	PblB Phage-related protein Baculovirus polyhedron envelope protein PEP terminus
304229	298454	304897	PblB Phage-related protein Baculovirus polyhedron envelope protein PEP terminus
304232	298454	304897	PblB Phage-related protein Baculovirus polyhedron envelope protein PEP terminus
304247	298454	304897	PblB Phage-related protein Baculovirus polyhedron envelope protein PEP terminus
304274	298454	304897	PblB Phage-related protein Baculovirus polyhedron envelope protein PEP terminus
304283	298454	304897	PblB Phage-related protein Baculovirus polyhedron envelope protein PEP terminus
304292	298454	304897	PblB Phage-related protein Baculovirus polyhedron envelope protein PEP terminus
304316	298454	304897	PblB Phage-related protein Baculovirus polyhedron envelope protein PEP terminus
304324	298454	304897	PblB Phage-related protein Baculovirus polyhedron envelope protein PEP terminus
304334	298454	304897	PblB Phage-related protein Baculovirus polyhedron envelope protein PEP terminus
304379	298454	304897	PblB Phage-related protein Baculovirus polyhedron envelope protein PEP terminus
304382	298454	304897	PblB Phage-related protein Baculovirus polyhedron envelope protein PEP terminus
304394	298454	304897	PblB Phage-related protein Baculovirus polyhedron envelope protein PEP terminus
304397	298454	304897	PblB Phage-related protein Baculovirus polyhedron envelope protein PEP terminus
304412	298454	304897	PblB Phage-related protein Baculovirus polyhedron envelope protein PEP terminus
304418	298454	304897	PblB Phage-related protein Baculovirus polyhedron envelope protein PEP terminus
304427	298454	304897	PblB Phage-related protein Baculovirus polyhedron envelope protein PEP terminus
304523	298454	304897	PblB Phage-related protein Baculovirus polyhedron envelope protein PEP terminus
304529	298454	304897	PblB Phage-related protein Baculovirus polyhedron envelope protein PEP terminus
304556	298454	304897	PblB Phage-related protein Baculovirus polyhedron envelope protein PEP terminus
304816	298454	304897	PblB Phage-related protein Baculovirus polyhedron envelope protein PEP terminus
304820	298454	304897	PblB Phage-related protein Baculovirus polyhedron envelope protein PEP terminus
304946	304902	305252	prophage protein
304965	304902	305252	prophage protein
304982	304902	305252	prophage protein
305034	304902	305252	prophage protein
305048	304902	305252	prophage protein
305078	304902	305252	prophage protein
305160	304902	305252	prophage protein
305297	305261	308914	TMP repeat family hypothetical protein Phage-related minor tail protein Baculovirus polyhedron envelope protein PEP terminus
305318	305261	308914	TMP repeat family hypothetical protein Phage-related minor tail protein Baculovirus polyhedron envelope protein PEP terminus
305351	305261	308914	TMP repeat family hypothetical protein Phage-related minor tail protein Baculovirus polyhedron envelope protein PEP terminus
305371	305261	308914	TMP repeat family hypothetical protein Phage-related minor tail protein Baculovirus polyhedron envelope protein PEP terminus
305375	305261	308914	TMP repeat family hypothetical protein Phage-related minor tail protein Baculovirus polyhedron envelope protein PEP terminus
305378	305261	308914	TMP repeat family hypothetical protein Phage-related minor tail protein Baculovirus polyhedron envelope protein PEP terminus
305395	305261	308914	TMP repeat family hypothetical protein Phage-related minor tail protein Baculovirus polyhedron envelope protein PEP terminus
305561	305261	308914	TMP repeat family hypothetical protein Phage-related minor tail protein Baculovirus polyhedron envelope protein PEP terminus
305637	305261	308914	TMP repeat family hypothetical protein Phage-related minor tail protein Baculovirus polyhedron envelope protein PEP terminus
305702	305261	308914	TMP repeat family hypothetical protein Phage-related minor tail protein Baculovirus polyhedron envelope protein PEP terminus
305705	305261	308914	TMP repeat family hypothetical protein Phage-related minor tail protein Baculovirus polyhedron envelope protein PEP terminus
305706	305261	308914	TMP repeat family hypothetical protein Phage-related minor tail protein Baculovirus polyhedron envelope protein PEP terminus
305707	305261	308914	TMP repeat family hypothetical protein Phage-related minor tail protein Baculovirus polyhedron envelope protein PEP terminus
305708	305261	308914	TMP repeat family hypothetical protein Phage-related minor tail protein Baculovirus polyhedron envelope protein PEP terminus
305711	305261	308914	TMP repeat family hypothetical protein Phage-related minor tail protein Baculovirus polyhedron envelope protein PEP terminus
305715	305261	308914	TMP repeat family hypothetical protein Phage-related minor tail protein Baculovirus polyhedron envelope protein PEP terminus
305717	305261	308914	TMP repeat family hypothetical protein Phage-related minor tail protein Baculovirus polyhedron envelope protein PEP terminus
305720	305261	308914	TMP repeat family hypothetical protein Phage-related minor tail protein Baculovirus polyhedron envelope protein PEP terminus
305729	305261	308914	TMP repeat family hypothetical protein Phage-related minor tail protein Baculovirus polyhedron envelope protein PEP terminus
305732	305261	308914	TMP repeat family hypothetical protein Phage-related minor tail protein Baculovirus polyhedron envelope protein PEP terminus
305735	305261	308914	TMP repeat family hypothetical protein Phage-related minor tail protein Baculovirus polyhedron envelope protein PEP terminus
305738	305261	308914	TMP repeat family hypothetical protein Phage-related minor tail protein Baculovirus polyhedron envelope protein PEP terminus
305743	305261	308914	TMP repeat family hypothetical protein Phage-related minor tail protein Baculovirus polyhedron envelope protein PEP terminus
305747	305261	308914	TMP repeat family hypothetical protein Phage-related minor tail protein Baculovirus polyhedron envelope protein PEP terminus
305750	305261	308914	TMP repeat family hypothetical protein Phage-related minor tail protein Baculovirus polyhedron envelope protein PEP terminus
305751	305261	308914	TMP repeat family hypothetical protein Phage-related minor tail protein Baculovirus polyhedron envelope protein PEP terminus
305752	305261	308914	TMP repeat family hypothetical protein Phage-related minor tail protein Baculovirus polyhedron envelope protein PEP terminus
305756	305261	308914	TMP repeat family hypothetical protein Phage-related minor tail protein Baculovirus polyhedron envelope protein PEP terminus
305759	305261	308914	TMP repeat family hypothetical protein Phage-related minor tail protein Baculovirus polyhedron envelope protein PEP terminus
305762	305261	308914	TMP repeat family hypothetical protein Phage-related minor tail protein Baculovirus polyhedron envelope protein PEP terminus
305763	305261	308914	TMP repeat family hypothetical protein Phage-related minor tail protein Baculovirus polyhedron envelope protein PEP terminus
305765	305261	308914	TMP repeat family hypothetical protein Phage-related minor tail protein Baculovirus polyhedron envelope protein PEP terminus
305772	305261	308914	TMP repeat family hypothetical protein Phage-related minor tail protein Baculovirus polyhedron envelope protein PEP terminus
305774	305261	308914	TMP repeat family hypothetical protein Phage-related minor tail protein Baculovirus polyhedron envelope protein PEP terminus
305780	305261	308914	TMP repeat family hypothetical protein Phage-related minor tail protein Baculovirus polyhedron envelope protein PEP terminus
305789	305261	308914	TMP repeat family hypothetical protein Phage-related minor tail protein Baculovirus polyhedron envelope protein PEP terminus
305792	305261	308914	TMP repeat family hypothetical protein Phage-related minor tail protein Baculovirus polyhedron envelope protein PEP terminus
305794	305261	308914	TMP repeat family hypothetical protein Phage-related minor tail protein Baculovirus polyhedron envelope protein PEP terminus
305795	305261	308914	TMP repeat family hypothetical protein Phage-related minor tail protein Baculovirus polyhedron envelope protein PEP terminus
305798	305261	308914	TMP repeat family hypothetical protein Phage-related minor tail protein Baculovirus polyhedron envelope protein PEP terminus
305804	305261	308914	TMP repeat family hypothetical protein Phage-related minor tail protein Baculovirus polyhedron envelope protein PEP terminus
305807	305261	308914	TMP repeat family hypothetical protein Phage-related minor tail protein Baculovirus polyhedron envelope protein PEP terminus
305814	305261	308914	TMP repeat family hypothetical protein Phage-related minor tail protein Baculovirus polyhedron envelope protein PEP terminus
305819	305261	308914	TMP repeat family hypothetical protein Phage-related minor tail protein Baculovirus polyhedron envelope protein PEP terminus
305825	305261	308914	TMP repeat family hypothetical protein Phage-related minor tail protein Baculovirus polyhedron envelope protein PEP terminus
305827	305261	308914	TMP repeat family hypothetical protein Phage-related minor tail protein Baculovirus polyhedron envelope protein PEP terminus
305828	305261	308914	TMP repeat family hypothetical protein Phage-related minor tail protein Baculovirus polyhedron envelope protein PEP terminus
305837	305261	308914	TMP repeat family hypothetical protein Phage-related minor tail protein Baculovirus polyhedron envelope protein PEP terminus
305838	305261	308914	TMP repeat family hypothetical protein Phage-related minor tail protein Baculovirus polyhedron envelope protein PEP terminus
305839	305261	308914	TMP repeat family hypothetical protein Phage-related minor tail protein Baculovirus polyhedron envelope protein PEP terminus
305840	305261	308914	TMP repeat family hypothetical protein Phage-related minor tail protein Baculovirus polyhedron envelope protein PEP terminus
305843	305261	308914	TMP repeat family hypothetical protein Phage-related minor tail protein Baculovirus polyhedron envelope protein PEP terminus
305847	305261	308914	TMP repeat family hypothetical protein Phage-related minor tail protein Baculovirus polyhedron envelope protein PEP terminus
305849	305261	308914	TMP repeat family hypothetical protein Phage-related minor tail protein Baculovirus polyhedron envelope protein PEP terminus
305851	305261	308914	TMP repeat family hypothetical protein Phage-related minor tail protein Baculovirus polyhedron envelope protein PEP terminus
305852	305261	308914	TMP repeat family hypothetical protein Phage-related minor tail protein Baculovirus polyhedron envelope protein PEP terminus
305854	305261	308914	TMP repeat family hypothetical protein Phage-related minor tail protein Baculovirus polyhedron envelope protein PEP terminus
305855	305261	308914	TMP repeat family hypothetical protein Phage-related minor tail protein Baculovirus polyhedron envelope protein PEP terminus
305856	305261	308914	TMP repeat family hypothetical protein Phage-related minor tail protein Baculovirus polyhedron envelope protein PEP terminus
305859	305261	308914	TMP repeat family hypothetical protein Phage-related minor tail protein Baculovirus polyhedron envelope protein PEP terminus
305861	305261	308914	TMP repeat family hypothetical protein Phage-related minor tail protein Baculovirus polyhedron envelope protein PEP terminus
305864	305261	308914	TMP repeat family hypothetical protein Phage-related minor tail protein Baculovirus polyhedron envelope protein PEP terminus
305892	305261	308914	TMP repeat family hypothetical protein Phage-related minor tail protein Baculovirus polyhedron envelope protein PEP terminus
305920	305261	308914	TMP repeat family hypothetical protein Phage-related minor tail protein Baculovirus polyhedron envelope protein PEP terminus
305921	305261	308914	TMP repeat family hypothetical protein Phage-related minor tail protein Baculovirus polyhedron envelope protein PEP terminus
305942	305261	308914	TMP repeat family hypothetical protein Phage-related minor tail protein Baculovirus polyhedron envelope protein PEP terminus
305945	305261	308914	TMP repeat family hypothetical protein Phage-related minor tail protein Baculovirus polyhedron envelope protein PEP terminus
305947	305261	308914	TMP repeat family hypothetical protein Phage-related minor tail protein Baculovirus polyhedron envelope protein PEP terminus
305948	305261	308914	TMP repeat family hypothetical protein Phage-related minor tail protein Baculovirus polyhedron envelope protein PEP terminus
305975	305261	308914	TMP repeat family hypothetical protein Phage-related minor tail protein Baculovirus polyhedron envelope protein PEP terminus
306005	305261	308914	TMP repeat family hypothetical protein Phage-related minor tail protein Baculovirus polyhedron envelope protein PEP terminus
306023	305261	308914	TMP repeat family hypothetical protein Phage-related minor tail protein Baculovirus polyhedron envelope protein PEP terminus
306086	305261	308914	TMP repeat family hypothetical protein Phage-related minor tail protein Baculovirus polyhedron envelope protein PEP terminus
306095	305261	308914	TMP repeat family hypothetical protein Phage-related minor tail protein Baculovirus polyhedron envelope protein PEP terminus
306101	305261	308914	TMP repeat family hypothetical protein Phage-related minor tail protein Baculovirus polyhedron envelope protein PEP terminus
306110	305261	308914	TMP repeat family hypothetical protein Phage-related minor tail protein Baculovirus polyhedron envelope protein PEP terminus
306128	305261	308914	TMP repeat family hypothetical protein Phage-related minor tail protein Baculovirus polyhedron envelope protein PEP terminus
306176	305261	308914	TMP repeat family hypothetical protein Phage-related minor tail protein Baculovirus polyhedron envelope protein PEP terminus
306188	305261	308914	TMP repeat family hypothetical protein Phage-related minor tail protein Baculovirus polyhedron envelope protein PEP terminus
306206	305261	308914	TMP repeat family hypothetical protein Phage-related minor tail protein Baculovirus polyhedron envelope protein PEP terminus
306210	305261	308914	TMP repeat family hypothetical protein Phage-related minor tail protein Baculovirus polyhedron envelope protein PEP terminus
306220	305261	308914	TMP repeat family hypothetical protein Phage-related minor tail protein Baculovirus polyhedron envelope protein PEP terminus
306224	305261	308914	TMP repeat family hypothetical protein Phage-related minor tail protein Baculovirus polyhedron envelope protein PEP terminus
306287	305261	308914	TMP repeat family hypothetical protein Phage-related minor tail protein Baculovirus polyhedron envelope protein PEP terminus
306296	305261	308914	TMP repeat family hypothetical protein Phage-related minor tail protein Baculovirus polyhedron envelope protein PEP terminus
306311	305261	308914	TMP repeat family hypothetical protein Phage-related minor tail protein Baculovirus polyhedron envelope protein PEP terminus
306314	305261	308914	TMP repeat family hypothetical protein Phage-related minor tail protein Baculovirus polyhedron envelope protein PEP terminus
306406	305261	308914	TMP repeat family hypothetical protein Phage-related minor tail protein Baculovirus polyhedron envelope protein PEP terminus
306427	305261	308914	TMP repeat family hypothetical protein Phage-related minor tail protein Baculovirus polyhedron envelope protein PEP terminus
306698	305261	308914	TMP repeat family hypothetical protein Phage-related minor tail protein Baculovirus polyhedron envelope protein PEP terminus
306701	305261	308914	TMP repeat family hypothetical protein Phage-related minor tail protein Baculovirus polyhedron envelope protein PEP terminus
306710	305261	308914	TMP repeat family hypothetical protein Phage-related minor tail protein Baculovirus polyhedron envelope protein PEP terminus
306755	305261	308914	TMP repeat family hypothetical protein Phage-related minor tail protein Baculovirus polyhedron envelope protein PEP terminus
306757	305261	308914	TMP repeat family hypothetical protein Phage-related minor tail protein Baculovirus polyhedron envelope protein PEP terminus
306935	305261	308914	TMP repeat family hypothetical protein Phage-related minor tail protein Baculovirus polyhedron envelope protein PEP terminus
306950	305261	308914	TMP repeat family hypothetical protein Phage-related minor tail protein Baculovirus polyhedron envelope protein PEP terminus
306953	305261	308914	TMP repeat family hypothetical protein Phage-related minor tail protein Baculovirus polyhedron envelope protein PEP terminus
306956	305261	308914	TMP repeat family hypothetical protein Phage-related minor tail protein Baculovirus polyhedron envelope protein PEP terminus
306959	305261	308914	TMP repeat family hypothetical protein Phage-related minor tail protein Baculovirus polyhedron envelope protein PEP terminus
306962	305261	308914	TMP repeat family hypothetical protein Phage-related minor tail protein Baculovirus polyhedron envelope protein PEP terminus
306968	305261	308914	TMP repeat family hypothetical protein Phage-related minor tail protein Baculovirus polyhedron envelope protein PEP terminus
306971	305261	308914	TMP repeat family hypothetical protein Phage-related minor tail protein Baculovirus polyhedron envelope protein PEP terminus
306974	305261	308914	TMP repeat family hypothetical protein Phage-related minor tail protein Baculovirus polyhedron envelope protein PEP terminus
307008	305261	308914	TMP repeat family hypothetical protein Phage-related minor tail protein Baculovirus polyhedron envelope protein PEP terminus
307285	305261	308914	TMP repeat family hypothetical protein Phage-related minor tail protein Baculovirus polyhedron envelope protein PEP terminus
307304	305261	308914	TMP repeat family hypothetical protein Phage-related minor tail protein Baculovirus polyhedron envelope protein PEP terminus
307442	305261	308914	TMP repeat family hypothetical protein Phage-related minor tail protein Baculovirus polyhedron envelope protein PEP terminus
307444	305261	308914	TMP repeat family hypothetical protein Phage-related minor tail protein Baculovirus polyhedron envelope protein PEP terminus
307579	305261	308914	TMP repeat family hypothetical protein Phage-related minor tail protein Baculovirus polyhedron envelope protein PEP terminus
307775	305261	308914	TMP repeat family hypothetical protein Phage-related minor tail protein Baculovirus polyhedron envelope protein PEP terminus
307961	305261	308914	TMP repeat family hypothetical protein Phage-related minor tail protein Baculovirus polyhedron envelope protein PEP terminus
307964	305261	308914	TMP repeat family hypothetical protein Phage-related minor tail protein Baculovirus polyhedron envelope protein PEP terminus
308063	305261	308914	TMP repeat family hypothetical protein Phage-related minor tail protein Baculovirus polyhedron envelope protein PEP terminus
308066	305261	308914	TMP repeat family hypothetical protein Phage-related minor tail protein Baculovirus polyhedron envelope protein PEP terminus
308075	305261	308914	TMP repeat family hypothetical protein Phage-related minor tail protein Baculovirus polyhedron envelope protein PEP terminus
308078	305261	308914	TMP repeat family hypothetical protein Phage-related minor tail protein Baculovirus polyhedron envelope protein PEP terminus
308215	305261	308914	TMP repeat family hypothetical protein Phage-related minor tail protein Baculovirus polyhedron envelope protein PEP terminus
308330	305261	308914	TMP repeat family hypothetical protein Phage-related minor tail protein Baculovirus polyhedron envelope protein PEP terminus
308348	305261	308914	TMP repeat family hypothetical protein Phage-related minor tail protein Baculovirus polyhedron envelope protein PEP terminus
308375	305261	308914	TMP repeat family hypothetical protein Phage-related minor tail protein Baculovirus polyhedron envelope protein PEP terminus
308393	305261	308914	TMP repeat family hypothetical protein Phage-related minor tail protein Baculovirus polyhedron envelope protein PEP terminus
308453	305261	308914	TMP repeat family hypothetical protein Phage-related minor tail protein Baculovirus polyhedron envelope protein PEP terminus
308480	305261	308914	TMP repeat family hypothetical protein Phage-related minor tail protein Baculovirus polyhedron envelope protein PEP terminus
308486	305261	308914	TMP repeat family hypothetical protein Phage-related minor tail protein Baculovirus polyhedron envelope protein PEP terminus
308489	305261	308914	TMP repeat family hypothetical protein Phage-related minor tail protein Baculovirus polyhedron envelope protein PEP terminus
308534	305261	308914	TMP repeat family hypothetical protein Phage-related minor tail protein Baculovirus polyhedron envelope protein PEP terminus
308588	305261	308914	TMP repeat family hypothetical protein Phage-related minor tail protein Baculovirus polyhedron envelope protein PEP terminus
308750	305261	308914	TMP repeat family hypothetical protein Phage-related minor tail protein Baculovirus polyhedron envelope protein PEP terminus
308772	305261	308914	TMP repeat family hypothetical protein Phage-related minor tail protein Baculovirus polyhedron envelope protein PEP terminus
308792	305261	308914	TMP repeat family hypothetical protein Phage-related minor tail protein Baculovirus polyhedron envelope protein PEP terminus
308798	305261	308914	TMP repeat family hypothetical protein Phage-related minor tail protein Baculovirus polyhedron envelope protein PEP terminus
308891	305261	308914	TMP repeat family hypothetical protein Phage-related minor tail protein Baculovirus polyhedron envelope protein PEP terminus
308916	308901	309251	hypothetical protein
308928	308901	309251	hypothetical protein
308934	308901	309251	hypothetical protein
308940	308901	309251	hypothetical protein
308955	308901	309251	hypothetical protein
308985	308901	309251	hypothetical protein
308992	308901	309251	hypothetical protein
309141	308901	309251	hypothetical protein
309171	308901	309251	hypothetical protein
309189	308901	309251	hypothetical protein
309201	308901	309251	hypothetical protein
309207	308901	309251	hypothetical protein
309231	308901	309251	hypothetical protein
309234	308901	309251	hypothetical protein
309237	308901	309251	hypothetical protein
309295	309290	309670	prophage protein
309297	309290	309670	prophage protein
309322	309290	309670	prophage protein
309330	309290	309670	prophage protein
309377	309290	309670	prophage protein
309380	309290	309670	prophage protein
309410	309290	309670	prophage protein
309455	309290	309670	prophage protein
309461	309290	309670	prophage protein
309464	309290	309670	prophage protein
309470	309290	309670	prophage protein
309485	309290	309670	prophage protein
309686	309675	310088	major tail protein
309690	309675	310088	major tail protein
309693	309675	310088	major tail protein
309700	309675	310088	major tail protein
309701	309675	310088	major tail protein
309702	309675	310088	major tail protein
309704	309675	310088	major tail protein
309705	309675	310088	major tail protein
309707	309675	310088	major tail protein
309708	309675	310088	major tail protein
309723	309675	310088	major tail protein
309729	309675	310088	major tail protein
309735	309675	310088	major tail protein
309783	309675	310088	major tail protein
309793	309675	310088	major tail protein
309794	309675	310088	major tail protein
309795	309675	310088	major tail protein
309798	309675	310088	major tail protein
309816	309675	310088	major tail protein
309818	309675	310088	major tail protein
309822	309675	310088	major tail protein
309837	309675	310088	major tail protein
309846	309675	310088	major tail protein
309849	309675	310088	major tail protein
309926	309675	310088	major tail protein
309954	309675	310088	major tail protein
309957	309675	310088	major tail protein
309958	309675	310088	major tail protein
310011	309675	310088	major tail protein
310041	309675	310088	major tail protein
310042	309675	310088	major tail protein
310044	309675	310088	major tail protein
310050	309675	310088	major tail protein
310052	309675	310088	major tail protein
310065	309675	310088	major tail protein
310095	310091	310459	onserved structural protein putative
310187	310091	310459	onserved structural protein putative
310265	310091	310459	onserved structural protein putative
310352	310091	310459	onserved structural protein putative
310400	310091	310459	onserved structural protein putative
310415	310091	310459	onserved structural protein putative
310588	310456	310971	Lj965 prophage protein phage protein HK97 gp10 family Bacteriophage protein of unknown function (DUF646)
310600	310456	310971	Lj965 prophage protein phage protein HK97 gp10 family Bacteriophage protein of unknown function (DUF646)
310606	310456	310971	Lj965 prophage protein phage protein HK97 gp10 family Bacteriophage protein of unknown function (DUF646)
310633	310456	310971	Lj965 prophage protein phage protein HK97 gp10 family Bacteriophage protein of unknown function (DUF646)
310654	310456	310971	Lj965 prophage protein phage protein HK97 gp10 family Bacteriophage protein of unknown function (DUF646)
310660	310456	310971	Lj965 prophage protein phage protein HK97 gp10 family Bacteriophage protein of unknown function (DUF646)
310678	310456	310971	Lj965 prophage protein phage protein HK97 gp10 family Bacteriophage protein of unknown function (DUF646)
310684	310456	310971	Lj965 prophage protein phage protein HK97 gp10 family Bacteriophage protein of unknown function (DUF646)
310708	310456	310971	Lj965 prophage protein phage protein HK97 gp10 family Bacteriophage protein of unknown function (DUF646)
310711	310456	310971	Lj965 prophage protein phage protein HK97 gp10 family Bacteriophage protein of unknown function (DUF646)
310714	310456	310971	Lj965 prophage protein phage protein HK97 gp10 family Bacteriophage protein of unknown function (DUF646)
310726	310456	310971	Lj965 prophage protein phage protein HK97 gp10 family Bacteriophage protein of unknown function (DUF646)
310744	310456	310971	Lj965 prophage protein phage protein HK97 gp10 family Bacteriophage protein of unknown function (DUF646)
310756	310456	310971	Lj965 prophage protein phage protein HK97 gp10 family Bacteriophage protein of unknown function (DUF646)
310879	310456	310971	Lj965 prophage protein phage protein HK97 gp10 family Bacteriophage protein of unknown function (DUF646)
310942	310456	310971	Lj965 prophage protein phage protein HK97 gp10 family Bacteriophage protein of unknown function (DUF646)
311012	310946	311284	hypothetical protein
311024	310946	311284	hypothetical protein
311036	310946	311284	hypothetical protein
311042	310946	311284	hypothetical protein
311066	310946	311284	hypothetical protein
311075	310946	311284	hypothetical protein
311138	310946	311284	hypothetical protein
311144	310946	311284	hypothetical protein
311147	310946	311284	hypothetical protein
311165	310946	311284	hypothetical protein
311171	310946	311284	hypothetical protein
311176	310946	311284	hypothetical protein
311193	310946	311284	hypothetical protein
311198	310946	311284	hypothetical protein
311207	310946	311284	hypothetical protein
311286	311265	311576	Phage gp6-like head-tailonnector protein
311304	311265	311576	Phage gp6-like head-tailonnector protein
311307	311265	311576	Phage gp6-like head-tailonnector protein
311313	311265	311576	Phage gp6-like head-tailonnector protein
311319	311265	311576	Phage gp6-like head-tailonnector protein
311327	311265	311576	Phage gp6-like head-tailonnector protein
311331	311265	311576	Phage gp6-like head-tailonnector protein
311332	311265	311576	Phage gp6-like head-tailonnector protein
311376	311265	311576	Phage gp6-like head-tailonnector protein
311389	311265	311576	Phage gp6-like head-tailonnector protein
311421	311265	311576	Phage gp6-like head-tailonnector protein
311442	311265	311576	Phage gp6-like head-tailonnector protein
313638	313556	313768	phage protein
313787	313723	313887	hypothetical protein
313788	313723	313887	hypothetical protein
313790	313723	313887	hypothetical protein
313792	313723	313887	hypothetical protein
313795	313723	313887	hypothetical protein
313798	313723	313887	hypothetical protein
313801	313723	313887	hypothetical protein
313802	313723	313887	hypothetical protein
313806	313723	313887	hypothetical protein
313808	313723	313887	hypothetical protein
313812	313723	313887	hypothetical protein
313814	313723	313887	hypothetical protein
313817	313723	313887	hypothetical protein
314921	314237	315733	phage putative head morphogenesis protein SPP1 gp7 family NAD --asparagine ADP-ribosyltransferase phage head morphogenesis protein SPP1 gp7 family Phage Mu protein F like protein
314936	314237	315733	phage putative head morphogenesis protein SPP1 gp7 family NAD --asparagine ADP-ribosyltransferase phage head morphogenesis protein SPP1 gp7 family Phage Mu protein F like protein
314975	314237	315733	phage putative head morphogenesis protein SPP1 gp7 family NAD --asparagine ADP-ribosyltransferase phage head morphogenesis protein SPP1 gp7 family Phage Mu protein F like protein
315003	314237	315733	phage putative head morphogenesis protein SPP1 gp7 family NAD --asparagine ADP-ribosyltransferase phage head morphogenesis protein SPP1 gp7 family Phage Mu protein F like protein
315047	314237	315733	phage putative head morphogenesis protein SPP1 gp7 family NAD --asparagine ADP-ribosyltransferase phage head morphogenesis protein SPP1 gp7 family Phage Mu protein F like protein
315053	314237	315733	phage putative head morphogenesis protein SPP1 gp7 family NAD --asparagine ADP-ribosyltransferase phage head morphogenesis protein SPP1 gp7 family Phage Mu protein F like protein
315071	314237	315733	phage putative head morphogenesis protein SPP1 gp7 family NAD --asparagine ADP-ribosyltransferase phage head morphogenesis protein SPP1 gp7 family Phage Mu protein F like protein
315080	314237	315733	phage putative head morphogenesis protein SPP1 gp7 family NAD --asparagine ADP-ribosyltransferase phage head morphogenesis protein SPP1 gp7 family Phage Mu protein F like protein
315092	314237	315733	phage putative head morphogenesis protein SPP1 gp7 family NAD --asparagine ADP-ribosyltransferase phage head morphogenesis protein SPP1 gp7 family Phage Mu protein F like protein
315157	314237	315733	phage putative head morphogenesis protein SPP1 gp7 family NAD --asparagine ADP-ribosyltransferase phage head morphogenesis protein SPP1 gp7 family Phage Mu protein F like protein
315173	314237	315733	phage putative head morphogenesis protein SPP1 gp7 family NAD --asparagine ADP-ribosyltransferase phage head morphogenesis protein SPP1 gp7 family Phage Mu protein F like protein
315176	314237	315733	phage putative head morphogenesis protein SPP1 gp7 family NAD --asparagine ADP-ribosyltransferase phage head morphogenesis protein SPP1 gp7 family Phage Mu protein F like protein
315179	314237	315733	phage putative head morphogenesis protein SPP1 gp7 family NAD --asparagine ADP-ribosyltransferase phage head morphogenesis protein SPP1 gp7 family Phage Mu protein F like protein
315197	314237	315733	phage putative head morphogenesis protein SPP1 gp7 family NAD --asparagine ADP-ribosyltransferase phage head morphogenesis protein SPP1 gp7 family Phage Mu protein F like protein
315206	314237	315733	phage putative head morphogenesis protein SPP1 gp7 family NAD --asparagine ADP-ribosyltransferase phage head morphogenesis protein SPP1 gp7 family Phage Mu protein F like protein
315209	314237	315733	phage putative head morphogenesis protein SPP1 gp7 family NAD --asparagine ADP-ribosyltransferase phage head morphogenesis protein SPP1 gp7 family Phage Mu protein F like protein
315212	314237	315733	phage putative head morphogenesis protein SPP1 gp7 family NAD --asparagine ADP-ribosyltransferase phage head morphogenesis protein SPP1 gp7 family Phage Mu protein F like protein
315229	314237	315733	phage putative head morphogenesis protein SPP1 gp7 family NAD --asparagine ADP-ribosyltransferase phage head morphogenesis protein SPP1 gp7 family Phage Mu protein F like protein
315239	314237	315733	phage putative head morphogenesis protein SPP1 gp7 family NAD --asparagine ADP-ribosyltransferase phage head morphogenesis protein SPP1 gp7 family Phage Mu protein F like protein
315248	314237	315733	phage putative head morphogenesis protein SPP1 gp7 family NAD --asparagine ADP-ribosyltransferase phage head morphogenesis protein SPP1 gp7 family Phage Mu protein F like protein
315251	314237	315733	phage putative head morphogenesis protein SPP1 gp7 family NAD --asparagine ADP-ribosyltransferase phage head morphogenesis protein SPP1 gp7 family Phage Mu protein F like protein
315263	314237	315733	phage putative head morphogenesis protein SPP1 gp7 family NAD --asparagine ADP-ribosyltransferase phage head morphogenesis protein SPP1 gp7 family Phage Mu protein F like protein
315288	314237	315733	phage putative head morphogenesis protein SPP1 gp7 family NAD --asparagine ADP-ribosyltransferase phage head morphogenesis protein SPP1 gp7 family Phage Mu protein F like protein
315311	314237	315733	phage putative head morphogenesis protein SPP1 gp7 family NAD --asparagine ADP-ribosyltransferase phage head morphogenesis protein SPP1 gp7 family Phage Mu protein F like protein
315332	314237	315733	phage putative head morphogenesis protein SPP1 gp7 family NAD --asparagine ADP-ribosyltransferase phage head morphogenesis protein SPP1 gp7 family Phage Mu protein F like protein
315335	314237	315733	phage putative head morphogenesis protein SPP1 gp7 family NAD --asparagine ADP-ribosyltransferase phage head morphogenesis protein SPP1 gp7 family Phage Mu protein F like protein
315373	314237	315733	phage putative head morphogenesis protein SPP1 gp7 family NAD --asparagine ADP-ribosyltransferase phage head morphogenesis protein SPP1 gp7 family Phage Mu protein F like protein
315858	315696	317165	phage portal protein SPP1 family phage portal protein SPP1 family Phage portal protein SPP1 Gp6-like
315948	315696	317165	phage portal protein SPP1 family phage portal protein SPP1 family Phage portal protein SPP1 Gp6-like
315975	315696	317165	phage portal protein SPP1 family phage portal protein SPP1 family Phage portal protein SPP1 Gp6-like
316044	315696	317165	phage portal protein SPP1 family phage portal protein SPP1 family Phage portal protein SPP1 Gp6-like
317391	317177	318475	phage terminase large subunit phage terminase large subunit PBSX family Phage terminase large subunit
332878	332848	333063	phage transcriptional regulator transcriptional regulator y4mF family Helix-turn-helix
344141	343651	344169	DPS family peroxide resistance protein DNA protection during starvation protein DNA starvation/stationary phase protection protein Dps Ferritin-like domain
352459	352313	352888	amidases related to nicotinamidase Isochorismatase family protein yecD putative hydrolase pyrimidine utilization protein B Isochorismatase family
354079	353941	355476	ATP-dependent RNA helicase DEAD-box ATP-dependent RNA helicaseshA ATP-dependent RNA helicase DbpA Predicted transporteromponent ATP-dependent DNA helicase RecQ DEAD/DEAH box helicase
354104	353941	355476	ATP-dependent RNA helicase DEAD-box ATP-dependent RNA helicaseshA ATP-dependent RNA helicase DbpA Predicted transporteromponent ATP-dependent DNA helicase RecQ DEAD/DEAH box helicase
354259	353941	355476	ATP-dependent RNA helicase DEAD-box ATP-dependent RNA helicaseshA ATP-dependent RNA helicase DbpA Predicted transporteromponent ATP-dependent DNA helicase RecQ DEAD/DEAH box helicase
359597	358509	359852	UDP-N-acetylmuramyl tripeptide synthetase Mur ligase UDP-N-acetylmuramate--L-alanine ligase UDP-N-acetylmuramoyl-tripeptide--D-alanyl-D-alanine ligase Domain of unknown function (DUF1727)
364976	364932	365681	tRNA pseudouridine synthase A tRNA pseudouridine synthase A tRNA pseudouridine synthase A tRNA pseudouridine(38-40) synthase tRNA pseudouridine synthase
364985	364932	365681	tRNA pseudouridine synthase A tRNA pseudouridine synthase A tRNA pseudouridine synthase A tRNA pseudouridine(38-40) synthase tRNA pseudouridine synthase
367880	367385	368014	membrane protein
368196	368017	368355	phnA protein hypothetical protein putative alkylphosphonate utilization operon protein PhnA PhnA protein
368744	368486	369157	ytidylate kinase Cytidylate kinase cytidylate kinase Cytidylate kinase cytidylate kinase Cytidylate kinase
368780	368486	369157	ytidylate kinase Cytidylate kinase cytidylate kinase Cytidylate kinase cytidylate kinase Cytidylate kinase
369034	368486	369157	ytidylate kinase Cytidylate kinase cytidylate kinase Cytidylate kinase cytidylate kinase Cytidylate kinase
369346	369166	369642	30S ribosomal protein S15
369460	369166	369642	30S ribosomal protein S15
369559	369166	369642	30S ribosomal protein S15
369839	369689	369901	ferredoxin
370063	369952	370935	glycosil transferase Bactoprenol glucosyl transferase homolog from prophagePS-53 undecaprenyl phosphate 4-deoxy-4-formamido-L-arabinose transferase Predicted glycosyl hydrolase poly-beta-1 6 N-acetyl-D-glucosamine synthase Glycosyl transferase family 2
370232	369952	370935	glycosil transferase Bactoprenol glucosyl transferase homolog from prophagePS-53 undecaprenyl phosphate 4-deoxy-4-formamido-L-arabinose transferase Predicted glycosyl hydrolase poly-beta-1 6 N-acetyl-D-glucosamine synthase Glycosyl transferase family 2
370237	369952	370935	glycosil transferase Bactoprenol glucosyl transferase homolog from prophagePS-53 undecaprenyl phosphate 4-deoxy-4-formamido-L-arabinose transferase Predicted glycosyl hydrolase poly-beta-1 6 N-acetyl-D-glucosamine synthase Glycosyl transferase family 2
370240	369952	370935	glycosil transferase Bactoprenol glucosyl transferase homolog from prophagePS-53 undecaprenyl phosphate 4-deoxy-4-formamido-L-arabinose transferase Predicted glycosyl hydrolase poly-beta-1 6 N-acetyl-D-glucosamine synthase Glycosyl transferase family 2
370257	369952	370935	glycosil transferase Bactoprenol glucosyl transferase homolog from prophagePS-53 undecaprenyl phosphate 4-deoxy-4-formamido-L-arabinose transferase Predicted glycosyl hydrolase poly-beta-1 6 N-acetyl-D-glucosamine synthase Glycosyl transferase family 2
370276	369952	370935	glycosil transferase Bactoprenol glucosyl transferase homolog from prophagePS-53 undecaprenyl phosphate 4-deoxy-4-formamido-L-arabinose transferase Predicted glycosyl hydrolase poly-beta-1 6 N-acetyl-D-glucosamine synthase Glycosyl transferase family 2
370303	369952	370935	glycosil transferase Bactoprenol glucosyl transferase homolog from prophagePS-53 undecaprenyl phosphate 4-deoxy-4-formamido-L-arabinose transferase Predicted glycosyl hydrolase poly-beta-1 6 N-acetyl-D-glucosamine synthase Glycosyl transferase family 2
370341	369952	370935	glycosil transferase Bactoprenol glucosyl transferase homolog from prophagePS-53 undecaprenyl phosphate 4-deoxy-4-formamido-L-arabinose transferase Predicted glycosyl hydrolase poly-beta-1 6 N-acetyl-D-glucosamine synthase Glycosyl transferase family 2
370347	369952	370935	glycosil transferase Bactoprenol glucosyl transferase homolog from prophagePS-53 undecaprenyl phosphate 4-deoxy-4-formamido-L-arabinose transferase Predicted glycosyl hydrolase poly-beta-1 6 N-acetyl-D-glucosamine synthase Glycosyl transferase family 2
370354	369952	370935	glycosil transferase Bactoprenol glucosyl transferase homolog from prophagePS-53 undecaprenyl phosphate 4-deoxy-4-formamido-L-arabinose transferase Predicted glycosyl hydrolase poly-beta-1 6 N-acetyl-D-glucosamine synthase Glycosyl transferase family 2
370357	369952	370935	glycosil transferase Bactoprenol glucosyl transferase homolog from prophagePS-53 undecaprenyl phosphate 4-deoxy-4-formamido-L-arabinose transferase Predicted glycosyl hydrolase poly-beta-1 6 N-acetyl-D-glucosamine synthase Glycosyl transferase family 2
370360	369952	370935	glycosil transferase Bactoprenol glucosyl transferase homolog from prophagePS-53 undecaprenyl phosphate 4-deoxy-4-formamido-L-arabinose transferase Predicted glycosyl hydrolase poly-beta-1 6 N-acetyl-D-glucosamine synthase Glycosyl transferase family 2
370369	369952	370935	glycosil transferase Bactoprenol glucosyl transferase homolog from prophagePS-53 undecaprenyl phosphate 4-deoxy-4-formamido-L-arabinose transferase Predicted glycosyl hydrolase poly-beta-1 6 N-acetyl-D-glucosamine synthase Glycosyl transferase family 2
370375	369952	370935	glycosil transferase Bactoprenol glucosyl transferase homolog from prophagePS-53 undecaprenyl phosphate 4-deoxy-4-formamido-L-arabinose transferase Predicted glycosyl hydrolase poly-beta-1 6 N-acetyl-D-glucosamine synthase Glycosyl transferase family 2
370381	369952	370935	glycosil transferase Bactoprenol glucosyl transferase homolog from prophagePS-53 undecaprenyl phosphate 4-deoxy-4-formamido-L-arabinose transferase Predicted glycosyl hydrolase poly-beta-1 6 N-acetyl-D-glucosamine synthase Glycosyl transferase family 2
370399	369952	370935	glycosil transferase Bactoprenol glucosyl transferase homolog from prophagePS-53 undecaprenyl phosphate 4-deoxy-4-formamido-L-arabinose transferase Predicted glycosyl hydrolase poly-beta-1 6 N-acetyl-D-glucosamine synthase Glycosyl transferase family 2
370423	369952	370935	glycosil transferase Bactoprenol glucosyl transferase homolog from prophagePS-53 undecaprenyl phosphate 4-deoxy-4-formamido-L-arabinose transferase Predicted glycosyl hydrolase poly-beta-1 6 N-acetyl-D-glucosamine synthase Glycosyl transferase family 2
370514	369952	370935	glycosil transferase Bactoprenol glucosyl transferase homolog from prophagePS-53 undecaprenyl phosphate 4-deoxy-4-formamido-L-arabinose transferase Predicted glycosyl hydrolase poly-beta-1 6 N-acetyl-D-glucosamine synthase Glycosyl transferase family 2
374453	374143	374820	Bcl-2 family protein tRNA (adenine(22)-N(1))-methyltransferase Family of unknown function (DUF633)
376144	374922	377258	P-type ATPase-metalation transport Calcium-transporting ATPase lmo0841 magnesium-transporting ATPase Uncharacterized proteinonserved in bacteria heavy metal translocating P-type ATPase E1-E2 ATPase
387642	387477	387914	RRF2 family protein Putative HTH-type transcriptional regulator ywnA iron-responsive transcriptional regulator Rrf2 family protein Transcriptional regulator
390085	389793	390470	Nicotinamide mononucleotide transporter nicotinamide mononucleotide transporter PnuC Nicotinamide mononucleotide transporter
401731	401318	404026	ABC transporter permease outer membrane-specific lipoprotein transporter subunit LolE ATPase involved in DNA repair acidobacterial duplicated orphan permease FtsX-like permease family
403568	401318	404026	ABC transporter permease outer membrane-specific lipoprotein transporter subunit LolE ATPase involved in DNA repair acidobacterial duplicated orphan permease FtsX-like permease family
420611	419920	421293	UDP-N-acetylmuramoylalanyl-D-glutamyl-2 6-diaminopimelate--D-alanyl-D-alanyl ligase UDP-N-acetylmuramoyl-tripeptide--D-alanyl-D-alanine ligase putative bifunctional UDP-N-acetylmuramoylalanyl-D-glutamate--2 6-diaminopimelate ligase/UDP-N-acetylmuramoyl-tripeptide:D-alanyl-D-alanine ligase Folylpolyglutamate synthase UDP-N-acetylmuramoyl-tripeptide--D-alanyl-D-alanine ligase Mur ligase middle doma…
427605	427229	428146	N-acetylneuraminate lyase N-acetylneuraminate lyase N-acetylneuraminate lyase N-acetylneuraminate lyase Dihydrodipicolinate synthetase family
428643	428315	428959	membrane protein Predicted integral membrane protein Protein of unknown function DUF624
432081	431257	432144	ABC transporter membrane protein sn-glycerol-3-phosphate transport system permease protein ugpA glycerol-3-phosphate transporter permease ABC-type polysaccharide transport system permeaseomponent putative 2-aminoethylphosphonate ABC transporter permease protein Binding-protein-dependent transport system inner membraneomponent
462542	461576	462886	GTP-binding protein EngA GTP-binding protein EngA GTP-binding protein Der Cytidylate kinase ribosome-associated GTPase EngA GTPase of unknown function
465481	464507	465676	hromosome replication initiation protein/membrane attachment protein Replication initiation/membrane attachment protein
473127	472887	473774	fructokinase Putative fructokinase D-allose kinase ROK family protein (putative glucokinase) ROK family
489484	488508	490904	primosomal protein N' Primosomal protein N' primosome assembly protein PriA ATP-dependent protease HslVU (ClpYQ) peptidase subunit primosomal protein N' Type III restriction enzyme res subunit
492989	492065	493678	putative HD superfamily hydrolase Ribonuclease Y hypothetical protein Predicted HD superfamily hydrolase conserved hypothetical protein YmdA/YtgF Domain of unknown function (DUF3552)
493986	493869	494123	plasmid encoded toxin Txe superfamily Toxin YoeB addiction module toxin Txe/YoeB family Plasmid encoded toxin Txe
493995	493869	494123	plasmid encoded toxin Txe superfamily Toxin YoeB addiction module toxin Txe/YoeB family Plasmid encoded toxin Txe
494010	493869	494123	plasmid encoded toxin Txe superfamily Toxin YoeB addiction module toxin Txe/YoeB family Plasmid encoded toxin Txe
494016	493869	494123	plasmid encoded toxin Txe superfamily Toxin YoeB addiction module toxin Txe/YoeB family Plasmid encoded toxin Txe
494036	493869	494123	plasmid encoded toxin Txe superfamily Toxin YoeB addiction module toxin Txe/YoeB family Plasmid encoded toxin Txe
494054	493869	494123	plasmid encoded toxin Txe superfamily Toxin YoeB addiction module toxin Txe/YoeB family Plasmid encoded toxin Txe
494055	493869	494123	plasmid encoded toxin Txe superfamily Toxin YoeB addiction module toxin Txe/YoeB family Plasmid encoded toxin Txe
494061	493869	494123	plasmid encoded toxin Txe superfamily Toxin YoeB addiction module toxin Txe/YoeB family Plasmid encoded toxin Txe
494067	493869	494123	plasmid encoded toxin Txe superfamily Toxin YoeB addiction module toxin Txe/YoeB family Plasmid encoded toxin Txe
494070	493869	494123	plasmid encoded toxin Txe superfamily Toxin YoeB addiction module toxin Txe/YoeB family Plasmid encoded toxin Txe
494118	493869	494123	plasmid encoded toxin Txe superfamily Toxin YoeB addiction module toxin Txe/YoeB family Plasmid encoded toxin Txe
494128	494127	494381	Prevent host death family protein prevent-host-death family protein Phd_YefM
494139	494127	494381	Prevent host death family protein prevent-host-death family protein Phd_YefM
494154	494127	494381	Prevent host death family protein prevent-host-death family protein Phd_YefM
494166	494127	494381	Prevent host death family protein prevent-host-death family protein Phd_YefM
494184	494127	494381	Prevent host death family protein prevent-host-death family protein Phd_YefM
494193	494127	494381	Prevent host death family protein prevent-host-death family protein Phd_YefM
494196	494127	494381	Prevent host death family protein prevent-host-death family protein Phd_YefM
494199	494127	494381	Prevent host death family protein prevent-host-death family protein Phd_YefM
494201	494127	494381	Prevent host death family protein prevent-host-death family protein Phd_YefM
494202	494127	494381	Prevent host death family protein prevent-host-death family protein Phd_YefM
494214	494127	494381	Prevent host death family protein prevent-host-death family protein Phd_YefM
494217	494127	494381	Prevent host death family protein prevent-host-death family protein Phd_YefM
494232	494127	494381	Prevent host death family protein prevent-host-death family protein Phd_YefM
494235	494127	494381	Prevent host death family protein prevent-host-death family protein Phd_YefM
494241	494127	494381	Prevent host death family protein prevent-host-death family protein Phd_YefM
494247	494127	494381	Prevent host death family protein prevent-host-death family protein Phd_YefM
494250	494127	494381	Prevent host death family protein prevent-host-death family protein Phd_YefM
494262	494127	494381	Prevent host death family protein prevent-host-death family protein Phd_YefM
494640	494619	495716	putative nucleotidyltransferase hypothetical protein Protein of unknown function (DUF795)
494649	494619	495716	putative nucleotidyltransferase hypothetical protein Protein of unknown function (DUF795)
494679	494619	495716	putative nucleotidyltransferase hypothetical protein Protein of unknown function (DUF795)
494700	494619	495716	putative nucleotidyltransferase hypothetical protein Protein of unknown function (DUF795)
494701	494619	495716	putative nucleotidyltransferase hypothetical protein Protein of unknown function (DUF795)
494703	494619	495716	putative nucleotidyltransferase hypothetical protein Protein of unknown function (DUF795)
494709	494619	495716	putative nucleotidyltransferase hypothetical protein Protein of unknown function (DUF795)
495219	494619	495716	putative nucleotidyltransferase hypothetical protein Protein of unknown function (DUF795)
495399	494619	495716	putative nucleotidyltransferase hypothetical protein Protein of unknown function (DUF795)
495405	494619	495716	putative nucleotidyltransferase hypothetical protein Protein of unknown function (DUF795)
495408	494619	495716	putative nucleotidyltransferase hypothetical protein Protein of unknown function (DUF795)
495414	494619	495716	putative nucleotidyltransferase hypothetical protein Protein of unknown function (DUF795)
495423	494619	495716	putative nucleotidyltransferase hypothetical protein Protein of unknown function (DUF795)
495436	494619	495716	putative nucleotidyltransferase hypothetical protein Protein of unknown function (DUF795)
495438	494619	495716	putative nucleotidyltransferase hypothetical protein Protein of unknown function (DUF795)
495441	494619	495716	putative nucleotidyltransferase hypothetical protein Protein of unknown function (DUF795)
495447	494619	495716	putative nucleotidyltransferase hypothetical protein Protein of unknown function (DUF795)
495476	494619	495716	putative nucleotidyltransferase hypothetical protein Protein of unknown function (DUF795)
495486	494619	495716	putative nucleotidyltransferase hypothetical protein Protein of unknown function (DUF795)
495489	494619	495716	putative nucleotidyltransferase hypothetical protein Protein of unknown function (DUF795)
495495	494619	495716	putative nucleotidyltransferase hypothetical protein Protein of unknown function (DUF795)
495498	494619	495716	putative nucleotidyltransferase hypothetical protein Protein of unknown function (DUF795)
495708	494619	495716	putative nucleotidyltransferase hypothetical protein Protein of unknown function (DUF795)
496305	495726	496472	SAM-dependent methyltransferase Glycine/sarcosine N-methyltransferase ubiquinone/menaquinone biosynthesis methyltransferase Predicted methyltransferase (contains TPR repeat) magnesium protoporphyrin O-methyltransferase Methyltransferase domain
496683	496575	496928	putative iojap protein hypothetical protein ribosome-associated protein iojap-like ribosome-associated protein Domain of unknown function DUF143
497341	496941	497441	isochorismatase family protein Isochorismatase family protein yecD putative hydrolase pyrimidine utilization protein B Isochorismatase family
497365	496941	497441	isochorismatase family protein Isochorismatase family protein yecD putative hydrolase pyrimidine utilization protein B Isochorismatase family
497447	497442	498035	glycosyl hydrolase family protein putative nicotinate-nucleotide adenylyltransferase Predicted hydrolase (HD superfamily) putative HD superfamily hydrolase HD domain
497575	497442	498035	glycosyl hydrolase family protein putative nicotinate-nucleotide adenylyltransferase Predicted hydrolase (HD superfamily) putative HD superfamily hydrolase HD domain
497676	497442	498035	glycosyl hydrolase family protein putative nicotinate-nucleotide adenylyltransferase Predicted hydrolase (HD superfamily) putative HD superfamily hydrolase HD domain
497688	497442	498035	glycosyl hydrolase family protein putative nicotinate-nucleotide adenylyltransferase Predicted hydrolase (HD superfamily) putative HD superfamily hydrolase HD domain
497690	497442	498035	glycosyl hydrolase family protein putative nicotinate-nucleotide adenylyltransferase Predicted hydrolase (HD superfamily) putative HD superfamily hydrolase HD domain
497706	497442	498035	glycosyl hydrolase family protein putative nicotinate-nucleotide adenylyltransferase Predicted hydrolase (HD superfamily) putative HD superfamily hydrolase HD domain
497712	497442	498035	glycosyl hydrolase family protein putative nicotinate-nucleotide adenylyltransferase Predicted hydrolase (HD superfamily) putative HD superfamily hydrolase HD domain
497840	497442	498035	glycosyl hydrolase family protein putative nicotinate-nucleotide adenylyltransferase Predicted hydrolase (HD superfamily) putative HD superfamily hydrolase HD domain
497975	497442	498035	glycosyl hydrolase family protein putative nicotinate-nucleotide adenylyltransferase Predicted hydrolase (HD superfamily) putative HD superfamily hydrolase HD domain
498338	498035	498664	putative nicotinate-nucleotide adenylyltransferase Nicotinate-nucleotide adenylyltransferase nicotinic acid mononucleotide adenylyltransferase nicotinate (nicotinamide) nucleotide adenylyltransferase Cytidylyltransferase
498401	498035	498664	putative nicotinate-nucleotide adenylyltransferase Nicotinate-nucleotide adenylyltransferase nicotinic acid mononucleotide adenylyltransferase nicotinate (nicotinamide) nucleotide adenylyltransferase Cytidylyltransferase
498770	498716	499027	ancient RNA-binding IF3-C fold protein RNA-binding protein YhbY RNA-binding protein YhbY putative RNA-binding protein YhbY family CRS1 / YhbY (CRM) domain
499326	499242	500348	GTP-binding protein hypothetical protein GTPase YqeH Predicted GTPase ribosome biogenesis GTPase YqeH GTPase of unknown function
499341	499242	500348	GTP-binding protein hypothetical protein GTPase YqeH Predicted GTPase ribosome biogenesis GTPase YqeH GTPase of unknown function
499746	499242	500348	GTP-binding protein hypothetical protein GTPase YqeH Predicted GTPase ribosome biogenesis GTPase YqeH GTPase of unknown function
499763	499242	500348	GTP-binding protein hypothetical protein GTPase YqeH Predicted GTPase ribosome biogenesis GTPase YqeH GTPase of unknown function
500112	499242	500348	GTP-binding protein hypothetical protein GTPase YqeH Predicted GTPase ribosome biogenesis GTPase YqeH GTPase of unknown function
500127	499242	500348	GTP-binding protein hypothetical protein GTPase YqeH Predicted GTPase ribosome biogenesis GTPase YqeH GTPase of unknown function
500274	499242	500348	GTP-binding protein hypothetical protein GTPase YqeH Predicted GTPase ribosome biogenesis GTPase YqeH GTPase of unknown function
500522	500351	500878	HAD superfamily hydrolase protein phosphoglycolate phosphatase HAD phosphatase family IIIA Mitochondrial PGP phosphatase
500528	500351	500878	HAD superfamily hydrolase protein phosphoglycolate phosphatase HAD phosphatase family IIIA Mitochondrial PGP phosphatase
500681	500351	500878	HAD superfamily hydrolase protein phosphoglycolate phosphatase HAD phosphatase family IIIA Mitochondrial PGP phosphatase
500962	500893	501801	magnesium andobalt transporter orA family protein magnesium andobalt transport proteinorA CorA-like Mg2 transporter protein
501061	500893	501801	magnesium andobalt transporter orA family protein magnesium andobalt transport proteinorA CorA-like Mg2 transporter protein
501385	500893	501801	magnesium andobalt transporter orA family protein magnesium andobalt transport proteinorA CorA-like Mg2 transporter protein
501473	500893	501801	magnesium andobalt transporter orA family protein magnesium andobalt transport proteinorA CorA-like Mg2 transporter protein
501553	500893	501801	magnesium andobalt transporter orA family protein magnesium andobalt transport proteinorA CorA-like Mg2 transporter protein
502041	501858	502418	mechanosensitive ionhannel MscS family inner membrane protein YnaI putative mechanosensitivehannel protein Mechanosensitive ionhannel
502068	501858	502418	mechanosensitive ionhannel MscS family inner membrane protein YnaI putative mechanosensitivehannel protein Mechanosensitive ionhannel
502184	501858	502418	mechanosensitive ionhannel MscS family inner membrane protein YnaI putative mechanosensitivehannel protein Mechanosensitive ionhannel
502958	502807	503766	Na /serine symporter Na( )/serine-threonine symporter serine/threonine transporter SstT Sodium:dicarboxylate symporter family
502993	502807	503766	Na /serine symporter Na( )/serine-threonine symporter serine/threonine transporter SstT Sodium:dicarboxylate symporter family
503116	502807	503766	Na /serine symporter Na( )/serine-threonine symporter serine/threonine transporter SstT Sodium:dicarboxylate symporter family
503236	502807	503766	Na /serine symporter Na( )/serine-threonine symporter serine/threonine transporter SstT Sodium:dicarboxylate symporter family
503347	502807	503766	Na /serine symporter Na( )/serine-threonine symporter serine/threonine transporter SstT Sodium:dicarboxylate symporter family
503364	502807	503766	Na /serine symporter Na( )/serine-threonine symporter serine/threonine transporter SstT Sodium:dicarboxylate symporter family
503467	502807	503766	Na /serine symporter Na( )/serine-threonine symporter serine/threonine transporter SstT Sodium:dicarboxylate symporter family
503561	502807	503766	Na /serine symporter Na( )/serine-threonine symporter serine/threonine transporter SstT Sodium:dicarboxylate symporter family
504142	503834	504787	integral membrane protein Predicted membrane protein DUF939-terminal domain
507765	507191	507859	aquaporin Z-waterhannel protein Aquaporin Z 2 aquaporin Z MIP familyhannel proteins Major intrinsic protein
520092	519363	520406	Replication initiation protein
531150	530083	531564	transcriptional activator Anthrax toxin expression trans-acting positive regulator M protein trans-acting positive regulator (MGA) PRD domain
532112	532007	532171	GlsB Transglycosylase associated protein
539874	539829	540146	lichenan-specific phosphotransferase enzyme iiaomponent (pts system lichenan-specific eiiaomponent) (eiia-lic) (eiii-lic) Lactose-specific phosphotransferase enzyme IIAomponent cellobiose phosphotransferase system IIAomponent PTS system lactose-specific IIaomponent PTS system Lactose/Cellobiose specific IIA subunit
539962	539829	540146	lichenan-specific phosphotransferase enzyme iiaomponent (pts system lichenan-specific eiiaomponent) (eiia-lic) (eiii-lic) Lactose-specific phosphotransferase enzyme IIAomponent cellobiose phosphotransferase system IIAomponent PTS system lactose-specific IIaomponent PTS system Lactose/Cellobiose specific IIA subunit
540093	539829	540146	lichenan-specific phosphotransferase enzyme iiaomponent (pts system lichenan-specific eiiaomponent) (eiia-lic) (eiii-lic) Lactose-specific phosphotransferase enzyme IIAomponent cellobiose phosphotransferase system IIAomponent PTS system lactose-specific IIaomponent PTS system Lactose/Cellobiose specific IIA subunit
543484	542936	544114	ROK family protein putative Making largeolonies protein D-allose kinase ROK family protein (putative glucokinase) ROK family
544587	544342	544788	GNAT family acetyltransferase ribosomal-protein-alanine N-acetyltransferase ribosomal-protein-alanine acetyltransferase Acetyltransferase (GNAT) family
548357	548045	548812	Indole-3-glycerol phosphate synthase (IGPS) Indole-3-glycerol phosphate synthase indole-3-glycerol-phosphate synthase Indole-3-glycerol phosphate synthase Indole-3-glycerol phosphate synthase
549043	548809	549813	anthranilate phosphoribosyltransferase Anthranilate phosphoribosyltransferase 2 anthranilate phosphoribosyltransferase Phosphoribosylanthranilate isomerase anthranilate phosphoribosyltransferase Glycosyl transferase family a/b domain
554867	554507	555217	putative Mg2 transporter-C hypothetical protein putative Mg(2 ) transport ATPase MgtC family
554870	554507	555217	putative Mg2 transporter-C hypothetical protein putative Mg(2 ) transport ATPase MgtC family
554881	554507	555217	putative Mg2 transporter-C hypothetical protein putative Mg(2 ) transport ATPase MgtC family
554882	554507	555217	putative Mg2 transporter-C hypothetical protein putative Mg(2 ) transport ATPase MgtC family
554885	554507	555217	putative Mg2 transporter-C hypothetical protein putative Mg(2 ) transport ATPase MgtC family
554891	554507	555217	putative Mg2 transporter-C hypothetical protein putative Mg(2 ) transport ATPase MgtC family
554894	554507	555217	putative Mg2 transporter-C hypothetical protein putative Mg(2 ) transport ATPase MgtC family
554903	554507	555217	putative Mg2 transporter-C hypothetical protein putative Mg(2 ) transport ATPase MgtC family
554906	554507	555217	putative Mg2 transporter-C hypothetical protein putative Mg(2 ) transport ATPase MgtC family
554909	554507	555217	putative Mg2 transporter-C hypothetical protein putative Mg(2 ) transport ATPase MgtC family
554921	554507	555217	putative Mg2 transporter-C hypothetical protein putative Mg(2 ) transport ATPase MgtC family
554923	554507	555217	putative Mg2 transporter-C hypothetical protein putative Mg(2 ) transport ATPase MgtC family
554927	554507	555217	putative Mg2 transporter-C hypothetical protein putative Mg(2 ) transport ATPase MgtC family
554930	554507	555217	putative Mg2 transporter-C hypothetical protein putative Mg(2 ) transport ATPase MgtC family
554954	554507	555217	putative Mg2 transporter-C hypothetical protein putative Mg(2 ) transport ATPase MgtC family
554957	554507	555217	putative Mg2 transporter-C hypothetical protein putative Mg(2 ) transport ATPase MgtC family
554966	554507	555217	putative Mg2 transporter-C hypothetical protein putative Mg(2 ) transport ATPase MgtC family
554969	554507	555217	putative Mg2 transporter-C hypothetical protein putative Mg(2 ) transport ATPase MgtC family
554978	554507	555217	putative Mg2 transporter-C hypothetical protein putative Mg(2 ) transport ATPase MgtC family
554993	554507	555217	putative Mg2 transporter-C hypothetical protein putative Mg(2 ) transport ATPase MgtC family
554996	554507	555217	putative Mg2 transporter-C hypothetical protein putative Mg(2 ) transport ATPase MgtC family
554999	554507	555217	putative Mg2 transporter-C hypothetical protein putative Mg(2 ) transport ATPase MgtC family
555005	554507	555217	putative Mg2 transporter-C hypothetical protein putative Mg(2 ) transport ATPase MgtC family
555023	554507	555217	putative Mg2 transporter-C hypothetical protein putative Mg(2 ) transport ATPase MgtC family
555041	554507	555217	putative Mg2 transporter-C hypothetical protein putative Mg(2 ) transport ATPase MgtC family
555044	554507	555217	putative Mg2 transporter-C hypothetical protein putative Mg(2 ) transport ATPase MgtC family
555050	554507	555217	putative Mg2 transporter-C hypothetical protein putative Mg(2 ) transport ATPase MgtC family
555062	554507	555217	putative Mg2 transporter-C hypothetical protein putative Mg(2 ) transport ATPase MgtC family
555074	554507	555217	putative Mg2 transporter-C hypothetical protein putative Mg(2 ) transport ATPase MgtC family
555091	554507	555217	putative Mg2 transporter-C hypothetical protein putative Mg(2 ) transport ATPase MgtC family
555092	554507	555217	putative Mg2 transporter-C hypothetical protein putative Mg(2 ) transport ATPase MgtC family
555095	554507	555217	putative Mg2 transporter-C hypothetical protein putative Mg(2 ) transport ATPase MgtC family
555098	554507	555217	putative Mg2 transporter-C hypothetical protein putative Mg(2 ) transport ATPase MgtC family
555101	554507	555217	putative Mg2 transporter-C hypothetical protein putative Mg(2 ) transport ATPase MgtC family
555107	554507	555217	putative Mg2 transporter-C hypothetical protein putative Mg(2 ) transport ATPase MgtC family
555110	554507	555217	putative Mg2 transporter-C hypothetical protein putative Mg(2 ) transport ATPase MgtC family
555113	554507	555217	putative Mg2 transporter-C hypothetical protein putative Mg(2 ) transport ATPase MgtC family
555119	554507	555217	putative Mg2 transporter-C hypothetical protein putative Mg(2 ) transport ATPase MgtC family
555122	554507	555217	putative Mg2 transporter-C hypothetical protein putative Mg(2 ) transport ATPase MgtC family
555142	554507	555217	putative Mg2 transporter-C hypothetical protein putative Mg(2 ) transport ATPase MgtC family
555145	554507	555217	putative Mg2 transporter-C hypothetical protein putative Mg(2 ) transport ATPase MgtC family
555152	554507	555217	putative Mg2 transporter-C hypothetical protein putative Mg(2 ) transport ATPase MgtC family
555157	554507	555217	putative Mg2 transporter-C hypothetical protein putative Mg(2 ) transport ATPase MgtC family
555161	554507	555217	putative Mg2 transporter-C hypothetical protein putative Mg(2 ) transport ATPase MgtC family
555163	554507	555217	putative Mg2 transporter-C hypothetical protein putative Mg(2 ) transport ATPase MgtC family
555164	554507	555217	putative Mg2 transporter-C hypothetical protein putative Mg(2 ) transport ATPase MgtC family
555170	554507	555217	putative Mg2 transporter-C hypothetical protein putative Mg(2 ) transport ATPase MgtC family
555173	554507	555217	putative Mg2 transporter-C hypothetical protein putative Mg(2 ) transport ATPase MgtC family
555175	554507	555217	putative Mg2 transporter-C hypothetical protein putative Mg(2 ) transport ATPase MgtC family
555176	554507	555217	putative Mg2 transporter-C hypothetical protein putative Mg(2 ) transport ATPase MgtC family
555179	554507	555217	putative Mg2 transporter-C hypothetical protein putative Mg(2 ) transport ATPase MgtC family
555185	554507	555217	putative Mg2 transporter-C hypothetical protein putative Mg(2 ) transport ATPase MgtC family
555190	554507	555217	putative Mg2 transporter-C hypothetical protein putative Mg(2 ) transport ATPase MgtC family
555196	554507	555217	putative Mg2 transporter-C hypothetical protein putative Mg(2 ) transport ATPase MgtC family
555197	554507	555217	putative Mg2 transporter-C hypothetical protein putative Mg(2 ) transport ATPase MgtC family
555200	554507	555217	putative Mg2 transporter-C hypothetical protein putative Mg(2 ) transport ATPase MgtC family
555202	554507	555217	putative Mg2 transporter-C hypothetical protein putative Mg(2 ) transport ATPase MgtC family
555203	554507	555217	putative Mg2 transporter-C hypothetical protein putative Mg(2 ) transport ATPase MgtC family
555206	554507	555217	putative Mg2 transporter-C hypothetical protein putative Mg(2 ) transport ATPase MgtC family
555209	554507	555217	putative Mg2 transporter-C hypothetical protein putative Mg(2 ) transport ATPase MgtC family
555213	554507	555217	putative Mg2 transporter-C hypothetical protein putative Mg(2 ) transport ATPase MgtC family
555214	554507	555217	putative Mg2 transporter-C hypothetical protein putative Mg(2 ) transport ATPase MgtC family
555230	555220	556911	binding-protein-dependent transport systems inner membraneomponent 2-aminoethylphosphonate transport system permease PhnU ABC-type uncharacterized transport system permeaseomponent putative 2-aminoethylphosphonate ABC transporter permease protein Binding-protein-dependent transport system inner membraneomponent
555231	555220	556911	binding-protein-dependent transport systems inner membraneomponent 2-aminoethylphosphonate transport system permease PhnU ABC-type uncharacterized transport system permeaseomponent putative 2-aminoethylphosphonate ABC transporter permease protein Binding-protein-dependent transport system inner membraneomponent
555233	555220	556911	binding-protein-dependent transport systems inner membraneomponent 2-aminoethylphosphonate transport system permease PhnU ABC-type uncharacterized transport system permeaseomponent putative 2-aminoethylphosphonate ABC transporter permease protein Binding-protein-dependent transport system inner membraneomponent
555237	555220	556911	binding-protein-dependent transport systems inner membraneomponent 2-aminoethylphosphonate transport system permease PhnU ABC-type uncharacterized transport system permeaseomponent putative 2-aminoethylphosphonate ABC transporter permease protein Binding-protein-dependent transport system inner membraneomponent
555238	555220	556911	binding-protein-dependent transport systems inner membraneomponent 2-aminoethylphosphonate transport system permease PhnU ABC-type uncharacterized transport system permeaseomponent putative 2-aminoethylphosphonate ABC transporter permease protein Binding-protein-dependent transport system inner membraneomponent
555239	555220	556911	binding-protein-dependent transport systems inner membraneomponent 2-aminoethylphosphonate transport system permease PhnU ABC-type uncharacterized transport system permeaseomponent putative 2-aminoethylphosphonate ABC transporter permease protein Binding-protein-dependent transport system inner membraneomponent
555241	555220	556911	binding-protein-dependent transport systems inner membraneomponent 2-aminoethylphosphonate transport system permease PhnU ABC-type uncharacterized transport system permeaseomponent putative 2-aminoethylphosphonate ABC transporter permease protein Binding-protein-dependent transport system inner membraneomponent
555247	555220	556911	binding-protein-dependent transport systems inner membraneomponent 2-aminoethylphosphonate transport system permease PhnU ABC-type uncharacterized transport system permeaseomponent putative 2-aminoethylphosphonate ABC transporter permease protein Binding-protein-dependent transport system inner membraneomponent
555250	555220	556911	binding-protein-dependent transport systems inner membraneomponent 2-aminoethylphosphonate transport system permease PhnU ABC-type uncharacterized transport system permeaseomponent putative 2-aminoethylphosphonate ABC transporter permease protein Binding-protein-dependent transport system inner membraneomponent
555253	555220	556911	binding-protein-dependent transport systems inner membraneomponent 2-aminoethylphosphonate transport system permease PhnU ABC-type uncharacterized transport system permeaseomponent putative 2-aminoethylphosphonate ABC transporter permease protein Binding-protein-dependent transport system inner membraneomponent
555262	555220	556911	binding-protein-dependent transport systems inner membraneomponent 2-aminoethylphosphonate transport system permease PhnU ABC-type uncharacterized transport system permeaseomponent putative 2-aminoethylphosphonate ABC transporter permease protein Binding-protein-dependent transport system inner membraneomponent
555265	555220	556911	binding-protein-dependent transport systems inner membraneomponent 2-aminoethylphosphonate transport system permease PhnU ABC-type uncharacterized transport system permeaseomponent putative 2-aminoethylphosphonate ABC transporter permease protein Binding-protein-dependent transport system inner membraneomponent
555267	555220	556911	binding-protein-dependent transport systems inner membraneomponent 2-aminoethylphosphonate transport system permease PhnU ABC-type uncharacterized transport system permeaseomponent putative 2-aminoethylphosphonate ABC transporter permease protein Binding-protein-dependent transport system inner membraneomponent
555268	555220	556911	binding-protein-dependent transport systems inner membraneomponent 2-aminoethylphosphonate transport system permease PhnU ABC-type uncharacterized transport system permeaseomponent putative 2-aminoethylphosphonate ABC transporter permease protein Binding-protein-dependent transport system inner membraneomponent
555277	555220	556911	binding-protein-dependent transport systems inner membraneomponent 2-aminoethylphosphonate transport system permease PhnU ABC-type uncharacterized transport system permeaseomponent putative 2-aminoethylphosphonate ABC transporter permease protein Binding-protein-dependent transport system inner membraneomponent
555283	555220	556911	binding-protein-dependent transport systems inner membraneomponent 2-aminoethylphosphonate transport system permease PhnU ABC-type uncharacterized transport system permeaseomponent putative 2-aminoethylphosphonate ABC transporter permease protein Binding-protein-dependent transport system inner membraneomponent
555285	555220	556911	binding-protein-dependent transport systems inner membraneomponent 2-aminoethylphosphonate transport system permease PhnU ABC-type uncharacterized transport system permeaseomponent putative 2-aminoethylphosphonate ABC transporter permease protein Binding-protein-dependent transport system inner membraneomponent
555286	555220	556911	binding-protein-dependent transport systems inner membraneomponent 2-aminoethylphosphonate transport system permease PhnU ABC-type uncharacterized transport system permeaseomponent putative 2-aminoethylphosphonate ABC transporter permease protein Binding-protein-dependent transport system inner membraneomponent
555292	555220	556911	binding-protein-dependent transport systems inner membraneomponent 2-aminoethylphosphonate transport system permease PhnU ABC-type uncharacterized transport system permeaseomponent putative 2-aminoethylphosphonate ABC transporter permease protein Binding-protein-dependent transport system inner membraneomponent
555301	555220	556911	binding-protein-dependent transport systems inner membraneomponent 2-aminoethylphosphonate transport system permease PhnU ABC-type uncharacterized transport system permeaseomponent putative 2-aminoethylphosphonate ABC transporter permease protein Binding-protein-dependent transport system inner membraneomponent
555307	555220	556911	binding-protein-dependent transport systems inner membraneomponent 2-aminoethylphosphonate transport system permease PhnU ABC-type uncharacterized transport system permeaseomponent putative 2-aminoethylphosphonate ABC transporter permease protein Binding-protein-dependent transport system inner membraneomponent
555310	555220	556911	binding-protein-dependent transport systems inner membraneomponent 2-aminoethylphosphonate transport system permease PhnU ABC-type uncharacterized transport system permeaseomponent putative 2-aminoethylphosphonate ABC transporter permease protein Binding-protein-dependent transport system inner membraneomponent
555316	555220	556911	binding-protein-dependent transport systems inner membraneomponent 2-aminoethylphosphonate transport system permease PhnU ABC-type uncharacterized transport system permeaseomponent putative 2-aminoethylphosphonate ABC transporter permease protein Binding-protein-dependent transport system inner membraneomponent
555322	555220	556911	binding-protein-dependent transport systems inner membraneomponent 2-aminoethylphosphonate transport system permease PhnU ABC-type uncharacterized transport system permeaseomponent putative 2-aminoethylphosphonate ABC transporter permease protein Binding-protein-dependent transport system inner membraneomponent
555325	555220	556911	binding-protein-dependent transport systems inner membraneomponent 2-aminoethylphosphonate transport system permease PhnU ABC-type uncharacterized transport system permeaseomponent putative 2-aminoethylphosphonate ABC transporter permease protein Binding-protein-dependent transport system inner membraneomponent
555346	555220	556911	binding-protein-dependent transport systems inner membraneomponent 2-aminoethylphosphonate transport system permease PhnU ABC-type uncharacterized transport system permeaseomponent putative 2-aminoethylphosphonate ABC transporter permease protein Binding-protein-dependent transport system inner membraneomponent
555349	555220	556911	binding-protein-dependent transport systems inner membraneomponent 2-aminoethylphosphonate transport system permease PhnU ABC-type uncharacterized transport system permeaseomponent putative 2-aminoethylphosphonate ABC transporter permease protein Binding-protein-dependent transport system inner membraneomponent
555355	555220	556911	binding-protein-dependent transport systems inner membraneomponent 2-aminoethylphosphonate transport system permease PhnU ABC-type uncharacterized transport system permeaseomponent putative 2-aminoethylphosphonate ABC transporter permease protein Binding-protein-dependent transport system inner membraneomponent
555358	555220	556911	binding-protein-dependent transport systems inner membraneomponent 2-aminoethylphosphonate transport system permease PhnU ABC-type uncharacterized transport system permeaseomponent putative 2-aminoethylphosphonate ABC transporter permease protein Binding-protein-dependent transport system inner membraneomponent
555364	555220	556911	binding-protein-dependent transport systems inner membraneomponent 2-aminoethylphosphonate transport system permease PhnU ABC-type uncharacterized transport system permeaseomponent putative 2-aminoethylphosphonate ABC transporter permease protein Binding-protein-dependent transport system inner membraneomponent
555366	555220	556911	binding-protein-dependent transport systems inner membraneomponent 2-aminoethylphosphonate transport system permease PhnU ABC-type uncharacterized transport system permeaseomponent putative 2-aminoethylphosphonate ABC transporter permease protein Binding-protein-dependent transport system inner membraneomponent
555378	555220	556911	binding-protein-dependent transport systems inner membraneomponent 2-aminoethylphosphonate transport system permease PhnU ABC-type uncharacterized transport system permeaseomponent putative 2-aminoethylphosphonate ABC transporter permease protein Binding-protein-dependent transport system inner membraneomponent
555379	555220	556911	binding-protein-dependent transport systems inner membraneomponent 2-aminoethylphosphonate transport system permease PhnU ABC-type uncharacterized transport system permeaseomponent putative 2-aminoethylphosphonate ABC transporter permease protein Binding-protein-dependent transport system inner membraneomponent
555391	555220	556911	binding-protein-dependent transport systems inner membraneomponent 2-aminoethylphosphonate transport system permease PhnU ABC-type uncharacterized transport system permeaseomponent putative 2-aminoethylphosphonate ABC transporter permease protein Binding-protein-dependent transport system inner membraneomponent
556114	555220	556911	binding-protein-dependent transport systems inner membraneomponent 2-aminoethylphosphonate transport system permease PhnU ABC-type uncharacterized transport system permeaseomponent putative 2-aminoethylphosphonate ABC transporter permease protein Binding-protein-dependent transport system inner membraneomponent
556167	555220	556911	binding-protein-dependent transport systems inner membraneomponent 2-aminoethylphosphonate transport system permease PhnU ABC-type uncharacterized transport system permeaseomponent putative 2-aminoethylphosphonate ABC transporter permease protein Binding-protein-dependent transport system inner membraneomponent
556168	555220	556911	binding-protein-dependent transport systems inner membraneomponent 2-aminoethylphosphonate transport system permease PhnU ABC-type uncharacterized transport system permeaseomponent putative 2-aminoethylphosphonate ABC transporter permease protein Binding-protein-dependent transport system inner membraneomponent
556294	555220	556911	binding-protein-dependent transport systems inner membraneomponent 2-aminoethylphosphonate transport system permease PhnU ABC-type uncharacterized transport system permeaseomponent putative 2-aminoethylphosphonate ABC transporter permease protein Binding-protein-dependent transport system inner membraneomponent
556500	555220	556911	binding-protein-dependent transport systems inner membraneomponent 2-aminoethylphosphonate transport system permease PhnU ABC-type uncharacterized transport system permeaseomponent putative 2-aminoethylphosphonate ABC transporter permease protein Binding-protein-dependent transport system inner membraneomponent
556518	555220	556911	binding-protein-dependent transport systems inner membraneomponent 2-aminoethylphosphonate transport system permease PhnU ABC-type uncharacterized transport system permeaseomponent putative 2-aminoethylphosphonate ABC transporter permease protein Binding-protein-dependent transport system inner membraneomponent
557098	556923	557933	spermidine/putrescine import ATP-binding protein PotA Maltose/maltodextrin import ATP-binding protein MalK putrescine/spermidine ABC transporter ATPase protein ABC-type spermidine/putrescine transport systems ATPaseomponents putative 2-aminoethylphosphonate ABC transporter ATP-binding protein ABC transporter
557100	556923	557933	spermidine/putrescine import ATP-binding protein PotA Maltose/maltodextrin import ATP-binding protein MalK putrescine/spermidine ABC transporter ATPase protein ABC-type spermidine/putrescine transport systems ATPaseomponents putative 2-aminoethylphosphonate ABC transporter ATP-binding protein ABC transporter
557163	556923	557933	spermidine/putrescine import ATP-binding protein PotA Maltose/maltodextrin import ATP-binding protein MalK putrescine/spermidine ABC transporter ATPase protein ABC-type spermidine/putrescine transport systems ATPaseomponents putative 2-aminoethylphosphonate ABC transporter ATP-binding protein ABC transporter
557180	556923	557933	spermidine/putrescine import ATP-binding protein PotA Maltose/maltodextrin import ATP-binding protein MalK putrescine/spermidine ABC transporter ATPase protein ABC-type spermidine/putrescine transport systems ATPaseomponents putative 2-aminoethylphosphonate ABC transporter ATP-binding protein ABC transporter
557189	556923	557933	spermidine/putrescine import ATP-binding protein PotA Maltose/maltodextrin import ATP-binding protein MalK putrescine/spermidine ABC transporter ATPase protein ABC-type spermidine/putrescine transport systems ATPaseomponents putative 2-aminoethylphosphonate ABC transporter ATP-binding protein ABC transporter
557238	556923	557933	spermidine/putrescine import ATP-binding protein PotA Maltose/maltodextrin import ATP-binding protein MalK putrescine/spermidine ABC transporter ATPase protein ABC-type spermidine/putrescine transport systems ATPaseomponents putative 2-aminoethylphosphonate ABC transporter ATP-binding protein ABC transporter
557277	556923	557933	spermidine/putrescine import ATP-binding protein PotA Maltose/maltodextrin import ATP-binding protein MalK putrescine/spermidine ABC transporter ATPase protein ABC-type spermidine/putrescine transport systems ATPaseomponents putative 2-aminoethylphosphonate ABC transporter ATP-binding protein ABC transporter
557589	556923	557933	spermidine/putrescine import ATP-binding protein PotA Maltose/maltodextrin import ATP-binding protein MalK putrescine/spermidine ABC transporter ATPase protein ABC-type spermidine/putrescine transport systems ATPaseomponents putative 2-aminoethylphosphonate ABC transporter ATP-binding protein ABC transporter
557744	556923	557933	spermidine/putrescine import ATP-binding protein PotA Maltose/maltodextrin import ATP-binding protein MalK putrescine/spermidine ABC transporter ATPase protein ABC-type spermidine/putrescine transport systems ATPaseomponents putative 2-aminoethylphosphonate ABC transporter ATP-binding protein ABC transporter
557783	556923	557933	spermidine/putrescine import ATP-binding protein PotA Maltose/maltodextrin import ATP-binding protein MalK putrescine/spermidine ABC transporter ATPase protein ABC-type spermidine/putrescine transport systems ATPaseomponents putative 2-aminoethylphosphonate ABC transporter ATP-binding protein ABC transporter
557832	556923	557933	spermidine/putrescine import ATP-binding protein PotA Maltose/maltodextrin import ATP-binding protein MalK putrescine/spermidine ABC transporter ATPase protein ABC-type spermidine/putrescine transport systems ATPaseomponents putative 2-aminoethylphosphonate ABC transporter ATP-binding protein ABC transporter
557847	556923	557933	spermidine/putrescine import ATP-binding protein PotA Maltose/maltodextrin import ATP-binding protein MalK putrescine/spermidine ABC transporter ATPase protein ABC-type spermidine/putrescine transport systems ATPaseomponents putative 2-aminoethylphosphonate ABC transporter ATP-binding protein ABC transporter
557874	556923	557933	spermidine/putrescine import ATP-binding protein PotA Maltose/maltodextrin import ATP-binding protein MalK putrescine/spermidine ABC transporter ATPase protein ABC-type spermidine/putrescine transport systems ATPaseomponents putative 2-aminoethylphosphonate ABC transporter ATP-binding protein ABC transporter
558041	558036	559103	ABC transporter substrate-binding protein 2-aminoethylphosphonate ABC transporter substrate-binding protein ABC-type thiamine transport system periplasmicomponent putative 2-aminoethylphosphonate ABC transporter periplasmic 2-aminoethylphosphonate-binding protein Bacterial extracellular solute-binding protein
558160	558036	559103	ABC transporter substrate-binding protein 2-aminoethylphosphonate ABC transporter substrate-binding protein ABC-type thiamine transport system periplasmicomponent putative 2-aminoethylphosphonate ABC transporter periplasmic 2-aminoethylphosphonate-binding protein Bacterial extracellular solute-binding protein
558177	558036	559103	ABC transporter substrate-binding protein 2-aminoethylphosphonate ABC transporter substrate-binding protein ABC-type thiamine transport system periplasmicomponent putative 2-aminoethylphosphonate ABC transporter periplasmic 2-aminoethylphosphonate-binding protein Bacterial extracellular solute-binding protein
558195	558036	559103	ABC transporter substrate-binding protein 2-aminoethylphosphonate ABC transporter substrate-binding protein ABC-type thiamine transport system periplasmicomponent putative 2-aminoethylphosphonate ABC transporter periplasmic 2-aminoethylphosphonate-binding protein Bacterial extracellular solute-binding protein
558198	558036	559103	ABC transporter substrate-binding protein 2-aminoethylphosphonate ABC transporter substrate-binding protein ABC-type thiamine transport system periplasmicomponent putative 2-aminoethylphosphonate ABC transporter periplasmic 2-aminoethylphosphonate-binding protein Bacterial extracellular solute-binding protein
558339	558036	559103	ABC transporter substrate-binding protein 2-aminoethylphosphonate ABC transporter substrate-binding protein ABC-type thiamine transport system periplasmicomponent putative 2-aminoethylphosphonate ABC transporter periplasmic 2-aminoethylphosphonate-binding protein Bacterial extracellular solute-binding protein
558340	558036	559103	ABC transporter substrate-binding protein 2-aminoethylphosphonate ABC transporter substrate-binding protein ABC-type thiamine transport system periplasmicomponent putative 2-aminoethylphosphonate ABC transporter periplasmic 2-aminoethylphosphonate-binding protein Bacterial extracellular solute-binding protein
558365	558036	559103	ABC transporter substrate-binding protein 2-aminoethylphosphonate ABC transporter substrate-binding protein ABC-type thiamine transport system periplasmicomponent putative 2-aminoethylphosphonate ABC transporter periplasmic 2-aminoethylphosphonate-binding protein Bacterial extracellular solute-binding protein
558369	558036	559103	ABC transporter substrate-binding protein 2-aminoethylphosphonate ABC transporter substrate-binding protein ABC-type thiamine transport system periplasmicomponent putative 2-aminoethylphosphonate ABC transporter periplasmic 2-aminoethylphosphonate-binding protein Bacterial extracellular solute-binding protein
558372	558036	559103	ABC transporter substrate-binding protein 2-aminoethylphosphonate ABC transporter substrate-binding protein ABC-type thiamine transport system periplasmicomponent putative 2-aminoethylphosphonate ABC transporter periplasmic 2-aminoethylphosphonate-binding protein Bacterial extracellular solute-binding protein
558384	558036	559103	ABC transporter substrate-binding protein 2-aminoethylphosphonate ABC transporter substrate-binding protein ABC-type thiamine transport system periplasmicomponent putative 2-aminoethylphosphonate ABC transporter periplasmic 2-aminoethylphosphonate-binding protein Bacterial extracellular solute-binding protein
558390	558036	559103	ABC transporter substrate-binding protein 2-aminoethylphosphonate ABC transporter substrate-binding protein ABC-type thiamine transport system periplasmicomponent putative 2-aminoethylphosphonate ABC transporter periplasmic 2-aminoethylphosphonate-binding protein Bacterial extracellular solute-binding protein
558393	558036	559103	ABC transporter substrate-binding protein 2-aminoethylphosphonate ABC transporter substrate-binding protein ABC-type thiamine transport system periplasmicomponent putative 2-aminoethylphosphonate ABC transporter periplasmic 2-aminoethylphosphonate-binding protein Bacterial extracellular solute-binding protein
558399	558036	559103	ABC transporter substrate-binding protein 2-aminoethylphosphonate ABC transporter substrate-binding protein ABC-type thiamine transport system periplasmicomponent putative 2-aminoethylphosphonate ABC transporter periplasmic 2-aminoethylphosphonate-binding protein Bacterial extracellular solute-binding protein
558405	558036	559103	ABC transporter substrate-binding protein 2-aminoethylphosphonate ABC transporter substrate-binding protein ABC-type thiamine transport system periplasmicomponent putative 2-aminoethylphosphonate ABC transporter periplasmic 2-aminoethylphosphonate-binding protein Bacterial extracellular solute-binding protein
558406	558036	559103	ABC transporter substrate-binding protein 2-aminoethylphosphonate ABC transporter substrate-binding protein ABC-type thiamine transport system periplasmicomponent putative 2-aminoethylphosphonate ABC transporter periplasmic 2-aminoethylphosphonate-binding protein Bacterial extracellular solute-binding protein
558407	558036	559103	ABC transporter substrate-binding protein 2-aminoethylphosphonate ABC transporter substrate-binding protein ABC-type thiamine transport system periplasmicomponent putative 2-aminoethylphosphonate ABC transporter periplasmic 2-aminoethylphosphonate-binding protein Bacterial extracellular solute-binding protein
558414	558036	559103	ABC transporter substrate-binding protein 2-aminoethylphosphonate ABC transporter substrate-binding protein ABC-type thiamine transport system periplasmicomponent putative 2-aminoethylphosphonate ABC transporter periplasmic 2-aminoethylphosphonate-binding protein Bacterial extracellular solute-binding protein
558421	558036	559103	ABC transporter substrate-binding protein 2-aminoethylphosphonate ABC transporter substrate-binding protein ABC-type thiamine transport system periplasmicomponent putative 2-aminoethylphosphonate ABC transporter periplasmic 2-aminoethylphosphonate-binding protein Bacterial extracellular solute-binding protein
558422	558036	559103	ABC transporter substrate-binding protein 2-aminoethylphosphonate ABC transporter substrate-binding protein ABC-type thiamine transport system periplasmicomponent putative 2-aminoethylphosphonate ABC transporter periplasmic 2-aminoethylphosphonate-binding protein Bacterial extracellular solute-binding protein
558423	558036	559103	ABC transporter substrate-binding protein 2-aminoethylphosphonate ABC transporter substrate-binding protein ABC-type thiamine transport system periplasmicomponent putative 2-aminoethylphosphonate ABC transporter periplasmic 2-aminoethylphosphonate-binding protein Bacterial extracellular solute-binding protein
558431	558036	559103	ABC transporter substrate-binding protein 2-aminoethylphosphonate ABC transporter substrate-binding protein ABC-type thiamine transport system periplasmicomponent putative 2-aminoethylphosphonate ABC transporter periplasmic 2-aminoethylphosphonate-binding protein Bacterial extracellular solute-binding protein
558435	558036	559103	ABC transporter substrate-binding protein 2-aminoethylphosphonate ABC transporter substrate-binding protein ABC-type thiamine transport system periplasmicomponent putative 2-aminoethylphosphonate ABC transporter periplasmic 2-aminoethylphosphonate-binding protein Bacterial extracellular solute-binding protein
558441	558036	559103	ABC transporter substrate-binding protein 2-aminoethylphosphonate ABC transporter substrate-binding protein ABC-type thiamine transport system periplasmicomponent putative 2-aminoethylphosphonate ABC transporter periplasmic 2-aminoethylphosphonate-binding protein Bacterial extracellular solute-binding protein
558444	558036	559103	ABC transporter substrate-binding protein 2-aminoethylphosphonate ABC transporter substrate-binding protein ABC-type thiamine transport system periplasmicomponent putative 2-aminoethylphosphonate ABC transporter periplasmic 2-aminoethylphosphonate-binding protein Bacterial extracellular solute-binding protein
558456	558036	559103	ABC transporter substrate-binding protein 2-aminoethylphosphonate ABC transporter substrate-binding protein ABC-type thiamine transport system periplasmicomponent putative 2-aminoethylphosphonate ABC transporter periplasmic 2-aminoethylphosphonate-binding protein Bacterial extracellular solute-binding protein
558459	558036	559103	ABC transporter substrate-binding protein 2-aminoethylphosphonate ABC transporter substrate-binding protein ABC-type thiamine transport system periplasmicomponent putative 2-aminoethylphosphonate ABC transporter periplasmic 2-aminoethylphosphonate-binding protein Bacterial extracellular solute-binding protein
558466	558036	559103	ABC transporter substrate-binding protein 2-aminoethylphosphonate ABC transporter substrate-binding protein ABC-type thiamine transport system periplasmicomponent putative 2-aminoethylphosphonate ABC transporter periplasmic 2-aminoethylphosphonate-binding protein Bacterial extracellular solute-binding protein
558467	558036	559103	ABC transporter substrate-binding protein 2-aminoethylphosphonate ABC transporter substrate-binding protein ABC-type thiamine transport system periplasmicomponent putative 2-aminoethylphosphonate ABC transporter periplasmic 2-aminoethylphosphonate-binding protein Bacterial extracellular solute-binding protein
558468	558036	559103	ABC transporter substrate-binding protein 2-aminoethylphosphonate ABC transporter substrate-binding protein ABC-type thiamine transport system periplasmicomponent putative 2-aminoethylphosphonate ABC transporter periplasmic 2-aminoethylphosphonate-binding protein Bacterial extracellular solute-binding protein
558471	558036	559103	ABC transporter substrate-binding protein 2-aminoethylphosphonate ABC transporter substrate-binding protein ABC-type thiamine transport system periplasmicomponent putative 2-aminoethylphosphonate ABC transporter periplasmic 2-aminoethylphosphonate-binding protein Bacterial extracellular solute-binding protein
558483	558036	559103	ABC transporter substrate-binding protein 2-aminoethylphosphonate ABC transporter substrate-binding protein ABC-type thiamine transport system periplasmicomponent putative 2-aminoethylphosphonate ABC transporter periplasmic 2-aminoethylphosphonate-binding protein Bacterial extracellular solute-binding protein
558484	558036	559103	ABC transporter substrate-binding protein 2-aminoethylphosphonate ABC transporter substrate-binding protein ABC-type thiamine transport system periplasmicomponent putative 2-aminoethylphosphonate ABC transporter periplasmic 2-aminoethylphosphonate-binding protein Bacterial extracellular solute-binding protein
558492	558036	559103	ABC transporter substrate-binding protein 2-aminoethylphosphonate ABC transporter substrate-binding protein ABC-type thiamine transport system periplasmicomponent putative 2-aminoethylphosphonate ABC transporter periplasmic 2-aminoethylphosphonate-binding protein Bacterial extracellular solute-binding protein
558501	558036	559103	ABC transporter substrate-binding protein 2-aminoethylphosphonate ABC transporter substrate-binding protein ABC-type thiamine transport system periplasmicomponent putative 2-aminoethylphosphonate ABC transporter periplasmic 2-aminoethylphosphonate-binding protein Bacterial extracellular solute-binding protein
558504	558036	559103	ABC transporter substrate-binding protein 2-aminoethylphosphonate ABC transporter substrate-binding protein ABC-type thiamine transport system periplasmicomponent putative 2-aminoethylphosphonate ABC transporter periplasmic 2-aminoethylphosphonate-binding protein Bacterial extracellular solute-binding protein
558507	558036	559103	ABC transporter substrate-binding protein 2-aminoethylphosphonate ABC transporter substrate-binding protein ABC-type thiamine transport system periplasmicomponent putative 2-aminoethylphosphonate ABC transporter periplasmic 2-aminoethylphosphonate-binding protein Bacterial extracellular solute-binding protein
558513	558036	559103	ABC transporter substrate-binding protein 2-aminoethylphosphonate ABC transporter substrate-binding protein ABC-type thiamine transport system periplasmicomponent putative 2-aminoethylphosphonate ABC transporter periplasmic 2-aminoethylphosphonate-binding protein Bacterial extracellular solute-binding protein
558516	558036	559103	ABC transporter substrate-binding protein 2-aminoethylphosphonate ABC transporter substrate-binding protein ABC-type thiamine transport system periplasmicomponent putative 2-aminoethylphosphonate ABC transporter periplasmic 2-aminoethylphosphonate-binding protein Bacterial extracellular solute-binding protein
558522	558036	559103	ABC transporter substrate-binding protein 2-aminoethylphosphonate ABC transporter substrate-binding protein ABC-type thiamine transport system periplasmicomponent putative 2-aminoethylphosphonate ABC transporter periplasmic 2-aminoethylphosphonate-binding protein Bacterial extracellular solute-binding protein
558534	558036	559103	ABC transporter substrate-binding protein 2-aminoethylphosphonate ABC transporter substrate-binding protein ABC-type thiamine transport system periplasmicomponent putative 2-aminoethylphosphonate ABC transporter periplasmic 2-aminoethylphosphonate-binding protein Bacterial extracellular solute-binding protein
558586	558036	559103	ABC transporter substrate-binding protein 2-aminoethylphosphonate ABC transporter substrate-binding protein ABC-type thiamine transport system periplasmicomponent putative 2-aminoethylphosphonate ABC transporter periplasmic 2-aminoethylphosphonate-binding protein Bacterial extracellular solute-binding protein
558714	558036	559103	ABC transporter substrate-binding protein 2-aminoethylphosphonate ABC transporter substrate-binding protein ABC-type thiamine transport system periplasmicomponent putative 2-aminoethylphosphonate ABC transporter periplasmic 2-aminoethylphosphonate-binding protein Bacterial extracellular solute-binding protein
558759	558036	559103	ABC transporter substrate-binding protein 2-aminoethylphosphonate ABC transporter substrate-binding protein ABC-type thiamine transport system periplasmicomponent putative 2-aminoethylphosphonate ABC transporter periplasmic 2-aminoethylphosphonate-binding protein Bacterial extracellular solute-binding protein
558843	558036	559103	ABC transporter substrate-binding protein 2-aminoethylphosphonate ABC transporter substrate-binding protein ABC-type thiamine transport system periplasmicomponent putative 2-aminoethylphosphonate ABC transporter periplasmic 2-aminoethylphosphonate-binding protein Bacterial extracellular solute-binding protein
558875	558036	559103	ABC transporter substrate-binding protein 2-aminoethylphosphonate ABC transporter substrate-binding protein ABC-type thiamine transport system periplasmicomponent putative 2-aminoethylphosphonate ABC transporter periplasmic 2-aminoethylphosphonate-binding protein Bacterial extracellular solute-binding protein
558876	558036	559103	ABC transporter substrate-binding protein 2-aminoethylphosphonate ABC transporter substrate-binding protein ABC-type thiamine transport system periplasmicomponent putative 2-aminoethylphosphonate ABC transporter periplasmic 2-aminoethylphosphonate-binding protein Bacterial extracellular solute-binding protein
558948	558036	559103	ABC transporter substrate-binding protein 2-aminoethylphosphonate ABC transporter substrate-binding protein ABC-type thiamine transport system periplasmicomponent putative 2-aminoethylphosphonate ABC transporter periplasmic 2-aminoethylphosphonate-binding protein Bacterial extracellular solute-binding protein
558966	558036	559103	ABC transporter substrate-binding protein 2-aminoethylphosphonate ABC transporter substrate-binding protein ABC-type thiamine transport system periplasmicomponent putative 2-aminoethylphosphonate ABC transporter periplasmic 2-aminoethylphosphonate-binding protein Bacterial extracellular solute-binding protein
559242	559128	559787	Uncharacterized proteinonserved in bacteria Domain of unknown function (DUF1868)
559248	559128	559787	Uncharacterized proteinonserved in bacteria Domain of unknown function (DUF1868)
559343	559128	559787	Uncharacterized proteinonserved in bacteria Domain of unknown function (DUF1868)
559362	559128	559787	Uncharacterized proteinonserved in bacteria Domain of unknown function (DUF1868)
559446	559128	559787	Uncharacterized proteinonserved in bacteria Domain of unknown function (DUF1868)
559448	559128	559787	Uncharacterized proteinonserved in bacteria Domain of unknown function (DUF1868)
559533	559128	559787	Uncharacterized proteinonserved in bacteria Domain of unknown function (DUF1868)
559722	559128	559787	Uncharacterized proteinonserved in bacteria Domain of unknown function (DUF1868)
559728	559128	559787	Uncharacterized proteinonserved in bacteria Domain of unknown function (DUF1868)
559731	559128	559787	Uncharacterized proteinonserved in bacteria Domain of unknown function (DUF1868)
559734	559128	559787	Uncharacterized proteinonserved in bacteria Domain of unknown function (DUF1868)
559749	559128	559787	Uncharacterized proteinonserved in bacteria Domain of unknown function (DUF1868)
559755	559128	559787	Uncharacterized proteinonserved in bacteria Domain of unknown function (DUF1868)
559778	559128	559787	Uncharacterized proteinonserved in bacteria Domain of unknown function (DUF1868)
560170	559972	560982	UDP-glucose 4-epimerase UDP-glucose 4-epimerase UDP-galactose-4-epimerase UDP-glucose 4-epimerase NAD dependent epimerase/dehydratase family
560188	559972	560982	UDP-glucose 4-epimerase UDP-glucose 4-epimerase UDP-galactose-4-epimerase UDP-glucose 4-epimerase NAD dependent epimerase/dehydratase family
560293	559972	560982	UDP-glucose 4-epimerase UDP-glucose 4-epimerase UDP-galactose-4-epimerase UDP-glucose 4-epimerase NAD dependent epimerase/dehydratase family
560308	559972	560982	UDP-glucose 4-epimerase UDP-glucose 4-epimerase UDP-galactose-4-epimerase UDP-glucose 4-epimerase NAD dependent epimerase/dehydratase family
560344	559972	560982	UDP-glucose 4-epimerase UDP-glucose 4-epimerase UDP-galactose-4-epimerase UDP-glucose 4-epimerase NAD dependent epimerase/dehydratase family
560350	559972	560982	UDP-glucose 4-epimerase UDP-glucose 4-epimerase UDP-galactose-4-epimerase UDP-glucose 4-epimerase NAD dependent epimerase/dehydratase family
560380	559972	560982	UDP-glucose 4-epimerase UDP-glucose 4-epimerase UDP-galactose-4-epimerase UDP-glucose 4-epimerase NAD dependent epimerase/dehydratase family
562605	562483	563124	PhoU family Phosphate transport system protein phoU homolog transcriptional regulator PhoU phosphate transport system regulatory protein PhoU PhoU domain
565353	564017	566143	ell wall surface anchor family protein Plasmin and fibronectin-binding protein A precursor gram-positive signal peptide YSIRK family Pectate lyase superfamily protein
570698	569440	571191	ABC transporter ATP-binding protein Probable multidrug resistance ABC transporter ATP-binding/permease protein YheH putative multidrug transporter membrane\ATP-bindingomponents ABC-type bacteriocin/lantibiotic exporters ontain an N-terminal double-glycine peptidase domain lipid A export permease/ATP-binding protein MsbA ABC transporter transmembrane region
571678	571181	572926	ABC transporter ATP-binding protein/permease Probable multidrug resistance ABC transporter ATP-binding/permease protein YheI putative multidrug transporter membrane\ATP-bindingomponents ABC-type bacteriocin/lantibiotic exporters ontain an N-terminal double-glycine peptidase domain lipid A export permease/ATP-binding protein MsbA ABC transporter transmembrane region
579621	579566	579970	thioesterase Acyl-coenzyme A thioesterase PaaI Uncharacterized protein possibly involved in aromaticompoundsatabolism phenylacetic acid degradation protein PaaD Thioesterase superfamily
579714	579566	579970	thioesterase Acyl-coenzyme A thioesterase PaaI Uncharacterized protein possibly involved in aromaticompoundsatabolism phenylacetic acid degradation protein PaaD Thioesterase superfamily
582457	581540	582718	galactokinase (galactose kinase) Galactokinase galactokinase Galactokinase galactokinase Galactokinase galactose-binding signature
583087	582882	583889	LacI family transcriptional regulator Degradation activator DNA-binding transcriptional repressor EbgR ABC-type sugar transport system periplasmicomponent cataboliteontrol protein A Bacterial regulatory proteins lacI family
586376	585571	586461	ation efflux system protein Cadmium obalt and zinc/H( )-K( ) antiporter zinc transporter ZitB Predictedo/Zn/Cdation transporters cation diffusion facilitator family transporter Cation efflux family
601151	600983	601711	segregation andondensation protein A Segregation andondensation protein A segregation andondensation protein A ScpA/B protein
603734	603397	604368	deoxyribonucleotide triphosphate pyrophosphatase/unknown domain fusion protein dITP/XTP pyrophosphatase putative deoxyribonucleotide triphosphate pyrophosphatase/unknown domain fusion protein Xanthosine triphosphate pyrophosphatase non-canonical purine NTP pyrophosphatase RdgB/HAM1 family Ham1 family
607686	607559	609526	trehalose PTS system IIABComponents EIIBC-Tre PTS system trehalose(maltose)-specific transporter subunits IIBC PTS system trehalose-specific IIBComponent phosphoenolpyruvate-dependent sugar phosphotransferase system EIIA 1
611392	611375	611902	transposase Transposase and inactivated derivatives
611670	611375	611902	transposase Transposase and inactivated derivatives
611755	611375	611902	transposase Transposase and inactivated derivatives
612974	612914	613981	peptide ABC transporter ATP-binding protein Glutathione import ATP-binding protein GsiA oligopeptide transporter ATP-bindingomponent ABC-type oligopeptide transport system ATPaseomponent nickel import ATP-binding protein NikD ABC transporter
616962	616479	618458	oligopeptide-binding protein AmiA Oligopeptide-binding protein AmiA precursor putative ABC transporter periplasmic-binding protein ABC-type oligopeptide transport system periplasmicomponent nickel ABC transporter nickel/metallophore periplasmic binding protein Bacterial extracellular solute-binding proteins family 5 Middle
617112	616479	618458	oligopeptide-binding protein AmiA Oligopeptide-binding protein AmiA precursor putative ABC transporter periplasmic-binding protein ABC-type oligopeptide transport system periplasmicomponent nickel ABC transporter nickel/metallophore periplasmic binding protein Bacterial extracellular solute-binding proteins family 5 Middle
618096	616479	618458	oligopeptide-binding protein AmiA Oligopeptide-binding protein AmiA precursor putative ABC transporter periplasmic-binding protein ABC-type oligopeptide transport system periplasmicomponent nickel ABC transporter nickel/metallophore periplasmic binding protein Bacterial extracellular solute-binding proteins family 5 Middle
619376	619145	620338	O-Antigen Polymerase family Lipid Aore - O-antigen ligase and related enzymes putative bicarbonate transporter IctB family O-Antigen ligase
619379	619145	620338	O-Antigen Polymerase family Lipid Aore - O-antigen ligase and related enzymes putative bicarbonate transporter IctB family O-Antigen ligase
619465	619145	620338	O-Antigen Polymerase family Lipid Aore - O-antigen ligase and related enzymes putative bicarbonate transporter IctB family O-Antigen ligase
621244	620476	621918	sucrose phosphorylase Sucrose phosphorylase sucrose phosphorylase sucrose phosphorylase Alpha amylase atalytic domain
621593	620476	621918	sucrose phosphorylase Sucrose phosphorylase sucrose phosphorylase sucrose phosphorylase Alpha amylase atalytic domain
621825	620476	621918	sucrose phosphorylase Sucrose phosphorylase sucrose phosphorylase sucrose phosphorylase Alpha amylase atalytic domain
622305	622276	623109	sugar ABC transporter permease Maltose transport system permease protein malG maltose transporter permease ABC-type maltose transport systems permeaseomponent Binding-protein-dependent transport system inner membraneomponent
622306	622276	623109	sugar ABC transporter permease Maltose transport system permease protein malG maltose transporter permease ABC-type maltose transport systems permeaseomponent Binding-protein-dependent transport system inner membraneomponent
622653	622276	623109	sugar ABC transporter permease Maltose transport system permease protein malG maltose transporter permease ABC-type maltose transport systems permeaseomponent Binding-protein-dependent transport system inner membraneomponent
622765	622276	623109	sugar ABC transporter permease Maltose transport system permease protein malG maltose transporter permease ABC-type maltose transport systems permeaseomponent Binding-protein-dependent transport system inner membraneomponent
622969	622276	623109	sugar ABC transporter permease Maltose transport system permease protein malG maltose transporter permease ABC-type maltose transport systems permeaseomponent Binding-protein-dependent transport system inner membraneomponent
623061	622276	623109	sugar ABC transporter permease Maltose transport system permease protein malG maltose transporter permease ABC-type maltose transport systems permeaseomponent Binding-protein-dependent transport system inner membraneomponent
623182	623123	623989	sugar ABC transporter permease sn-glycerol-3-phosphate transport system permease protein ugpA glycerol-3-phosphate transporter permease ABC-type polysaccharide transport system permeaseomponent molybdate ABC transporter permease protein Binding-protein-dependent transport system inner membraneomponent
623351	623123	623989	sugar ABC transporter permease sn-glycerol-3-phosphate transport system permease protein ugpA glycerol-3-phosphate transporter permease ABC-type polysaccharide transport system permeaseomponent molybdate ABC transporter permease protein Binding-protein-dependent transport system inner membraneomponent
623517	623123	623989	sugar ABC transporter permease sn-glycerol-3-phosphate transport system permease protein ugpA glycerol-3-phosphate transporter permease ABC-type polysaccharide transport system permeaseomponent molybdate ABC transporter permease protein Binding-protein-dependent transport system inner membraneomponent
623840	623123	623989	sugar ABC transporter permease sn-glycerol-3-phosphate transport system permease protein ugpA glycerol-3-phosphate transporter permease ABC-type polysaccharide transport system permeaseomponent molybdate ABC transporter permease protein Binding-protein-dependent transport system inner membraneomponent
624314	624003	625262	sugar ABC transporter binding protein Maltose/maltodextrin-binding protein precursor maltose ABC transporter periplasmic protein Maltose-binding periplasmic proteins/domains carbohydrate ABC transporter N-acetylglucosamine/diacetylchitobiose-binding protein Bacterial extracellular solute-binding protein
624567	624003	625262	sugar ABC transporter binding protein Maltose/maltodextrin-binding protein precursor maltose ABC transporter periplasmic protein Maltose-binding periplasmic proteins/domains carbohydrate ABC transporter N-acetylglucosamine/diacetylchitobiose-binding protein Bacterial extracellular solute-binding protein
624649	624003	625262	sugar ABC transporter binding protein Maltose/maltodextrin-binding protein precursor maltose ABC transporter periplasmic protein Maltose-binding periplasmic proteins/domains carbohydrate ABC transporter N-acetylglucosamine/diacetylchitobiose-binding protein Bacterial extracellular solute-binding protein
624786	624003	625262	sugar ABC transporter binding protein Maltose/maltodextrin-binding protein precursor maltose ABC transporter periplasmic protein Maltose-binding periplasmic proteins/domains carbohydrate ABC transporter N-acetylglucosamine/diacetylchitobiose-binding protein Bacterial extracellular solute-binding protein
624927	624003	625262	sugar ABC transporter binding protein Maltose/maltodextrin-binding protein precursor maltose ABC transporter periplasmic protein Maltose-binding periplasmic proteins/domains carbohydrate ABC transporter N-acetylglucosamine/diacetylchitobiose-binding protein Bacterial extracellular solute-binding protein
625074	624003	625262	sugar ABC transporter binding protein Maltose/maltodextrin-binding protein precursor maltose ABC transporter periplasmic protein Maltose-binding periplasmic proteins/domains carbohydrate ABC transporter N-acetylglucosamine/diacetylchitobiose-binding protein Bacterial extracellular solute-binding protein
625168	624003	625262	sugar ABC transporter binding protein Maltose/maltodextrin-binding protein precursor maltose ABC transporter periplasmic protein Maltose-binding periplasmic proteins/domains carbohydrate ABC transporter N-acetylglucosamine/diacetylchitobiose-binding protein Bacterial extracellular solute-binding protein
625200	624003	625262	sugar ABC transporter binding protein Maltose/maltodextrin-binding protein precursor maltose ABC transporter periplasmic protein Maltose-binding periplasmic proteins/domains carbohydrate ABC transporter N-acetylglucosamine/diacetylchitobiose-binding protein Bacterial extracellular solute-binding protein
625211	624003	625262	sugar ABC transporter binding protein Maltose/maltodextrin-binding protein precursor maltose ABC transporter periplasmic protein Maltose-binding periplasmic proteins/domains carbohydrate ABC transporter N-acetylglucosamine/diacetylchitobiose-binding protein Bacterial extracellular solute-binding protein
625231	624003	625262	sugar ABC transporter binding protein Maltose/maltodextrin-binding protein precursor maltose ABC transporter periplasmic protein Maltose-binding periplasmic proteins/domains carbohydrate ABC transporter N-acetylglucosamine/diacetylchitobiose-binding protein Bacterial extracellular solute-binding protein
625298	625297	627459	alpha-galactosidase Alpha-galactosidase Alpha-galactosidase Melibiase
626518	625297	627459	alpha-galactosidase Alpha-galactosidase Alpha-galactosidase Melibiase
627683	627567	628427	Msm operon regulatory protein L-rhamnose operon regulatory protein rhaS DNA-binding transcriptional regulator AraC Adenosine deaminase 4-hydroxyphenylacetateatabolism regulatory protein HpaA AraC-like ligand binding domain
627717	627567	628427	Msm operon regulatory protein L-rhamnose operon regulatory protein rhaS DNA-binding transcriptional regulator AraC Adenosine deaminase 4-hydroxyphenylacetateatabolism regulatory protein HpaA AraC-like ligand binding domain
627738	627567	628427	Msm operon regulatory protein L-rhamnose operon regulatory protein rhaS DNA-binding transcriptional regulator AraC Adenosine deaminase 4-hydroxyphenylacetateatabolism regulatory protein HpaA AraC-like ligand binding domain
628597	628424	629359	bifunctional protein biotin operon repressor; biotin--[acetyl-CoA-carboxylase] synthetase Bifunctional protein BirA bifunctional biotin--[acetyl-CoA-carboxylase] synthetase/biotin operon repressor Uncharacterizedonserved protein biotin--[acetyl-CoA-carboxylase] ligase Biotin/lipoate A/B protein ligase family
628891	628424	629359	bifunctional protein biotin operon repressor; biotin--[acetyl-CoA-carboxylase] synthetase Bifunctional protein BirA bifunctional biotin--[acetyl-CoA-carboxylase] synthetase/biotin operon repressor Uncharacterizedonserved protein biotin--[acetyl-CoA-carboxylase] ligase Biotin/lipoate A/B protein ligase family
640625	640463	640819	transcriptional repressor of the glutamine synthetase gene HTH-type transcriptional regulator glnR transcriptional regulator MirA Transcriptional regulator effector-binding domain/component Cu(I)-responsive transcriptional regulator MerR family regulatory protein
653005	652980	653429	sortase-like acyltransferase
654918	654491	655054	riboflavin transporter Riboflavin ECF transporter Somponent RibU Protein of unknown function (DUF3816)
656844	656203	657033	ABC transporter permease Energy-coupling factor transporter transmembrane protein EcfT ABC-typeobalt transport system permeaseomponentbiQ and related transporters cobalt ABC transporter permease proteinbiQ Cobalt transport protein
663420	662108	663547	potassium uptake protein Trk system potassium uptake protein trkG potassium transporter potassium uptake protein TrkH family Cation transport protein
687747	687479	687835	ketol-acid reductoisomerase
688129	688073	688309	hypothetical protein
700856	700787	701176	general stress protein Gls24 family hypothetical protein Protein of unknown function (DUF322)
709133	708700	709620	ACP S-malonyltransferase MalonyloA-acylarrier protein transacylase (acyl-carrier-protein) S-malonyltransferase malonyloA-acylarrier protein transacylase Acyl transferase domain
729816	729777	730913	mannitol-1-phosphate 5-dehydrogenase Mannitol-1-phosphate 5-dehydrogenase mannitol-1-phosphate 5-dehydrogenase Mannitol-1-phosphate/altronate dehydrogenases Mannitol dehydrogenase-terminal domain
730062	729777	730913	mannitol-1-phosphate 5-dehydrogenase Mannitol-1-phosphate 5-dehydrogenase mannitol-1-phosphate 5-dehydrogenase Mannitol-1-phosphate/altronate dehydrogenases Mannitol dehydrogenase-terminal domain
730071	729777	730913	mannitol-1-phosphate 5-dehydrogenase Mannitol-1-phosphate 5-dehydrogenase mannitol-1-phosphate 5-dehydrogenase Mannitol-1-phosphate/altronate dehydrogenases Mannitol dehydrogenase-terminal domain
730322	729777	730913	mannitol-1-phosphate 5-dehydrogenase Mannitol-1-phosphate 5-dehydrogenase mannitol-1-phosphate 5-dehydrogenase Mannitol-1-phosphate/altronate dehydrogenases Mannitol dehydrogenase-terminal domain
730669	729777	730913	mannitol-1-phosphate 5-dehydrogenase Mannitol-1-phosphate 5-dehydrogenase mannitol-1-phosphate 5-dehydrogenase Mannitol-1-phosphate/altronate dehydrogenases Mannitol dehydrogenase-terminal domain
730716	729777	730913	mannitol-1-phosphate 5-dehydrogenase Mannitol-1-phosphate 5-dehydrogenase mannitol-1-phosphate 5-dehydrogenase Mannitol-1-phosphate/altronate dehydrogenases Mannitol dehydrogenase-terminal domain
731047	730975	731412	mannitol-specific phosphotransferase EIIA Mannitol-specific phosphotransferase enzyme IIAomponent PTS system mannitol-specific transporter subunit IICBA PTS system fructose subfamily IIAomponent Phosphoenolpyruvate-dependent sugar phosphotransferase system EIIA 2
731113	730975	731412	mannitol-specific phosphotransferase EIIA Mannitol-specific phosphotransferase enzyme IIAomponent PTS system mannitol-specific transporter subunit IICBA PTS system fructose subfamily IIAomponent Phosphoenolpyruvate-dependent sugar phosphotransferase system EIIA 2
731209	730975	731412	mannitol-specific phosphotransferase EIIA Mannitol-specific phosphotransferase enzyme IIAomponent PTS system mannitol-specific transporter subunit IICBA PTS system fructose subfamily IIAomponent Phosphoenolpyruvate-dependent sugar phosphotransferase system EIIA 2
731227	730975	731412	mannitol-specific phosphotransferase EIIA Mannitol-specific phosphotransferase enzyme IIAomponent PTS system mannitol-specific transporter subunit IICBA PTS system fructose subfamily IIAomponent Phosphoenolpyruvate-dependent sugar phosphotransferase system EIIA 2
731555	731414	733369	putative transcriptional regulator MtlR Mga helix-turn-helix domain
731619	731414	733369	putative transcriptional regulator MtlR Mga helix-turn-helix domain
731864	731414	733369	putative transcriptional regulator MtlR Mga helix-turn-helix domain
732454	731414	733369	putative transcriptional regulator MtlR Mga helix-turn-helix domain
733079	731414	733369	putative transcriptional regulator MtlR Mga helix-turn-helix domain
733402	733393	735162	PTS system mannitol-specific transporter subunit EIIBC EIICBA-Mtl PTS system mannitol-specific transporter subunit IICBA Phosphotransferase system galactitol-specific IIBomponent PTS system mannitol-specific IIComponent Phosphotransferase system EIIC
734097	733393	735162	PTS system mannitol-specific transporter subunit EIIBC EIICBA-Mtl PTS system mannitol-specific transporter subunit IICBA Phosphotransferase system galactitol-specific IIBomponent PTS system mannitol-specific IIComponent Phosphotransferase system EIIC
734517	733393	735162	PTS system mannitol-specific transporter subunit EIIBC EIICBA-Mtl PTS system mannitol-specific transporter subunit IICBA Phosphotransferase system galactitol-specific IIBomponent PTS system mannitol-specific IIComponent Phosphotransferase system EIIC
734537	733393	735162	PTS system mannitol-specific transporter subunit EIIBC EIICBA-Mtl PTS system mannitol-specific transporter subunit IICBA Phosphotransferase system galactitol-specific IIBomponent PTS system mannitol-specific IIComponent Phosphotransferase system EIIC
734890	733393	735162	PTS system mannitol-specific transporter subunit EIIBC EIICBA-Mtl PTS system mannitol-specific transporter subunit IICBA Phosphotransferase system galactitol-specific IIBomponent PTS system mannitol-specific IIComponent Phosphotransferase system EIIC
738880	738789	739028	V8-like Glu-specific endopeptidase
739742	739705	739947	putative DNA alkylation repair enzyme DNA alkylation repair enzyme
739887	739705	739947	putative DNA alkylation repair enzyme DNA alkylation repair enzyme
740313	739948	740580	response regulator Response regulator protein vraR transcriptional regulator NarL Response regulator sporulation transcription factor Spo0A Response regulator receiver domain
740398	739948	740580	response regulator Response regulator protein vraR transcriptional regulator NarL Response regulator sporulation transcription factor Spo0A Response regulator receiver domain
740536	739948	740580	response regulator Response regulator protein vraR transcriptional regulator NarL Response regulator sporulation transcription factor Spo0A Response regulator receiver domain
740542	739948	740580	response regulator Response regulator protein vraR transcriptional regulator NarL Response regulator sporulation transcription factor Spo0A Response regulator receiver domain
740630	740594	741589	histidine kinase Sensor protein vraS sensory histidine kinase UhpB Signal transduction histidine kinase Histidine kinase
740654	740594	741589	histidine kinase Sensor protein vraS sensory histidine kinase UhpB Signal transduction histidine kinase Histidine kinase
740657	740594	741589	histidine kinase Sensor protein vraS sensory histidine kinase UhpB Signal transduction histidine kinase Histidine kinase
740659	740594	741589	histidine kinase Sensor protein vraS sensory histidine kinase UhpB Signal transduction histidine kinase Histidine kinase
740660	740594	741589	histidine kinase Sensor protein vraS sensory histidine kinase UhpB Signal transduction histidine kinase Histidine kinase
740666	740594	741589	histidine kinase Sensor protein vraS sensory histidine kinase UhpB Signal transduction histidine kinase Histidine kinase
740669	740594	741589	histidine kinase Sensor protein vraS sensory histidine kinase UhpB Signal transduction histidine kinase Histidine kinase
740672	740594	741589	histidine kinase Sensor protein vraS sensory histidine kinase UhpB Signal transduction histidine kinase Histidine kinase
740960	740594	741589	histidine kinase Sensor protein vraS sensory histidine kinase UhpB Signal transduction histidine kinase Histidine kinase
741197	740594	741589	histidine kinase Sensor protein vraS sensory histidine kinase UhpB Signal transduction histidine kinase Histidine kinase
741230	740594	741589	histidine kinase Sensor protein vraS sensory histidine kinase UhpB Signal transduction histidine kinase Histidine kinase
741254	740594	741589	histidine kinase Sensor protein vraS sensory histidine kinase UhpB Signal transduction histidine kinase Histidine kinase
741341	740594	741589	histidine kinase Sensor protein vraS sensory histidine kinase UhpB Signal transduction histidine kinase Histidine kinase
741422	740594	741589	histidine kinase Sensor protein vraS sensory histidine kinase UhpB Signal transduction histidine kinase Histidine kinase
741481	740594	741589	histidine kinase Sensor protein vraS sensory histidine kinase UhpB Signal transduction histidine kinase Histidine kinase
741545	740594	741589	histidine kinase Sensor protein vraS sensory histidine kinase UhpB Signal transduction histidine kinase Histidine kinase
741560	740594	741589	histidine kinase Sensor protein vraS sensory histidine kinase UhpB Signal transduction histidine kinase Histidine kinase
741799	741586	742284	transporter Predicted membrane protein Predicted membrane protein (DUF2154)
742115	741586	742284	transporter Predicted membrane protein Predicted membrane protein (DUF2154)
742715	742362	743372	isopentenyl-diphosphate:dimethylallyl diphosphate isomerase type 2 Isopentenyl-diphosphate delta-isomerase isopentenyl pyrophosphate isomerase L-lactate dehydrogenase (FMN-dependent) and related alpha-hydroxy acid dehydrogenases isopentenyl-diphosphate delta-isomerase type 2 FMN-dependent dehydrogenase
742962	742362	743372	isopentenyl-diphosphate:dimethylallyl diphosphate isomerase type 2 Isopentenyl-diphosphate delta-isomerase isopentenyl pyrophosphate isomerase L-lactate dehydrogenase (FMN-dependent) and related alpha-hydroxy acid dehydrogenases isopentenyl-diphosphate delta-isomerase type 2 FMN-dependent dehydrogenase
743132	742362	743372	isopentenyl-diphosphate:dimethylallyl diphosphate isomerase type 2 Isopentenyl-diphosphate delta-isomerase isopentenyl pyrophosphate isomerase L-lactate dehydrogenase (FMN-dependent) and related alpha-hydroxy acid dehydrogenases isopentenyl-diphosphate delta-isomerase type 2 FMN-dependent dehydrogenase
743436	743356	744363	phosphomevalonate kinase mevalonate kinase phosphomevalonate kinase GHMP kinases N terminal domain
743460	743356	744363	phosphomevalonate kinase mevalonate kinase phosphomevalonate kinase GHMP kinases N terminal domain
743855	743356	744363	phosphomevalonate kinase mevalonate kinase phosphomevalonate kinase GHMP kinases N terminal domain
744009	743356	744363	phosphomevalonate kinase mevalonate kinase phosphomevalonate kinase GHMP kinases N terminal domain
744187	743356	744363	phosphomevalonate kinase mevalonate kinase phosphomevalonate kinase GHMP kinases N terminal domain
744191	743356	744363	phosphomevalonate kinase mevalonate kinase phosphomevalonate kinase GHMP kinases N terminal domain
744995	744350	745303	diphosphomevalonate decarboxylase Mevalonate pyrophosphate decarboxylase diphosphomevalonate decarboxylase GHMP kinases N terminal domain
746309	746285	746614	holine binding protein
746316	746285	746614	holine binding protein
746330	746285	746614	holine binding protein
746433	746285	746614	holine binding protein
746479	746285	746614	holine binding protein
746525	746285	746614	holine binding protein
746601	746285	746614	holine binding protein
748377	748144	749376	major facilitator superfamily permease H Antiporter protein Major Facilitator Superfamily
748599	748144	749376	major facilitator superfamily permease H Antiporter protein Major Facilitator Superfamily
748740	748144	749376	major facilitator superfamily permease H Antiporter protein Major Facilitator Superfamily
748749	748144	749376	major facilitator superfamily permease H Antiporter protein Major Facilitator Superfamily
748812	748144	749376	major facilitator superfamily permease H Antiporter protein Major Facilitator Superfamily
748817	748144	749376	major facilitator superfamily permease H Antiporter protein Major Facilitator Superfamily
749065	748144	749376	major facilitator superfamily permease H Antiporter protein Major Facilitator Superfamily
749179	748144	749376	major facilitator superfamily permease H Antiporter protein Major Facilitator Superfamily
749575	749494	750369	holine binding protein J Autolysin Putativeell wall binding repeat
749584	749494	750369	holine binding protein J Autolysin Putativeell wall binding repeat
749585	749494	750369	holine binding protein J Autolysin Putativeell wall binding repeat
749641	749494	750369	holine binding protein J Autolysin Putativeell wall binding repeat
749653	749494	750369	holine binding protein J Autolysin Putativeell wall binding repeat
749654	749494	750369	holine binding protein J Autolysin Putativeell wall binding repeat
749755	749494	750369	holine binding protein J Autolysin Putativeell wall binding repeat
749764	749494	750369	holine binding protein J Autolysin Putativeell wall binding repeat
749773	749494	750369	holine binding protein J Autolysin Putativeell wall binding repeat
749929	749494	750369	holine binding protein J Autolysin Putativeell wall binding repeat
750067	749494	750369	holine binding protein J Autolysin Putativeell wall binding repeat
750088	749494	750369	holine binding protein J Autolysin Putativeell wall binding repeat
750119	749494	750369	holine binding protein J Autolysin Putativeell wall binding repeat
750464	750388	751413	holine binding protein Toxin B glucan-binding repeat Putativeell wall binding repeat
750465	750388	751413	holine binding protein Toxin B glucan-binding repeat Putativeell wall binding repeat
750466	750388	751413	holine binding protein Toxin B glucan-binding repeat Putativeell wall binding repeat
750509	750388	751413	holine binding protein Toxin B glucan-binding repeat Putativeell wall binding repeat
750520	750388	751413	holine binding protein Toxin B glucan-binding repeat Putativeell wall binding repeat
750526	750388	751413	holine binding protein Toxin B glucan-binding repeat Putativeell wall binding repeat
750527	750388	751413	holine binding protein Toxin B glucan-binding repeat Putativeell wall binding repeat
750528	750388	751413	holine binding protein Toxin B glucan-binding repeat Putativeell wall binding repeat
750531	750388	751413	holine binding protein Toxin B glucan-binding repeat Putativeell wall binding repeat
750568	750388	751413	holine binding protein Toxin B glucan-binding repeat Putativeell wall binding repeat
750574	750388	751413	holine binding protein Toxin B glucan-binding repeat Putativeell wall binding repeat
750580	750388	751413	holine binding protein Toxin B glucan-binding repeat Putativeell wall binding repeat
750583	750388	751413	holine binding protein Toxin B glucan-binding repeat Putativeell wall binding repeat
750589	750388	751413	holine binding protein Toxin B glucan-binding repeat Putativeell wall binding repeat
750712	750388	751413	holine binding protein Toxin B glucan-binding repeat Putativeell wall binding repeat
750730	750388	751413	holine binding protein Toxin B glucan-binding repeat Putativeell wall binding repeat
750731	750388	751413	holine binding protein Toxin B glucan-binding repeat Putativeell wall binding repeat
750751	750388	751413	holine binding protein Toxin B glucan-binding repeat Putativeell wall binding repeat
750758	750388	751413	holine binding protein Toxin B glucan-binding repeat Putativeell wall binding repeat
750766	750388	751413	holine binding protein Toxin B glucan-binding repeat Putativeell wall binding repeat
750778	750388	751413	holine binding protein Toxin B glucan-binding repeat Putativeell wall binding repeat
750875	750388	751413	holine binding protein Toxin B glucan-binding repeat Putativeell wall binding repeat
750927	750388	751413	holine binding protein Toxin B glucan-binding repeat Putativeell wall binding repeat
750928	750388	751413	holine binding protein Toxin B glucan-binding repeat Putativeell wall binding repeat
750931	750388	751413	holine binding protein Toxin B glucan-binding repeat Putativeell wall binding repeat
751178	750388	751413	holine binding protein Toxin B glucan-binding repeat Putativeell wall binding repeat
751333	750388	751413	holine binding protein Toxin B glucan-binding repeat Putativeell wall binding repeat
751526	751511	752200	holine binding protein J Response regulator ArlR DNA-binding response regulatorreB Response regulatoronsisting of aheY-like receiver domain and a Fis-type HTH domain heavy metal response regulator Transcriptional regulatory protein terminal
751529	751511	752200	holine binding protein J Response regulator ArlR DNA-binding response regulatorreB Response regulatoronsisting of aheY-like receiver domain and a Fis-type HTH domain heavy metal response regulator Transcriptional regulatory protein terminal
751565	751511	752200	holine binding protein J Response regulator ArlR DNA-binding response regulatorreB Response regulatoronsisting of aheY-like receiver domain and a Fis-type HTH domain heavy metal response regulator Transcriptional regulatory protein terminal
751885	751511	752200	holine binding protein J Response regulator ArlR DNA-binding response regulatorreB Response regulatoronsisting of aheY-like receiver domain and a Fis-type HTH domain heavy metal response regulator Transcriptional regulatory protein terminal
751898	751511	752200	holine binding protein J Response regulator ArlR DNA-binding response regulatorreB Response regulatoronsisting of aheY-like receiver domain and a Fis-type HTH domain heavy metal response regulator Transcriptional regulatory protein terminal
752051	751511	752200	holine binding protein J Response regulator ArlR DNA-binding response regulatorreB Response regulatoronsisting of aheY-like receiver domain and a Fis-type HTH domain heavy metal response regulator Transcriptional regulatory protein terminal
752084	751511	752200	holine binding protein J Response regulator ArlR DNA-binding response regulatorreB Response regulatoronsisting of aheY-like receiver domain and a Fis-type HTH domain heavy metal response regulator Transcriptional regulatory protein terminal
752314	752212	753636	holine binding protein J 6-phosphogluconate dehydrogenase decarboxylating 6-phosphogluconate dehydrogenase Gluconate kinase 6-phosphogluconate dehydrogenase (decarboxylating) 6-phosphogluconate dehydrogenase -terminal domain
752452	752212	753636	holine binding protein J 6-phosphogluconate dehydrogenase decarboxylating 6-phosphogluconate dehydrogenase Gluconate kinase 6-phosphogluconate dehydrogenase (decarboxylating) 6-phosphogluconate dehydrogenase -terminal domain
752455	752212	753636	holine binding protein J 6-phosphogluconate dehydrogenase decarboxylating 6-phosphogluconate dehydrogenase Gluconate kinase 6-phosphogluconate dehydrogenase (decarboxylating) 6-phosphogluconate dehydrogenase -terminal domain
752476	752212	753636	holine binding protein J 6-phosphogluconate dehydrogenase decarboxylating 6-phosphogluconate dehydrogenase Gluconate kinase 6-phosphogluconate dehydrogenase (decarboxylating) 6-phosphogluconate dehydrogenase -terminal domain
752485	752212	753636	holine binding protein J 6-phosphogluconate dehydrogenase decarboxylating 6-phosphogluconate dehydrogenase Gluconate kinase 6-phosphogluconate dehydrogenase (decarboxylating) 6-phosphogluconate dehydrogenase -terminal domain
752641	752212	753636	holine binding protein J 6-phosphogluconate dehydrogenase decarboxylating 6-phosphogluconate dehydrogenase Gluconate kinase 6-phosphogluconate dehydrogenase (decarboxylating) 6-phosphogluconate dehydrogenase -terminal domain
752706	752212	753636	holine binding protein J 6-phosphogluconate dehydrogenase decarboxylating 6-phosphogluconate dehydrogenase Gluconate kinase 6-phosphogluconate dehydrogenase (decarboxylating) 6-phosphogluconate dehydrogenase -terminal domain
752749	752212	753636	holine binding protein J 6-phosphogluconate dehydrogenase decarboxylating 6-phosphogluconate dehydrogenase Gluconate kinase 6-phosphogluconate dehydrogenase (decarboxylating) 6-phosphogluconate dehydrogenase -terminal domain
752938	752212	753636	holine binding protein J 6-phosphogluconate dehydrogenase decarboxylating 6-phosphogluconate dehydrogenase Gluconate kinase 6-phosphogluconate dehydrogenase (decarboxylating) 6-phosphogluconate dehydrogenase -terminal domain
752995	752212	753636	holine binding protein J 6-phosphogluconate dehydrogenase decarboxylating 6-phosphogluconate dehydrogenase Gluconate kinase 6-phosphogluconate dehydrogenase (decarboxylating) 6-phosphogluconate dehydrogenase -terminal domain
753133	752212	753636	holine binding protein J 6-phosphogluconate dehydrogenase decarboxylating 6-phosphogluconate dehydrogenase Gluconate kinase 6-phosphogluconate dehydrogenase (decarboxylating) 6-phosphogluconate dehydrogenase -terminal domain
753196	752212	753636	holine binding protein J 6-phosphogluconate dehydrogenase decarboxylating 6-phosphogluconate dehydrogenase Gluconate kinase 6-phosphogluconate dehydrogenase (decarboxylating) 6-phosphogluconate dehydrogenase -terminal domain
753259	752212	753636	holine binding protein J 6-phosphogluconate dehydrogenase decarboxylating 6-phosphogluconate dehydrogenase Gluconate kinase 6-phosphogluconate dehydrogenase (decarboxylating) 6-phosphogluconate dehydrogenase -terminal domain
753283	752212	753636	holine binding protein J 6-phosphogluconate dehydrogenase decarboxylating 6-phosphogluconate dehydrogenase Gluconate kinase 6-phosphogluconate dehydrogenase (decarboxylating) 6-phosphogluconate dehydrogenase -terminal domain
753337	752212	753636	holine binding protein J 6-phosphogluconate dehydrogenase decarboxylating 6-phosphogluconate dehydrogenase Gluconate kinase 6-phosphogluconate dehydrogenase (decarboxylating) 6-phosphogluconate dehydrogenase -terminal domain
753565	752212	753636	holine binding protein J 6-phosphogluconate dehydrogenase decarboxylating 6-phosphogluconate dehydrogenase Gluconate kinase 6-phosphogluconate dehydrogenase (decarboxylating) 6-phosphogluconate dehydrogenase -terminal domain
753805	753712	755082	Holliday junction-specific endonuclease
753910	753712	755082	Holliday junction-specific endonuclease
754084	753712	755082	Holliday junction-specific endonuclease
754096	753712	755082	Holliday junction-specific endonuclease
754103	753712	755082	Holliday junction-specific endonuclease
754239	753712	755082	Holliday junction-specific endonuclease
754270	753712	755082	Holliday junction-specific endonuclease
754279	753712	755082	Holliday junction-specific endonuclease
754366	753712	755082	Holliday junction-specific endonuclease
754375	753712	755082	Holliday junction-specific endonuclease
754378	753712	755082	Holliday junction-specific endonuclease
754381	753712	755082	Holliday junction-specific endonuclease
754391	753712	755082	Holliday junction-specific endonuclease
754480	753712	755082	Holliday junction-specific endonuclease
754649	753712	755082	Holliday junction-specific endonuclease
754850	753712	755082	Holliday junction-specific endonuclease
755056	753712	755082	Holliday junction-specific endonuclease
755140	755095	756252	N-6 adenine-specific DNA methylase Ribosomal RNA large subunit methyltransferase L 23S rRNA m(2)G2445 methyltransferase Type I restriction-modification system methyltransferase subunit conserved hypothetical protein Putative RNA methylase family UPF0020
755419	755095	756252	N-6 adenine-specific DNA methylase Ribosomal RNA large subunit methyltransferase L 23S rRNA m(2)G2445 methyltransferase Type I restriction-modification system methyltransferase subunit conserved hypothetical protein Putative RNA methylase family UPF0020
755420	755095	756252	N-6 adenine-specific DNA methylase Ribosomal RNA large subunit methyltransferase L 23S rRNA m(2)G2445 methyltransferase Type I restriction-modification system methyltransferase subunit conserved hypothetical protein Putative RNA methylase family UPF0020
755484	755095	756252	N-6 adenine-specific DNA methylase Ribosomal RNA large subunit methyltransferase L 23S rRNA m(2)G2445 methyltransferase Type I restriction-modification system methyltransferase subunit conserved hypothetical protein Putative RNA methylase family UPF0020
756052	755095	756252	N-6 adenine-specific DNA methylase Ribosomal RNA large subunit methyltransferase L 23S rRNA m(2)G2445 methyltransferase Type I restriction-modification system methyltransferase subunit conserved hypothetical protein Putative RNA methylase family UPF0020
756159	755095	756252	N-6 adenine-specific DNA methylase Ribosomal RNA large subunit methyltransferase L 23S rRNA m(2)G2445 methyltransferase Type I restriction-modification system methyltransferase subunit conserved hypothetical protein Putative RNA methylase family UPF0020
756416	756337	756717	RNaseP_bact_b
756565	756337	756717	RNaseP_bact_b
757029	756738	757067	ell division initiation protein Guiding PBP1-shuttling protein cell division protein GpsB DivIVA domain DivIVA protein
757175	757137	757664	hypothetical protein hypothetical protein Uncharacterized proteinonserved in bacteria Protein of unknown function (DUF1273)
757515	757137	757664	hypothetical protein hypothetical protein Uncharacterized proteinonserved in bacteria Protein of unknown function (DUF1273)
758201	757730	758326	recombination protein U Holliday junction resolvase recU Holliday junction-specific endonuclease Penicillin-binding protein-related factor A putative recombinase recombination protein U Recombination protein U
758700	758323	760482	penicillin-binding protein 1A Penicillin-binding protein 1A penicillin-binding protein 1a Membranearboxypeptidase/penicillin-binding protein penicillin-binding protein 1A family Transglycosylase
759522	758323	760482	penicillin-binding protein 1A Penicillin-binding protein 1A penicillin-binding protein 1a Membranearboxypeptidase/penicillin-binding protein penicillin-binding protein 1A family Transglycosylase
759540	758323	760482	penicillin-binding protein 1A Penicillin-binding protein 1A penicillin-binding protein 1a Membranearboxypeptidase/penicillin-binding protein penicillin-binding protein 1A family Transglycosylase
759894	758323	760482	penicillin-binding protein 1A Penicillin-binding protein 1A penicillin-binding protein 1a Membranearboxypeptidase/penicillin-binding protein penicillin-binding protein 1A family Transglycosylase
759978	758323	760482	penicillin-binding protein 1A Penicillin-binding protein 1A penicillin-binding protein 1a Membranearboxypeptidase/penicillin-binding protein penicillin-binding protein 1A family Transglycosylase
760065	758323	760482	penicillin-binding protein 1A Penicillin-binding protein 1A penicillin-binding protein 1a Membranearboxypeptidase/penicillin-binding protein penicillin-binding protein 1A family Transglycosylase
760218	758323	760482	penicillin-binding protein 1A Penicillin-binding protein 1A penicillin-binding protein 1a Membranearboxypeptidase/penicillin-binding protein penicillin-binding protein 1A family Transglycosylase
760292	758323	760482	penicillin-binding protein 1A Penicillin-binding protein 1A penicillin-binding protein 1a Membranearboxypeptidase/penicillin-binding protein penicillin-binding protein 1A family Transglycosylase
760367	758323	760482	penicillin-binding protein 1A Penicillin-binding protein 1A penicillin-binding protein 1a Membranearboxypeptidase/penicillin-binding protein penicillin-binding protein 1A family Transglycosylase
760776	760649	765952	endo-alpha-N-acetylgalactosaminidase Endo-alpha-N-acetylgalactosaminidase precursor gram-positive signal peptide YSIRK family Endo-alpha-N-acetylgalactosaminidase glycoside hydrolase
760811	760649	765952	endo-alpha-N-acetylgalactosaminidase Endo-alpha-N-acetylgalactosaminidase precursor gram-positive signal peptide YSIRK family Endo-alpha-N-acetylgalactosaminidase glycoside hydrolase
760867	760649	765952	endo-alpha-N-acetylgalactosaminidase Endo-alpha-N-acetylgalactosaminidase precursor gram-positive signal peptide YSIRK family Endo-alpha-N-acetylgalactosaminidase glycoside hydrolase
761250	760649	765952	endo-alpha-N-acetylgalactosaminidase Endo-alpha-N-acetylgalactosaminidase precursor gram-positive signal peptide YSIRK family Endo-alpha-N-acetylgalactosaminidase glycoside hydrolase
761398	760649	765952	endo-alpha-N-acetylgalactosaminidase Endo-alpha-N-acetylgalactosaminidase precursor gram-positive signal peptide YSIRK family Endo-alpha-N-acetylgalactosaminidase glycoside hydrolase
761405	760649	765952	endo-alpha-N-acetylgalactosaminidase Endo-alpha-N-acetylgalactosaminidase precursor gram-positive signal peptide YSIRK family Endo-alpha-N-acetylgalactosaminidase glycoside hydrolase
761407	760649	765952	endo-alpha-N-acetylgalactosaminidase Endo-alpha-N-acetylgalactosaminidase precursor gram-positive signal peptide YSIRK family Endo-alpha-N-acetylgalactosaminidase glycoside hydrolase
761408	760649	765952	endo-alpha-N-acetylgalactosaminidase Endo-alpha-N-acetylgalactosaminidase precursor gram-positive signal peptide YSIRK family Endo-alpha-N-acetylgalactosaminidase glycoside hydrolase
761411	760649	765952	endo-alpha-N-acetylgalactosaminidase Endo-alpha-N-acetylgalactosaminidase precursor gram-positive signal peptide YSIRK family Endo-alpha-N-acetylgalactosaminidase glycoside hydrolase
761420	760649	765952	endo-alpha-N-acetylgalactosaminidase Endo-alpha-N-acetylgalactosaminidase precursor gram-positive signal peptide YSIRK family Endo-alpha-N-acetylgalactosaminidase glycoside hydrolase
761426	760649	765952	endo-alpha-N-acetylgalactosaminidase Endo-alpha-N-acetylgalactosaminidase precursor gram-positive signal peptide YSIRK family Endo-alpha-N-acetylgalactosaminidase glycoside hydrolase
761427	760649	765952	endo-alpha-N-acetylgalactosaminidase Endo-alpha-N-acetylgalactosaminidase precursor gram-positive signal peptide YSIRK family Endo-alpha-N-acetylgalactosaminidase glycoside hydrolase
761429	760649	765952	endo-alpha-N-acetylgalactosaminidase Endo-alpha-N-acetylgalactosaminidase precursor gram-positive signal peptide YSIRK family Endo-alpha-N-acetylgalactosaminidase glycoside hydrolase
761432	760649	765952	endo-alpha-N-acetylgalactosaminidase Endo-alpha-N-acetylgalactosaminidase precursor gram-positive signal peptide YSIRK family Endo-alpha-N-acetylgalactosaminidase glycoside hydrolase
761438	760649	765952	endo-alpha-N-acetylgalactosaminidase Endo-alpha-N-acetylgalactosaminidase precursor gram-positive signal peptide YSIRK family Endo-alpha-N-acetylgalactosaminidase glycoside hydrolase
761439	760649	765952	endo-alpha-N-acetylgalactosaminidase Endo-alpha-N-acetylgalactosaminidase precursor gram-positive signal peptide YSIRK family Endo-alpha-N-acetylgalactosaminidase glycoside hydrolase
761440	760649	765952	endo-alpha-N-acetylgalactosaminidase Endo-alpha-N-acetylgalactosaminidase precursor gram-positive signal peptide YSIRK family Endo-alpha-N-acetylgalactosaminidase glycoside hydrolase
761441	760649	765952	endo-alpha-N-acetylgalactosaminidase Endo-alpha-N-acetylgalactosaminidase precursor gram-positive signal peptide YSIRK family Endo-alpha-N-acetylgalactosaminidase glycoside hydrolase
761443	760649	765952	endo-alpha-N-acetylgalactosaminidase Endo-alpha-N-acetylgalactosaminidase precursor gram-positive signal peptide YSIRK family Endo-alpha-N-acetylgalactosaminidase glycoside hydrolase
761444	760649	765952	endo-alpha-N-acetylgalactosaminidase Endo-alpha-N-acetylgalactosaminidase precursor gram-positive signal peptide YSIRK family Endo-alpha-N-acetylgalactosaminidase glycoside hydrolase
761450	760649	765952	endo-alpha-N-acetylgalactosaminidase Endo-alpha-N-acetylgalactosaminidase precursor gram-positive signal peptide YSIRK family Endo-alpha-N-acetylgalactosaminidase glycoside hydrolase
761453	760649	765952	endo-alpha-N-acetylgalactosaminidase Endo-alpha-N-acetylgalactosaminidase precursor gram-positive signal peptide YSIRK family Endo-alpha-N-acetylgalactosaminidase glycoside hydrolase
761456	760649	765952	endo-alpha-N-acetylgalactosaminidase Endo-alpha-N-acetylgalactosaminidase precursor gram-positive signal peptide YSIRK family Endo-alpha-N-acetylgalactosaminidase glycoside hydrolase
761457	760649	765952	endo-alpha-N-acetylgalactosaminidase Endo-alpha-N-acetylgalactosaminidase precursor gram-positive signal peptide YSIRK family Endo-alpha-N-acetylgalactosaminidase glycoside hydrolase
761458	760649	765952	endo-alpha-N-acetylgalactosaminidase Endo-alpha-N-acetylgalactosaminidase precursor gram-positive signal peptide YSIRK family Endo-alpha-N-acetylgalactosaminidase glycoside hydrolase
761459	760649	765952	endo-alpha-N-acetylgalactosaminidase Endo-alpha-N-acetylgalactosaminidase precursor gram-positive signal peptide YSIRK family Endo-alpha-N-acetylgalactosaminidase glycoside hydrolase
761461	760649	765952	endo-alpha-N-acetylgalactosaminidase Endo-alpha-N-acetylgalactosaminidase precursor gram-positive signal peptide YSIRK family Endo-alpha-N-acetylgalactosaminidase glycoside hydrolase
761466	760649	765952	endo-alpha-N-acetylgalactosaminidase Endo-alpha-N-acetylgalactosaminidase precursor gram-positive signal peptide YSIRK family Endo-alpha-N-acetylgalactosaminidase glycoside hydrolase
761474	760649	765952	endo-alpha-N-acetylgalactosaminidase Endo-alpha-N-acetylgalactosaminidase precursor gram-positive signal peptide YSIRK family Endo-alpha-N-acetylgalactosaminidase glycoside hydrolase
761531	760649	765952	endo-alpha-N-acetylgalactosaminidase Endo-alpha-N-acetylgalactosaminidase precursor gram-positive signal peptide YSIRK family Endo-alpha-N-acetylgalactosaminidase glycoside hydrolase
761792	760649	765952	endo-alpha-N-acetylgalactosaminidase Endo-alpha-N-acetylgalactosaminidase precursor gram-positive signal peptide YSIRK family Endo-alpha-N-acetylgalactosaminidase glycoside hydrolase
762044	760649	765952	endo-alpha-N-acetylgalactosaminidase Endo-alpha-N-acetylgalactosaminidase precursor gram-positive signal peptide YSIRK family Endo-alpha-N-acetylgalactosaminidase glycoside hydrolase
762047	760649	765952	endo-alpha-N-acetylgalactosaminidase Endo-alpha-N-acetylgalactosaminidase precursor gram-positive signal peptide YSIRK family Endo-alpha-N-acetylgalactosaminidase glycoside hydrolase
762050	760649	765952	endo-alpha-N-acetylgalactosaminidase Endo-alpha-N-acetylgalactosaminidase precursor gram-positive signal peptide YSIRK family Endo-alpha-N-acetylgalactosaminidase glycoside hydrolase
762116	760649	765952	endo-alpha-N-acetylgalactosaminidase Endo-alpha-N-acetylgalactosaminidase precursor gram-positive signal peptide YSIRK family Endo-alpha-N-acetylgalactosaminidase glycoside hydrolase
762125	760649	765952	endo-alpha-N-acetylgalactosaminidase Endo-alpha-N-acetylgalactosaminidase precursor gram-positive signal peptide YSIRK family Endo-alpha-N-acetylgalactosaminidase glycoside hydrolase
762137	760649	765952	endo-alpha-N-acetylgalactosaminidase Endo-alpha-N-acetylgalactosaminidase precursor gram-positive signal peptide YSIRK family Endo-alpha-N-acetylgalactosaminidase glycoside hydrolase
762164	760649	765952	endo-alpha-N-acetylgalactosaminidase Endo-alpha-N-acetylgalactosaminidase precursor gram-positive signal peptide YSIRK family Endo-alpha-N-acetylgalactosaminidase glycoside hydrolase
762191	760649	765952	endo-alpha-N-acetylgalactosaminidase Endo-alpha-N-acetylgalactosaminidase precursor gram-positive signal peptide YSIRK family Endo-alpha-N-acetylgalactosaminidase glycoside hydrolase
762197	760649	765952	endo-alpha-N-acetylgalactosaminidase Endo-alpha-N-acetylgalactosaminidase precursor gram-positive signal peptide YSIRK family Endo-alpha-N-acetylgalactosaminidase glycoside hydrolase
762206	760649	765952	endo-alpha-N-acetylgalactosaminidase Endo-alpha-N-acetylgalactosaminidase precursor gram-positive signal peptide YSIRK family Endo-alpha-N-acetylgalactosaminidase glycoside hydrolase
762269	760649	765952	endo-alpha-N-acetylgalactosaminidase Endo-alpha-N-acetylgalactosaminidase precursor gram-positive signal peptide YSIRK family Endo-alpha-N-acetylgalactosaminidase glycoside hydrolase
762274	760649	765952	endo-alpha-N-acetylgalactosaminidase Endo-alpha-N-acetylgalactosaminidase precursor gram-positive signal peptide YSIRK family Endo-alpha-N-acetylgalactosaminidase glycoside hydrolase
762296	760649	765952	endo-alpha-N-acetylgalactosaminidase Endo-alpha-N-acetylgalactosaminidase precursor gram-positive signal peptide YSIRK family Endo-alpha-N-acetylgalactosaminidase glycoside hydrolase
762310	760649	765952	endo-alpha-N-acetylgalactosaminidase Endo-alpha-N-acetylgalactosaminidase precursor gram-positive signal peptide YSIRK family Endo-alpha-N-acetylgalactosaminidase glycoside hydrolase
762401	760649	765952	endo-alpha-N-acetylgalactosaminidase Endo-alpha-N-acetylgalactosaminidase precursor gram-positive signal peptide YSIRK family Endo-alpha-N-acetylgalactosaminidase glycoside hydrolase
762445	760649	765952	endo-alpha-N-acetylgalactosaminidase Endo-alpha-N-acetylgalactosaminidase precursor gram-positive signal peptide YSIRK family Endo-alpha-N-acetylgalactosaminidase glycoside hydrolase
762482	760649	765952	endo-alpha-N-acetylgalactosaminidase Endo-alpha-N-acetylgalactosaminidase precursor gram-positive signal peptide YSIRK family Endo-alpha-N-acetylgalactosaminidase glycoside hydrolase
762494	760649	765952	endo-alpha-N-acetylgalactosaminidase Endo-alpha-N-acetylgalactosaminidase precursor gram-positive signal peptide YSIRK family Endo-alpha-N-acetylgalactosaminidase glycoside hydrolase
762500	760649	765952	endo-alpha-N-acetylgalactosaminidase Endo-alpha-N-acetylgalactosaminidase precursor gram-positive signal peptide YSIRK family Endo-alpha-N-acetylgalactosaminidase glycoside hydrolase
762545	760649	765952	endo-alpha-N-acetylgalactosaminidase Endo-alpha-N-acetylgalactosaminidase precursor gram-positive signal peptide YSIRK family Endo-alpha-N-acetylgalactosaminidase glycoside hydrolase
762623	760649	765952	endo-alpha-N-acetylgalactosaminidase Endo-alpha-N-acetylgalactosaminidase precursor gram-positive signal peptide YSIRK family Endo-alpha-N-acetylgalactosaminidase glycoside hydrolase
762752	760649	765952	endo-alpha-N-acetylgalactosaminidase Endo-alpha-N-acetylgalactosaminidase precursor gram-positive signal peptide YSIRK family Endo-alpha-N-acetylgalactosaminidase glycoside hydrolase
762755	760649	765952	endo-alpha-N-acetylgalactosaminidase Endo-alpha-N-acetylgalactosaminidase precursor gram-positive signal peptide YSIRK family Endo-alpha-N-acetylgalactosaminidase glycoside hydrolase
762770	760649	765952	endo-alpha-N-acetylgalactosaminidase Endo-alpha-N-acetylgalactosaminidase precursor gram-positive signal peptide YSIRK family Endo-alpha-N-acetylgalactosaminidase glycoside hydrolase
762821	760649	765952	endo-alpha-N-acetylgalactosaminidase Endo-alpha-N-acetylgalactosaminidase precursor gram-positive signal peptide YSIRK family Endo-alpha-N-acetylgalactosaminidase glycoside hydrolase
762827	760649	765952	endo-alpha-N-acetylgalactosaminidase Endo-alpha-N-acetylgalactosaminidase precursor gram-positive signal peptide YSIRK family Endo-alpha-N-acetylgalactosaminidase glycoside hydrolase
762830	760649	765952	endo-alpha-N-acetylgalactosaminidase Endo-alpha-N-acetylgalactosaminidase precursor gram-positive signal peptide YSIRK family Endo-alpha-N-acetylgalactosaminidase glycoside hydrolase
762833	760649	765952	endo-alpha-N-acetylgalactosaminidase Endo-alpha-N-acetylgalactosaminidase precursor gram-positive signal peptide YSIRK family Endo-alpha-N-acetylgalactosaminidase glycoside hydrolase
762956	760649	765952	endo-alpha-N-acetylgalactosaminidase Endo-alpha-N-acetylgalactosaminidase precursor gram-positive signal peptide YSIRK family Endo-alpha-N-acetylgalactosaminidase glycoside hydrolase
762985	760649	765952	endo-alpha-N-acetylgalactosaminidase Endo-alpha-N-acetylgalactosaminidase precursor gram-positive signal peptide YSIRK family Endo-alpha-N-acetylgalactosaminidase glycoside hydrolase
763007	760649	765952	endo-alpha-N-acetylgalactosaminidase Endo-alpha-N-acetylgalactosaminidase precursor gram-positive signal peptide YSIRK family Endo-alpha-N-acetylgalactosaminidase glycoside hydrolase
763100	760649	765952	endo-alpha-N-acetylgalactosaminidase Endo-alpha-N-acetylgalactosaminidase precursor gram-positive signal peptide YSIRK family Endo-alpha-N-acetylgalactosaminidase glycoside hydrolase
763127	760649	765952	endo-alpha-N-acetylgalactosaminidase Endo-alpha-N-acetylgalactosaminidase precursor gram-positive signal peptide YSIRK family Endo-alpha-N-acetylgalactosaminidase glycoside hydrolase
763265	760649	765952	endo-alpha-N-acetylgalactosaminidase Endo-alpha-N-acetylgalactosaminidase precursor gram-positive signal peptide YSIRK family Endo-alpha-N-acetylgalactosaminidase glycoside hydrolase
763286	760649	765952	endo-alpha-N-acetylgalactosaminidase Endo-alpha-N-acetylgalactosaminidase precursor gram-positive signal peptide YSIRK family Endo-alpha-N-acetylgalactosaminidase glycoside hydrolase
763292	760649	765952	endo-alpha-N-acetylgalactosaminidase Endo-alpha-N-acetylgalactosaminidase precursor gram-positive signal peptide YSIRK family Endo-alpha-N-acetylgalactosaminidase glycoside hydrolase
764036	760649	765952	endo-alpha-N-acetylgalactosaminidase Endo-alpha-N-acetylgalactosaminidase precursor gram-positive signal peptide YSIRK family Endo-alpha-N-acetylgalactosaminidase glycoside hydrolase
764081	760649	765952	endo-alpha-N-acetylgalactosaminidase Endo-alpha-N-acetylgalactosaminidase precursor gram-positive signal peptide YSIRK family Endo-alpha-N-acetylgalactosaminidase glycoside hydrolase
764156	760649	765952	endo-alpha-N-acetylgalactosaminidase Endo-alpha-N-acetylgalactosaminidase precursor gram-positive signal peptide YSIRK family Endo-alpha-N-acetylgalactosaminidase glycoside hydrolase
764204	760649	765952	endo-alpha-N-acetylgalactosaminidase Endo-alpha-N-acetylgalactosaminidase precursor gram-positive signal peptide YSIRK family Endo-alpha-N-acetylgalactosaminidase glycoside hydrolase
764285	760649	765952	endo-alpha-N-acetylgalactosaminidase Endo-alpha-N-acetylgalactosaminidase precursor gram-positive signal peptide YSIRK family Endo-alpha-N-acetylgalactosaminidase glycoside hydrolase
764471	760649	765952	endo-alpha-N-acetylgalactosaminidase Endo-alpha-N-acetylgalactosaminidase precursor gram-positive signal peptide YSIRK family Endo-alpha-N-acetylgalactosaminidase glycoside hydrolase
764474	760649	765952	endo-alpha-N-acetylgalactosaminidase Endo-alpha-N-acetylgalactosaminidase precursor gram-positive signal peptide YSIRK family Endo-alpha-N-acetylgalactosaminidase glycoside hydrolase
764476	760649	765952	endo-alpha-N-acetylgalactosaminidase Endo-alpha-N-acetylgalactosaminidase precursor gram-positive signal peptide YSIRK family Endo-alpha-N-acetylgalactosaminidase glycoside hydrolase
764477	760649	765952	endo-alpha-N-acetylgalactosaminidase Endo-alpha-N-acetylgalactosaminidase precursor gram-positive signal peptide YSIRK family Endo-alpha-N-acetylgalactosaminidase glycoside hydrolase
764480	760649	765952	endo-alpha-N-acetylgalactosaminidase Endo-alpha-N-acetylgalactosaminidase precursor gram-positive signal peptide YSIRK family Endo-alpha-N-acetylgalactosaminidase glycoside hydrolase
764525	760649	765952	endo-alpha-N-acetylgalactosaminidase Endo-alpha-N-acetylgalactosaminidase precursor gram-positive signal peptide YSIRK family Endo-alpha-N-acetylgalactosaminidase glycoside hydrolase
764693	760649	765952	endo-alpha-N-acetylgalactosaminidase Endo-alpha-N-acetylgalactosaminidase precursor gram-positive signal peptide YSIRK family Endo-alpha-N-acetylgalactosaminidase glycoside hydrolase
764719	760649	765952	endo-alpha-N-acetylgalactosaminidase Endo-alpha-N-acetylgalactosaminidase precursor gram-positive signal peptide YSIRK family Endo-alpha-N-acetylgalactosaminidase glycoside hydrolase
764764	760649	765952	endo-alpha-N-acetylgalactosaminidase Endo-alpha-N-acetylgalactosaminidase precursor gram-positive signal peptide YSIRK family Endo-alpha-N-acetylgalactosaminidase glycoside hydrolase
764882	760649	765952	endo-alpha-N-acetylgalactosaminidase Endo-alpha-N-acetylgalactosaminidase precursor gram-positive signal peptide YSIRK family Endo-alpha-N-acetylgalactosaminidase glycoside hydrolase
764885	760649	765952	endo-alpha-N-acetylgalactosaminidase Endo-alpha-N-acetylgalactosaminidase precursor gram-positive signal peptide YSIRK family Endo-alpha-N-acetylgalactosaminidase glycoside hydrolase
764940	760649	765952	endo-alpha-N-acetylgalactosaminidase Endo-alpha-N-acetylgalactosaminidase precursor gram-positive signal peptide YSIRK family Endo-alpha-N-acetylgalactosaminidase glycoside hydrolase
765044	760649	765952	endo-alpha-N-acetylgalactosaminidase Endo-alpha-N-acetylgalactosaminidase precursor gram-positive signal peptide YSIRK family Endo-alpha-N-acetylgalactosaminidase glycoside hydrolase
765048	760649	765952	endo-alpha-N-acetylgalactosaminidase Endo-alpha-N-acetylgalactosaminidase precursor gram-positive signal peptide YSIRK family Endo-alpha-N-acetylgalactosaminidase glycoside hydrolase
765056	760649	765952	endo-alpha-N-acetylgalactosaminidase Endo-alpha-N-acetylgalactosaminidase precursor gram-positive signal peptide YSIRK family Endo-alpha-N-acetylgalactosaminidase glycoside hydrolase
765062	760649	765952	endo-alpha-N-acetylgalactosaminidase Endo-alpha-N-acetylgalactosaminidase precursor gram-positive signal peptide YSIRK family Endo-alpha-N-acetylgalactosaminidase glycoside hydrolase
765065	760649	765952	endo-alpha-N-acetylgalactosaminidase Endo-alpha-N-acetylgalactosaminidase precursor gram-positive signal peptide YSIRK family Endo-alpha-N-acetylgalactosaminidase glycoside hydrolase
765068	760649	765952	endo-alpha-N-acetylgalactosaminidase Endo-alpha-N-acetylgalactosaminidase precursor gram-positive signal peptide YSIRK family Endo-alpha-N-acetylgalactosaminidase glycoside hydrolase
765073	760649	765952	endo-alpha-N-acetylgalactosaminidase Endo-alpha-N-acetylgalactosaminidase precursor gram-positive signal peptide YSIRK family Endo-alpha-N-acetylgalactosaminidase glycoside hydrolase
765075	760649	765952	endo-alpha-N-acetylgalactosaminidase Endo-alpha-N-acetylgalactosaminidase precursor gram-positive signal peptide YSIRK family Endo-alpha-N-acetylgalactosaminidase glycoside hydrolase
765082	760649	765952	endo-alpha-N-acetylgalactosaminidase Endo-alpha-N-acetylgalactosaminidase precursor gram-positive signal peptide YSIRK family Endo-alpha-N-acetylgalactosaminidase glycoside hydrolase
765083	760649	765952	endo-alpha-N-acetylgalactosaminidase Endo-alpha-N-acetylgalactosaminidase precursor gram-positive signal peptide YSIRK family Endo-alpha-N-acetylgalactosaminidase glycoside hydrolase
765086	760649	765952	endo-alpha-N-acetylgalactosaminidase Endo-alpha-N-acetylgalactosaminidase precursor gram-positive signal peptide YSIRK family Endo-alpha-N-acetylgalactosaminidase glycoside hydrolase
765097	760649	765952	endo-alpha-N-acetylgalactosaminidase Endo-alpha-N-acetylgalactosaminidase precursor gram-positive signal peptide YSIRK family Endo-alpha-N-acetylgalactosaminidase glycoside hydrolase
765098	760649	765952	endo-alpha-N-acetylgalactosaminidase Endo-alpha-N-acetylgalactosaminidase precursor gram-positive signal peptide YSIRK family Endo-alpha-N-acetylgalactosaminidase glycoside hydrolase
765225	760649	765952	endo-alpha-N-acetylgalactosaminidase Endo-alpha-N-acetylgalactosaminidase precursor gram-positive signal peptide YSIRK family Endo-alpha-N-acetylgalactosaminidase glycoside hydrolase
765254	760649	765952	endo-alpha-N-acetylgalactosaminidase Endo-alpha-N-acetylgalactosaminidase precursor gram-positive signal peptide YSIRK family Endo-alpha-N-acetylgalactosaminidase glycoside hydrolase
765255	760649	765952	endo-alpha-N-acetylgalactosaminidase Endo-alpha-N-acetylgalactosaminidase precursor gram-positive signal peptide YSIRK family Endo-alpha-N-acetylgalactosaminidase glycoside hydrolase
765257	760649	765952	endo-alpha-N-acetylgalactosaminidase Endo-alpha-N-acetylgalactosaminidase precursor gram-positive signal peptide YSIRK family Endo-alpha-N-acetylgalactosaminidase glycoside hydrolase
765261	760649	765952	endo-alpha-N-acetylgalactosaminidase Endo-alpha-N-acetylgalactosaminidase precursor gram-positive signal peptide YSIRK family Endo-alpha-N-acetylgalactosaminidase glycoside hydrolase
765269	760649	765952	endo-alpha-N-acetylgalactosaminidase Endo-alpha-N-acetylgalactosaminidase precursor gram-positive signal peptide YSIRK family Endo-alpha-N-acetylgalactosaminidase glycoside hydrolase
765276	760649	765952	endo-alpha-N-acetylgalactosaminidase Endo-alpha-N-acetylgalactosaminidase precursor gram-positive signal peptide YSIRK family Endo-alpha-N-acetylgalactosaminidase glycoside hydrolase
765278	760649	765952	endo-alpha-N-acetylgalactosaminidase Endo-alpha-N-acetylgalactosaminidase precursor gram-positive signal peptide YSIRK family Endo-alpha-N-acetylgalactosaminidase glycoside hydrolase
765279	760649	765952	endo-alpha-N-acetylgalactosaminidase Endo-alpha-N-acetylgalactosaminidase precursor gram-positive signal peptide YSIRK family Endo-alpha-N-acetylgalactosaminidase glycoside hydrolase
765280	760649	765952	endo-alpha-N-acetylgalactosaminidase Endo-alpha-N-acetylgalactosaminidase precursor gram-positive signal peptide YSIRK family Endo-alpha-N-acetylgalactosaminidase glycoside hydrolase
765286	760649	765952	endo-alpha-N-acetylgalactosaminidase Endo-alpha-N-acetylgalactosaminidase precursor gram-positive signal peptide YSIRK family Endo-alpha-N-acetylgalactosaminidase glycoside hydrolase
765290	760649	765952	endo-alpha-N-acetylgalactosaminidase Endo-alpha-N-acetylgalactosaminidase precursor gram-positive signal peptide YSIRK family Endo-alpha-N-acetylgalactosaminidase glycoside hydrolase
765293	760649	765952	endo-alpha-N-acetylgalactosaminidase Endo-alpha-N-acetylgalactosaminidase precursor gram-positive signal peptide YSIRK family Endo-alpha-N-acetylgalactosaminidase glycoside hydrolase
765338	760649	765952	endo-alpha-N-acetylgalactosaminidase Endo-alpha-N-acetylgalactosaminidase precursor gram-positive signal peptide YSIRK family Endo-alpha-N-acetylgalactosaminidase glycoside hydrolase
765395	760649	765952	endo-alpha-N-acetylgalactosaminidase Endo-alpha-N-acetylgalactosaminidase precursor gram-positive signal peptide YSIRK family Endo-alpha-N-acetylgalactosaminidase glycoside hydrolase
765602	760649	765952	endo-alpha-N-acetylgalactosaminidase Endo-alpha-N-acetylgalactosaminidase precursor gram-positive signal peptide YSIRK family Endo-alpha-N-acetylgalactosaminidase glycoside hydrolase
765809	760649	765952	endo-alpha-N-acetylgalactosaminidase Endo-alpha-N-acetylgalactosaminidase precursor gram-positive signal peptide YSIRK family Endo-alpha-N-acetylgalactosaminidase glycoside hydrolase
766337	766253	768235	oligopeptide ABC transporter oligopeptide-binding protein AliA 76 kDaell surface lipoprotein oligopeptide ABC transporter substrate-binding protein OppA ABC-type oligopeptide transport system periplasmicomponent nickel ABC transporter nickel/metallophore periplasmic binding protein Bacterial extracellular solute-binding proteins family 5 Middle
766561	766253	768235	oligopeptide ABC transporter oligopeptide-binding protein AliA 76 kDaell surface lipoprotein oligopeptide ABC transporter substrate-binding protein OppA ABC-type oligopeptide transport system periplasmicomponent nickel ABC transporter nickel/metallophore periplasmic binding protein Bacterial extracellular solute-binding proteins family 5 Middle
766754	766253	768235	oligopeptide ABC transporter oligopeptide-binding protein AliA 76 kDaell surface lipoprotein oligopeptide ABC transporter substrate-binding protein OppA ABC-type oligopeptide transport system periplasmicomponent nickel ABC transporter nickel/metallophore periplasmic binding protein Bacterial extracellular solute-binding proteins family 5 Middle
766820	766253	768235	oligopeptide ABC transporter oligopeptide-binding protein AliA 76 kDaell surface lipoprotein oligopeptide ABC transporter substrate-binding protein OppA ABC-type oligopeptide transport system periplasmicomponent nickel ABC transporter nickel/metallophore periplasmic binding protein Bacterial extracellular solute-binding proteins family 5 Middle
766829	766253	768235	oligopeptide ABC transporter oligopeptide-binding protein AliA 76 kDaell surface lipoprotein oligopeptide ABC transporter substrate-binding protein OppA ABC-type oligopeptide transport system periplasmicomponent nickel ABC transporter nickel/metallophore periplasmic binding protein Bacterial extracellular solute-binding proteins family 5 Middle
766831	766253	768235	oligopeptide ABC transporter oligopeptide-binding protein AliA 76 kDaell surface lipoprotein oligopeptide ABC transporter substrate-binding protein OppA ABC-type oligopeptide transport system periplasmicomponent nickel ABC transporter nickel/metallophore periplasmic binding protein Bacterial extracellular solute-binding proteins family 5 Middle
766832	766253	768235	oligopeptide ABC transporter oligopeptide-binding protein AliA 76 kDaell surface lipoprotein oligopeptide ABC transporter substrate-binding protein OppA ABC-type oligopeptide transport system periplasmicomponent nickel ABC transporter nickel/metallophore periplasmic binding protein Bacterial extracellular solute-binding proteins family 5 Middle
766841	766253	768235	oligopeptide ABC transporter oligopeptide-binding protein AliA 76 kDaell surface lipoprotein oligopeptide ABC transporter substrate-binding protein OppA ABC-type oligopeptide transport system periplasmicomponent nickel ABC transporter nickel/metallophore periplasmic binding protein Bacterial extracellular solute-binding proteins family 5 Middle
766910	766253	768235	oligopeptide ABC transporter oligopeptide-binding protein AliA 76 kDaell surface lipoprotein oligopeptide ABC transporter substrate-binding protein OppA ABC-type oligopeptide transport system periplasmicomponent nickel ABC transporter nickel/metallophore periplasmic binding protein Bacterial extracellular solute-binding proteins family 5 Middle
766940	766253	768235	oligopeptide ABC transporter oligopeptide-binding protein AliA 76 kDaell surface lipoprotein oligopeptide ABC transporter substrate-binding protein OppA ABC-type oligopeptide transport system periplasmicomponent nickel ABC transporter nickel/metallophore periplasmic binding protein Bacterial extracellular solute-binding proteins family 5 Middle
766941	766253	768235	oligopeptide ABC transporter oligopeptide-binding protein AliA 76 kDaell surface lipoprotein oligopeptide ABC transporter substrate-binding protein OppA ABC-type oligopeptide transport system periplasmicomponent nickel ABC transporter nickel/metallophore periplasmic binding protein Bacterial extracellular solute-binding proteins family 5 Middle
766942	766253	768235	oligopeptide ABC transporter oligopeptide-binding protein AliA 76 kDaell surface lipoprotein oligopeptide ABC transporter substrate-binding protein OppA ABC-type oligopeptide transport system periplasmicomponent nickel ABC transporter nickel/metallophore periplasmic binding protein Bacterial extracellular solute-binding proteins family 5 Middle
766943	766253	768235	oligopeptide ABC transporter oligopeptide-binding protein AliA 76 kDaell surface lipoprotein oligopeptide ABC transporter substrate-binding protein OppA ABC-type oligopeptide transport system periplasmicomponent nickel ABC transporter nickel/metallophore periplasmic binding protein Bacterial extracellular solute-binding proteins family 5 Middle
766946	766253	768235	oligopeptide ABC transporter oligopeptide-binding protein AliA 76 kDaell surface lipoprotein oligopeptide ABC transporter substrate-binding protein OppA ABC-type oligopeptide transport system periplasmicomponent nickel ABC transporter nickel/metallophore periplasmic binding protein Bacterial extracellular solute-binding proteins family 5 Middle
767126	766253	768235	oligopeptide ABC transporter oligopeptide-binding protein AliA 76 kDaell surface lipoprotein oligopeptide ABC transporter substrate-binding protein OppA ABC-type oligopeptide transport system periplasmicomponent nickel ABC transporter nickel/metallophore periplasmic binding protein Bacterial extracellular solute-binding proteins family 5 Middle
767134	766253	768235	oligopeptide ABC transporter oligopeptide-binding protein AliA 76 kDaell surface lipoprotein oligopeptide ABC transporter substrate-binding protein OppA ABC-type oligopeptide transport system periplasmicomponent nickel ABC transporter nickel/metallophore periplasmic binding protein Bacterial extracellular solute-binding proteins family 5 Middle
767141	766253	768235	oligopeptide ABC transporter oligopeptide-binding protein AliA 76 kDaell surface lipoprotein oligopeptide ABC transporter substrate-binding protein OppA ABC-type oligopeptide transport system periplasmicomponent nickel ABC transporter nickel/metallophore periplasmic binding protein Bacterial extracellular solute-binding proteins family 5 Middle
767150	766253	768235	oligopeptide ABC transporter oligopeptide-binding protein AliA 76 kDaell surface lipoprotein oligopeptide ABC transporter substrate-binding protein OppA ABC-type oligopeptide transport system periplasmicomponent nickel ABC transporter nickel/metallophore periplasmic binding protein Bacterial extracellular solute-binding proteins family 5 Middle
767195	766253	768235	oligopeptide ABC transporter oligopeptide-binding protein AliA 76 kDaell surface lipoprotein oligopeptide ABC transporter substrate-binding protein OppA ABC-type oligopeptide transport system periplasmicomponent nickel ABC transporter nickel/metallophore periplasmic binding protein Bacterial extracellular solute-binding proteins family 5 Middle
767201	766253	768235	oligopeptide ABC transporter oligopeptide-binding protein AliA 76 kDaell surface lipoprotein oligopeptide ABC transporter substrate-binding protein OppA ABC-type oligopeptide transport system periplasmicomponent nickel ABC transporter nickel/metallophore periplasmic binding protein Bacterial extracellular solute-binding proteins family 5 Middle
767500	766253	768235	oligopeptide ABC transporter oligopeptide-binding protein AliA 76 kDaell surface lipoprotein oligopeptide ABC transporter substrate-binding protein OppA ABC-type oligopeptide transport system periplasmicomponent nickel ABC transporter nickel/metallophore periplasmic binding protein Bacterial extracellular solute-binding proteins family 5 Middle
767552	766253	768235	oligopeptide ABC transporter oligopeptide-binding protein AliA 76 kDaell surface lipoprotein oligopeptide ABC transporter substrate-binding protein OppA ABC-type oligopeptide transport system periplasmicomponent nickel ABC transporter nickel/metallophore periplasmic binding protein Bacterial extracellular solute-binding proteins family 5 Middle
767633	766253	768235	oligopeptide ABC transporter oligopeptide-binding protein AliA 76 kDaell surface lipoprotein oligopeptide ABC transporter substrate-binding protein OppA ABC-type oligopeptide transport system periplasmicomponent nickel ABC transporter nickel/metallophore periplasmic binding protein Bacterial extracellular solute-binding proteins family 5 Middle
768149	766253	768235	oligopeptide ABC transporter oligopeptide-binding protein AliA 76 kDaell surface lipoprotein oligopeptide ABC transporter substrate-binding protein OppA ABC-type oligopeptide transport system periplasmicomponent nickel ABC transporter nickel/metallophore periplasmic binding protein Bacterial extracellular solute-binding proteins family 5 Middle
768217	766253	768235	oligopeptide ABC transporter oligopeptide-binding protein AliA 76 kDaell surface lipoprotein oligopeptide ABC transporter substrate-binding protein OppA ABC-type oligopeptide transport system periplasmicomponent nickel ABC transporter nickel/metallophore periplasmic binding protein Bacterial extracellular solute-binding proteins family 5 Middle
768476	768434	768592	transposase
768537	768434	768592	transposase
768551	768434	768592	transposase
768559	768434	768592	transposase
768584	768434	768592	transposase
768587	768434	768592	transposase
769281	769185	769496	transposase Transposase IS66 family
769329	769185	769496	transposase Transposase IS66 family
769491	769185	769496	transposase Transposase IS66 family
769492	769185	769496	transposase Transposase IS66 family
770064	769695	770546	dTDP-4-keto-L-rhamnose reductase dTDP-4-dehydrorhamnose reductase dTDP-4-dehydrorhamnose reductase dTDP-4-dehydrorhamnose reductase RmlD substrate binding domain
770244	769695	770546	dTDP-4-keto-L-rhamnose reductase dTDP-4-dehydrorhamnose reductase dTDP-4-dehydrorhamnose reductase dTDP-4-dehydrorhamnose reductase RmlD substrate binding domain
770418	769695	770546	dTDP-4-keto-L-rhamnose reductase dTDP-4-dehydrorhamnose reductase dTDP-4-dehydrorhamnose reductase dTDP-4-dehydrorhamnose reductase RmlD substrate binding domain
770431	769695	770546	dTDP-4-keto-L-rhamnose reductase dTDP-4-dehydrorhamnose reductase dTDP-4-dehydrorhamnose reductase dTDP-4-dehydrorhamnose reductase RmlD substrate binding domain
770435	769695	770546	dTDP-4-keto-L-rhamnose reductase dTDP-4-dehydrorhamnose reductase dTDP-4-dehydrorhamnose reductase dTDP-4-dehydrorhamnose reductase RmlD substrate binding domain
770452	769695	770546	dTDP-4-keto-L-rhamnose reductase dTDP-4-dehydrorhamnose reductase dTDP-4-dehydrorhamnose reductase dTDP-4-dehydrorhamnose reductase RmlD substrate binding domain
770666	770612	771661	dTDP-glucose 4 6-dehydratase dTDP-glucose 4 6-dehydratase dTDP-glucose 4 6 dehydratase dTDP-glucose 4 6-dehydratase NAD dependent epimerase/dehydratase family
770777	770612	771661	dTDP-glucose 4 6-dehydratase dTDP-glucose 4 6-dehydratase dTDP-glucose 4 6 dehydratase dTDP-glucose 4 6-dehydratase NAD dependent epimerase/dehydratase family
770839	770612	771661	dTDP-glucose 4 6-dehydratase dTDP-glucose 4 6-dehydratase dTDP-glucose 4 6 dehydratase dTDP-glucose 4 6-dehydratase NAD dependent epimerase/dehydratase family
770984	770612	771661	dTDP-glucose 4 6-dehydratase dTDP-glucose 4 6-dehydratase dTDP-glucose 4 6 dehydratase dTDP-glucose 4 6-dehydratase NAD dependent epimerase/dehydratase family
770993	770612	771661	dTDP-glucose 4 6-dehydratase dTDP-glucose 4 6-dehydratase dTDP-glucose 4 6 dehydratase dTDP-glucose 4 6-dehydratase NAD dependent epimerase/dehydratase family
771008	770612	771661	dTDP-glucose 4 6-dehydratase dTDP-glucose 4 6-dehydratase dTDP-glucose 4 6 dehydratase dTDP-glucose 4 6-dehydratase NAD dependent epimerase/dehydratase family
771023	770612	771661	dTDP-glucose 4 6-dehydratase dTDP-glucose 4 6-dehydratase dTDP-glucose 4 6 dehydratase dTDP-glucose 4 6-dehydratase NAD dependent epimerase/dehydratase family
771026	770612	771661	dTDP-glucose 4 6-dehydratase dTDP-glucose 4 6-dehydratase dTDP-glucose 4 6 dehydratase dTDP-glucose 4 6-dehydratase NAD dependent epimerase/dehydratase family
771530	770612	771661	dTDP-glucose 4 6-dehydratase dTDP-glucose 4 6-dehydratase dTDP-glucose 4 6 dehydratase dTDP-glucose 4 6-dehydratase NAD dependent epimerase/dehydratase family
771566	770612	771661	dTDP-glucose 4 6-dehydratase dTDP-glucose 4 6-dehydratase dTDP-glucose 4 6 dehydratase dTDP-glucose 4 6-dehydratase NAD dependent epimerase/dehydratase family
771573	770612	771661	dTDP-glucose 4 6-dehydratase dTDP-glucose 4 6-dehydratase dTDP-glucose 4 6 dehydratase dTDP-glucose 4 6-dehydratase NAD dependent epimerase/dehydratase family
771724	771674	772267	dTDP-4-dehydrorhamnose 3 5-epimerase Probable dTDP-4-dehydrorhamnose 3 5-epimerase dTDP-4-dehydrorhamnose 3 5-epimerase dTDP-4-dehydrorhamnose 3 5-epimerase
771743	771674	772267	dTDP-4-dehydrorhamnose 3 5-epimerase Probable dTDP-4-dehydrorhamnose 3 5-epimerase dTDP-4-dehydrorhamnose 3 5-epimerase dTDP-4-dehydrorhamnose 3 5-epimerase
772292	772268	773137	glucose-1-phosphate thymidylyltransferase Glucose-1-phosphate thymidylyltransferase 1 glucose-1-phosphate thymidylyltransferase RfbA CTP:phosphocholineytidylyltransferase involved inholine phosphorylation forell surface LPS epitopes glucose-1-phosphate thymidylyltransferase Nucleotidyl transferase
772324	772268	773137	glucose-1-phosphate thymidylyltransferase Glucose-1-phosphate thymidylyltransferase 1 glucose-1-phosphate thymidylyltransferase RfbA CTP:phosphocholineytidylyltransferase involved inholine phosphorylation forell surface LPS epitopes glucose-1-phosphate thymidylyltransferase Nucleotidyl transferase
772340	772268	773137	glucose-1-phosphate thymidylyltransferase Glucose-1-phosphate thymidylyltransferase 1 glucose-1-phosphate thymidylyltransferase RfbA CTP:phosphocholineytidylyltransferase involved inholine phosphorylation forell surface LPS epitopes glucose-1-phosphate thymidylyltransferase Nucleotidyl transferase
772349	772268	773137	glucose-1-phosphate thymidylyltransferase Glucose-1-phosphate thymidylyltransferase 1 glucose-1-phosphate thymidylyltransferase RfbA CTP:phosphocholineytidylyltransferase involved inholine phosphorylation forell surface LPS epitopes glucose-1-phosphate thymidylyltransferase Nucleotidyl transferase
772385	772268	773137	glucose-1-phosphate thymidylyltransferase Glucose-1-phosphate thymidylyltransferase 1 glucose-1-phosphate thymidylyltransferase RfbA CTP:phosphocholineytidylyltransferase involved inholine phosphorylation forell surface LPS epitopes glucose-1-phosphate thymidylyltransferase Nucleotidyl transferase
774375	774145	774849	nucleotidyl transferase WchZ Glucose-1-phosphateytidylyltransferase bifunctional N-acetylglucosamine-1-phosphate uridyltransferase/glucosamine-1-phosphate acetyltransferase CTP:phosphocholineytidylyltransferase involved inholine phosphorylation forell surface LPS epitopes UDP-N-acetylglucosamine diphosphorylase/glucosamine-1-phosphate N-acetyltransferase Nucleotidyl transferase
774376	774145	774849	nucleotidyl transferase WchZ Glucose-1-phosphateytidylyltransferase bifunctional N-acetylglucosamine-1-phosphate uridyltransferase/glucosamine-1-phosphate acetyltransferase CTP:phosphocholineytidylyltransferase involved inholine phosphorylation forell surface LPS epitopes UDP-N-acetylglucosamine diphosphorylase/glucosamine-1-phosphate N-acetyltransferase Nucleotidyl transferase
774406	774145	774849	nucleotidyl transferase WchZ Glucose-1-phosphateytidylyltransferase bifunctional N-acetylglucosamine-1-phosphate uridyltransferase/glucosamine-1-phosphate acetyltransferase CTP:phosphocholineytidylyltransferase involved inholine phosphorylation forell surface LPS epitopes UDP-N-acetylglucosamine diphosphorylase/glucosamine-1-phosphate N-acetyltransferase Nucleotidyl transferase
774415	774145	774849	nucleotidyl transferase WchZ Glucose-1-phosphateytidylyltransferase bifunctional N-acetylglucosamine-1-phosphate uridyltransferase/glucosamine-1-phosphate acetyltransferase CTP:phosphocholineytidylyltransferase involved inholine phosphorylation forell surface LPS epitopes UDP-N-acetylglucosamine diphosphorylase/glucosamine-1-phosphate N-acetyltransferase Nucleotidyl transferase
774455	774145	774849	nucleotidyl transferase WchZ Glucose-1-phosphateytidylyltransferase bifunctional N-acetylglucosamine-1-phosphate uridyltransferase/glucosamine-1-phosphate acetyltransferase CTP:phosphocholineytidylyltransferase involved inholine phosphorylation forell surface LPS epitopes UDP-N-acetylglucosamine diphosphorylase/glucosamine-1-phosphate N-acetyltransferase Nucleotidyl transferase
[truncated: 4,931 more rows]

## Sheet: SNP_10208_2#74
SNP	Start	Stop	Annotation
69253	68720	69526	spermidine/putrescine ABC transporter permease Spermidine/putrescine transport system permease protein PotB spermidine/putrescine ABC transporter membrane protein ABC-type uncharacterized transport system permease component putative 2-aminoethylphosphonate ABC transporter permease protein Binding-protein-dependent transport system inner membrane component
383159	382833	383612	esterase S-formylglutathione hydrolase frmB enterobactin/ferric enterobactin esterase Predicted hydrolase of the alpha/beta superfamily S-formylglutathione hydrolase Putative esterase
383162	382833	383612	esterase S-formylglutathione hydrolase frmB enterobactin/ferric enterobactin esterase Predicted hydrolase of the alpha/beta superfamily S-formylglutathione hydrolase Putative esterase
383170	382833	383612	esterase S-formylglutathione hydrolase frmB enterobactin/ferric enterobactin esterase Predicted hydrolase of the alpha/beta superfamily S-formylglutathione hydrolase Putative esterase
383171	382833	383612	esterase S-formylglutathione hydrolase frmB enterobactin/ferric enterobactin esterase Predicted hydrolase of the alpha/beta superfamily S-formylglutathione hydrolase Putative esterase
383175	382833	383612	esterase S-formylglutathione hydrolase frmB enterobactin/ferric enterobactin esterase Predicted hydrolase of the alpha/beta superfamily S-formylglutathione hydrolase Putative esterase
383176	382833	383612	esterase S-formylglutathione hydrolase frmB enterobactin/ferric enterobactin esterase Predicted hydrolase of the alpha/beta superfamily S-formylglutathione hydrolase Putative esterase
383177	382833	383612	esterase S-formylglutathione hydrolase frmB enterobactin/ferric enterobactin esterase Predicted hydrolase of the alpha/beta superfamily S-formylglutathione hydrolase Putative esterase
383178	382833	383612	esterase S-formylglutathione hydrolase frmB enterobactin/ferric enterobactin esterase Predicted hydrolase of the alpha/beta superfamily S-formylglutathione hydrolase Putative esterase
383179	382833	383612	esterase S-formylglutathione hydrolase frmB enterobactin/ferric enterobactin esterase Predicted hydrolase of the alpha/beta superfamily S-formylglutathione hydrolase Putative esterase
383182	382833	383612	esterase S-formylglutathione hydrolase frmB enterobactin/ferric enterobactin esterase Predicted hydrolase of the alpha/beta superfamily S-formylglutathione hydrolase Putative esterase
383184	382833	383612	esterase S-formylglutathione hydrolase frmB enterobactin/ferric enterobactin esterase Predicted hydrolase of the alpha/beta superfamily S-formylglutathione hydrolase Putative esterase
383188	382833	383612	esterase S-formylglutathione hydrolase frmB enterobactin/ferric enterobactin esterase Predicted hydrolase of the alpha/beta superfamily S-formylglutathione hydrolase Putative esterase
383189	382833	383612	esterase S-formylglutathione hydrolase frmB enterobactin/ferric enterobactin esterase Predicted hydrolase of the alpha/beta superfamily S-formylglutathione hydrolase Putative esterase
383190	382833	383612	esterase S-formylglutathione hydrolase frmB enterobactin/ferric enterobactin esterase Predicted hydrolase of the alpha/beta superfamily S-formylglutathione hydrolase Putative esterase
383191	382833	383612	esterase S-formylglutathione hydrolase frmB enterobactin/ferric enterobactin esterase Predicted hydrolase of the alpha/beta superfamily S-formylglutathione hydrolase Putative esterase
383192	382833	383612	esterase S-formylglutathione hydrolase frmB enterobactin/ferric enterobactin esterase Predicted hydrolase of the alpha/beta superfamily S-formylglutathione hydrolase Putative esterase
383194	382833	383612	esterase S-formylglutathione hydrolase frmB enterobactin/ferric enterobactin esterase Predicted hydrolase of the alpha/beta superfamily S-formylglutathione hydrolase Putative esterase
383197	382833	383612	esterase S-formylglutathione hydrolase frmB enterobactin/ferric enterobactin esterase Predicted hydrolase of the alpha/beta superfamily S-formylglutathione hydrolase Putative esterase
383198	382833	383612	esterase S-formylglutathione hydrolase frmB enterobactin/ferric enterobactin esterase Predicted hydrolase of the alpha/beta superfamily S-formylglutathione hydrolase Putative esterase
383199	382833	383612	esterase S-formylglutathione hydrolase frmB enterobactin/ferric enterobactin esterase Predicted hydrolase of the alpha/beta superfamily S-formylglutathione hydrolase Putative esterase
383206	382833	383612	esterase S-formylglutathione hydrolase frmB enterobactin/ferric enterobactin esterase Predicted hydrolase of the alpha/beta superfamily S-formylglutathione hydrolase Putative esterase
383207	382833	383612	esterase S-formylglutathione hydrolase frmB enterobactin/ferric enterobactin esterase Predicted hydrolase of the alpha/beta superfamily S-formylglutathione hydrolase Putative esterase
383208	382833	383612	esterase S-formylglutathione hydrolase frmB enterobactin/ferric enterobactin esterase Predicted hydrolase of the alpha/beta superfamily S-formylglutathione hydrolase Putative esterase
383211	382833	383612	esterase S-formylglutathione hydrolase frmB enterobactin/ferric enterobactin esterase Predicted hydrolase of the alpha/beta superfamily S-formylglutathione hydrolase Putative esterase
383213	382833	383612	esterase S-formylglutathione hydrolase frmB enterobactin/ferric enterobactin esterase Predicted hydrolase of the alpha/beta superfamily S-formylglutathione hydrolase Putative esterase
383214	382833	383612	esterase S-formylglutathione hydrolase frmB enterobactin/ferric enterobactin esterase Predicted hydrolase of the alpha/beta superfamily S-formylglutathione hydrolase Putative esterase
383216	382833	383612	esterase S-formylglutathione hydrolase frmB enterobactin/ferric enterobactin esterase Predicted hydrolase of the alpha/beta superfamily S-formylglutathione hydrolase Putative esterase
383217	382833	383612	esterase S-formylglutathione hydrolase frmB enterobactin/ferric enterobactin esterase Predicted hydrolase of the alpha/beta superfamily S-formylglutathione hydrolase Putative esterase
383220	382833	383612	esterase S-formylglutathione hydrolase frmB enterobactin/ferric enterobactin esterase Predicted hydrolase of the alpha/beta superfamily S-formylglutathione hydrolase Putative esterase
383222	382833	383612	esterase S-formylglutathione hydrolase frmB enterobactin/ferric enterobactin esterase Predicted hydrolase of the alpha/beta superfamily S-formylglutathione hydrolase Putative esterase
383225	382833	383612	esterase S-formylglutathione hydrolase frmB enterobactin/ferric enterobactin esterase Predicted hydrolase of the alpha/beta superfamily S-formylglutathione hydrolase Putative esterase
383227	382833	383612	esterase S-formylglutathione hydrolase frmB enterobactin/ferric enterobactin esterase Predicted hydrolase of the alpha/beta superfamily S-formylglutathione hydrolase Putative esterase
383229	382833	383612	esterase S-formylglutathione hydrolase frmB enterobactin/ferric enterobactin esterase Predicted hydrolase of the alpha/beta superfamily S-formylglutathione hydrolase Putative esterase
383230	382833	383612	esterase S-formylglutathione hydrolase frmB enterobactin/ferric enterobactin esterase Predicted hydrolase of the alpha/beta superfamily S-formylglutathione hydrolase Putative esterase
383231	382833	383612	esterase S-formylglutathione hydrolase frmB enterobactin/ferric enterobactin esterase Predicted hydrolase of the alpha/beta superfamily S-formylglutathione hydrolase Putative esterase
383233	382833	383612	esterase S-formylglutathione hydrolase frmB enterobactin/ferric enterobactin esterase Predicted hydrolase of the alpha/beta superfamily S-formylglutathione hydrolase Putative esterase
383236	382833	383612	esterase S-formylglutathione hydrolase frmB enterobactin/ferric enterobactin esterase Predicted hydrolase of the alpha/beta superfamily S-formylglutathione hydrolase Putative esterase
383237	382833	383612	esterase S-formylglutathione hydrolase frmB enterobactin/ferric enterobactin esterase Predicted hydrolase of the alpha/beta superfamily S-formylglutathione hydrolase Putative esterase
383259	382833	383612	esterase S-formylglutathione hydrolase frmB enterobactin/ferric enterobactin esterase Predicted hydrolase of the alpha/beta superfamily S-formylglutathione hydrolase Putative esterase
383260	382833	383612	esterase S-formylglutathione hydrolase frmB enterobactin/ferric enterobactin esterase Predicted hydrolase of the alpha/beta superfamily S-formylglutathione hydrolase Putative esterase
739505	738656	739939	zinc-dependent protease coenzyme PQQ biosynthesis protein PqqF Insulinase (Peptidase family M16)
902585	902525	903190	Trk family potassium uptake protein Ktr system potassium uptake protein A potassium transporter peripheral membrane component Kef-type K transport system predicted NAD-binding component TrkA-N domain
1058795	1057285	1058355	tyrosine recombinase Tyrosine recombinase XerS site-specific tyrosine recombinase XerS Site-specific recombinase XerD tyrosine recombinase XerC Phage integrase family
1058934	1057285	1058355	tyrosine recombinase Tyrosine recombinase XerS site-specific tyrosine recombinase XerS Site-specific recombinase XerD tyrosine recombinase XerC Phage integrase family
1175384	1175235	1176581	glutamate-ammonia ligase Glutamine synthetase glutamine synthetase Predicted metal-dependent hydrolase of the TIM-barrel fold glutamine synthetase type I Glutamine synthetase catalytic domain
1185624	1185111	1185725	putative integral membrane protein Predicted integral membrane protein Protein of unknown function DUF624
1185632	1185111	1185725	putative integral membrane protein Predicted integral membrane protein Protein of unknown function DUF624
1185642	1185111	1185725	putative integral membrane protein Predicted integral membrane protein Protein of unknown function DUF624
1185698	1185111	1185725	putative integral membrane protein Predicted integral membrane protein Protein of unknown function DUF624
1185712	1185111	1185725	putative integral membrane protein Predicted integral membrane protein Protein of unknown function DUF624
1185850	1185111	1185725	putative integral membrane protein Predicted integral membrane protein Protein of unknown function DUF624
1185878	1185860	1186429	permease conserved hypothetical integral membrane protein Hypothetical bacterial integral membrane protein (Trep_Strep)
1185899	1185860	1186429	permease conserved hypothetical integral membrane protein Hypothetical bacterial integral membrane protein (Trep_Strep)
1198341	1197335	1198198	transcriptional regulator transcriptional activator Rgg/GadR/MutR family C-terminal domain Helix-turn-helix domain
1198344	1197335	1198198	transcriptional regulator transcriptional activator Rgg/GadR/MutR family C-terminal domain Helix-turn-helix domain
1198345	1197335	1198198	transcriptional regulator transcriptional activator Rgg/GadR/MutR family C-terminal domain Helix-turn-helix domain
1198347	1197335	1198198	transcriptional regulator transcriptional activator Rgg/GadR/MutR family C-terminal domain Helix-turn-helix domain
1198348	1197335	1198198	transcriptional regulator transcriptional activator Rgg/GadR/MutR family C-terminal domain Helix-turn-helix domain
1198352	1197335	1198198	transcriptional regulator transcriptional activator Rgg/GadR/MutR family C-terminal domain Helix-turn-helix domain
1198354	1197335	1198198	transcriptional regulator transcriptional activator Rgg/GadR/MutR family C-terminal domain Helix-turn-helix domain
1198355	1197335	1198198	transcriptional regulator transcriptional activator Rgg/GadR/MutR family C-terminal domain Helix-turn-helix domain
1198357	1197335	1198198	transcriptional regulator transcriptional activator Rgg/GadR/MutR family C-terminal domain Helix-turn-helix domain
1198360	1197335	1198198	transcriptional regulator transcriptional activator Rgg/GadR/MutR family C-terminal domain Helix-turn-helix domain
1198362	1197335	1198198	transcriptional regulator transcriptional activator Rgg/GadR/MutR family C-terminal domain Helix-turn-helix domain
1198363	1197335	1198198	transcriptional regulator transcriptional activator Rgg/GadR/MutR family C-terminal domain Helix-turn-helix domain
1198364	1197335	1198198	transcriptional regulator transcriptional activator Rgg/GadR/MutR family C-terminal domain Helix-turn-helix domain
1198367	1197335	1198198	transcriptional regulator transcriptional activator Rgg/GadR/MutR family C-terminal domain Helix-turn-helix domain
1198370	1197335	1198198	transcriptional regulator transcriptional activator Rgg/GadR/MutR family C-terminal domain Helix-turn-helix domain
1198371	1197335	1198198	transcriptional regulator transcriptional activator Rgg/GadR/MutR family C-terminal domain Helix-turn-helix domain
1386769	1385321	1388521	hyaluronidase Hyaluronate lyase precursor Polysaccharide lyase family 8 N terminal alpha-helical domain
1449896	1448327	1450369	penicillin-binding protein 2B Penicillin-binding protein 2B penicillin-binding protein 2 Membrane carboxypeptidase/penicillin-binding protein penicillin-binding protein 2 Penicillin binding protein transpeptidase domain
1513780	1513567	1514901	hemerythrin HHE cation binding domain subfamily Family of unknown function (DUF438)
1513784	1513567	1514901	hemerythrin HHE cation binding domain subfamily Family of unknown function (DUF438)
1513785	1513567	1514901	hemerythrin HHE cation binding domain subfamily Family of unknown function (DUF438)
1513786	1513567	1514901	hemerythrin HHE cation binding domain subfamily Family of unknown function (DUF438)
1513789	1513567	1514901	hemerythrin HHE cation binding domain subfamily Family of unknown function (DUF438)
1513791	1513567	1514901	hemerythrin HHE cation binding domain subfamily Family of unknown function (DUF438)
1513792	1513567	1514901	hemerythrin HHE cation binding domain subfamily Family of unknown function (DUF438)
1513793	1513567	1514901	hemerythrin HHE cation binding domain subfamily Family of unknown function (DUF438)
1513798	1513567	1514901	hemerythrin HHE cation binding domain subfamily Family of unknown function (DUF438)
1533982	1532943	1533944	endonuclease/exonuclease/phosphatase family Uncharacterized protein conserved in bacteria
1534081	1532943	1533944	endonuclease/exonuclease/phosphatase family Uncharacterized protein conserved in bacteria
1534810	1534741	1534938	transcriptional regulator transcriptional regulator y4mF family Helix-turn-helix
1674416	1674221	1674844	sakacin A production response regulator
1719570	1718451	1720073	chaperonin GroEL hypothetical protein chaperonin GroEL chaperonin GroL TCP-1/cpn60 chaperonin family
1720114	1718451	1720073	chaperonin GroEL hypothetical protein chaperonin GroEL chaperonin GroL TCP-1/cpn60 chaperonin family
1720213	1720211	1720540	DNA integration/recombination/invertion protein hypothetical protein Uncharacterized BCR COG1636
1762159	1761544	1762254	purine nucleoside phosphorylase Purine nucleoside phosphorylase deoD-type purine nucleoside phosphorylase purine nucleoside phosphorylase Phosphorylase superfamily
1943174	1942108	1943550	sucrose phosphorylase Sucrose phosphorylase sucrose phosphorylase sucrose phosphorylase Alpha amylase catalytic domain
1943190	1942108	1943550	sucrose phosphorylase Sucrose phosphorylase sucrose phosphorylase sucrose phosphorylase Alpha amylase catalytic domain
1943464	1942108	1943550	sucrose phosphorylase Sucrose phosphorylase sucrose phosphorylase sucrose phosphorylase Alpha amylase catalytic domain
1943466	1942108	1943550	sucrose phosphorylase Sucrose phosphorylase sucrose phosphorylase sucrose phosphorylase Alpha amylase catalytic domain
1943467	1942108	1943550	sucrose phosphorylase Sucrose phosphorylase sucrose phosphorylase sucrose phosphorylase Alpha amylase catalytic domain
1943469	1942108	1943550	sucrose phosphorylase Sucrose phosphorylase sucrose phosphorylase sucrose phosphorylase Alpha amylase catalytic domain
1943471	1942108	1943550	sucrose phosphorylase Sucrose phosphorylase sucrose phosphorylase sucrose phosphorylase Alpha amylase catalytic domain
1943472	1942108	1943550	sucrose phosphorylase Sucrose phosphorylase sucrose phosphorylase sucrose phosphorylase Alpha amylase catalytic domain
1943473	1942108	1943550	sucrose phosphorylase Sucrose phosphorylase sucrose phosphorylase sucrose phosphorylase Alpha amylase catalytic domain
1943474	1942108	1943550	sucrose phosphorylase Sucrose phosphorylase sucrose phosphorylase sucrose phosphorylase Alpha amylase catalytic domain
1943475	1942108	1943550	sucrose phosphorylase Sucrose phosphorylase sucrose phosphorylase sucrose phosphorylase Alpha amylase catalytic domain
1943476	1942108	1943550	sucrose phosphorylase Sucrose phosphorylase sucrose phosphorylase sucrose phosphorylase Alpha amylase catalytic domain
1943481	1942108	1943550	sucrose phosphorylase Sucrose phosphorylase sucrose phosphorylase sucrose phosphorylase Alpha amylase catalytic domain
1943482	1942108	1943550	sucrose phosphorylase Sucrose phosphorylase sucrose phosphorylase sucrose phosphorylase Alpha amylase catalytic domain
1943484	1942108	1943550	sucrose phosphorylase Sucrose phosphorylase sucrose phosphorylase sucrose phosphorylase Alpha amylase catalytic domain
1943486	1942108	1943550	sucrose phosphorylase Sucrose phosphorylase sucrose phosphorylase sucrose phosphorylase Alpha amylase catalytic domain
1943487	1942108	1943550	sucrose phosphorylase Sucrose phosphorylase sucrose phosphorylase sucrose phosphorylase Alpha amylase catalytic domain
1943488	1942108	1943550	sucrose phosphorylase Sucrose phosphorylase sucrose phosphorylase sucrose phosphorylase Alpha amylase catalytic domain
1943491	1942108	1943550	sucrose phosphorylase Sucrose phosphorylase sucrose phosphorylase sucrose phosphorylase Alpha amylase catalytic domain
1943492	1942108	1943550	sucrose phosphorylase Sucrose phosphorylase sucrose phosphorylase sucrose phosphorylase Alpha amylase catalytic domain
1943493	1942108	1943550	sucrose phosphorylase Sucrose phosphorylase sucrose phosphorylase sucrose phosphorylase Alpha amylase catalytic domain
1943497	1942108	1943550	sucrose phosphorylase Sucrose phosphorylase sucrose phosphorylase sucrose phosphorylase Alpha amylase catalytic domain
1943501	1942108	1943550	sucrose phosphorylase Sucrose phosphorylase sucrose phosphorylase sucrose phosphorylase Alpha amylase catalytic domain
1970277	1969975	1972509	DNA mismatch repair protein MutS DNA mismatch repair protein mutS DNA mismatch repair protein MutS ATP phosphoribosyltransferase DNA mismatch repair protein MutS MutS domain V
1991280	1991159	1991848	metal-dependent CAAX amino terminal membrane protease CAAX amino terminal protease self- immunity
1991281	1991159	1991848	metal-dependent CAAX amino terminal membrane protease CAAX amino terminal protease self- immunity
1991282	1991159	1991848	metal-dependent CAAX amino terminal membrane protease CAAX amino terminal protease self- immunity
1991283	1991159	1991848	metal-dependent CAAX amino terminal membrane protease CAAX amino terminal protease self- immunity
1991284	1991159	1991848	metal-dependent CAAX amino terminal membrane protease CAAX amino terminal protease self- immunity
1991285	1991159	1991848	metal-dependent CAAX amino terminal membrane protease CAAX amino terminal protease self- immunity
1991288	1991159	1991848	metal-dependent CAAX amino terminal membrane protease CAAX amino terminal protease self- immunity
1991291	1991159	1991848	metal-dependent CAAX amino terminal membrane protease CAAX amino terminal protease self- immunity
1991292	1991159	1991848	metal-dependent CAAX amino terminal membrane protease CAAX amino terminal protease self- immunity
1991293	1991159	1991848	metal-dependent CAAX amino terminal membrane protease CAAX amino terminal protease self- immunity
1991294	1991159	1991848	metal-dependent CAAX amino terminal membrane protease CAAX amino terminal protease self- immunity
1991297	1991159	1991848	metal-dependent CAAX amino terminal membrane protease CAAX amino terminal protease self- immunity
1991299	1991159	1991848	metal-dependent CAAX amino terminal membrane protease CAAX amino terminal protease self- immunity
1991300	1991159	1991848	metal-dependent CAAX amino terminal membrane protease CAAX amino terminal protease self- immunity
1991301	1991159	1991848	metal-dependent CAAX amino terminal membrane protease CAAX amino terminal protease self- immunity
1991304	1991159	1991848	metal-dependent CAAX amino terminal membrane protease CAAX amino terminal protease self- immunity
1991306	1991159	1991848	metal-dependent CAAX amino terminal membrane protease CAAX amino terminal protease self- immunity
1991307	1991159	1991848	metal-dependent CAAX amino terminal membrane protease CAAX amino terminal protease self- immunity
1991308	1991159	1991848	metal-dependent CAAX amino terminal membrane protease CAAX amino terminal protease self- immunity
1991309	1991159	1991848	metal-dependent CAAX amino terminal membrane protease CAAX amino terminal protease self- immunity
1991310	1991159	1991848	metal-dependent CAAX amino terminal membrane protease CAAX amino terminal protease self- immunity
1991316	1991159	1991848	metal-dependent CAAX amino terminal membrane protease CAAX amino terminal protease self- immunity
1991318	1991159	1991848	metal-dependent CAAX amino terminal membrane protease CAAX amino terminal protease self- immunity
1991319	1991159	1991848	metal-dependent CAAX amino terminal membrane protease CAAX amino terminal protease self- immunity
1995616	1995603	1995688	tRNA-Leu(taa)
1995617	1995603	1995688	tRNA-Leu(taa)
2013412	2012430	2013365	dihydroorotate dehydrogenase 1A Probable dihydroorotate dehydrogenase A (fumarate) dihydroorotate dehydrogenase 1A Dihydroorotate dehydrogenase dihydroorotate dehydrogenase family protein Dihydroorotate dehydrogenase
2015964	2015485	2016828	ATP-dependent RNA helicase DEAD-box ATP-dependent RNA helicase CshB ATP-dependent RNA helicase DbpA Predicted transporter component DEXH box helicase DNA ligase-associated DEAD/DEAH box helicase
2015967	2015485	2016828	ATP-dependent RNA helicase DEAD-box ATP-dependent RNA helicase CshB ATP-dependent RNA helicase DbpA Predicted transporter component DEXH box helicase DNA ligase-associated DEAD/DEAH box helicase
2016289	2015485	2016828	ATP-dependent RNA helicase DEAD-box ATP-dependent RNA helicase CshB ATP-dependent RNA helicase DbpA Predicted transporter component DEXH box helicase DNA ligase-associated DEAD/DEAH box helicase
2016292	2015485	2016828	ATP-dependent RNA helicase DEAD-box ATP-dependent RNA helicase CshB ATP-dependent RNA helicase DbpA Predicted transporter component DEXH box helicase DNA ligase-associated DEAD/DEAH box helicase
2016624	2015485	2016828	ATP-dependent RNA helicase DEAD-box ATP-dependent RNA helicase CshB ATP-dependent RNA helicase DbpA Predicted transporter component DEXH box helicase DNA ligase-associated DEAD/DEAH box helicase
2016634	2015485	2016828	ATP-dependent RNA helicase DEAD-box ATP-dependent RNA helicase CshB ATP-dependent RNA helicase DbpA Predicted transporter component DEXH box helicase DNA ligase-associated DEAD/DEAH box helicase
2016703	2015485	2016828	ATP-dependent RNA helicase DEAD-box ATP-dependent RNA helicase CshB ATP-dependent RNA helicase DbpA Predicted transporter component DEXH box helicase DNA ligase-associated DEAD/DEAH box helicase
2019337	2017835	2020015	PTS glucose-specific enzyme IIABC component EIICBA-Glc PTS system N-acetyl glucosamine specific transporter subunits IIABC PTS system IIBC component phosphoenolpyruvate-dependent sugar phosphotransferase system EIIA 1
2019344	2017835	2020015	PTS glucose-specific enzyme IIABC component EIICBA-Glc PTS system N-acetyl glucosamine specific transporter subunits IIABC PTS system IIBC component phosphoenolpyruvate-dependent sugar phosphotransferase system EIIA 1
2019369	2017835	2020015	PTS glucose-specific enzyme IIABC component EIICBA-Glc PTS system N-acetyl glucosamine specific transporter subunits IIABC PTS system IIBC component phosphoenolpyruvate-dependent sugar phosphotransferase system EIIA 1
2019453	2017835	2020015	PTS glucose-specific enzyme IIABC component EIICBA-Glc PTS system N-acetyl glucosamine specific transporter subunits IIABC PTS system IIBC component phosphoenolpyruvate-dependent sugar phosphotransferase system EIIA 1
2020251	2017835	2020015	PTS glucose-specific enzyme IIABC component EIICBA-Glc PTS system N-acetyl glucosamine specific transporter subunits IIABC PTS system IIBC component phosphoenolpyruvate-dependent sugar phosphotransferase system EIIA 1

## Sheet: SNP_10071_4#74
SNP	Start	Stop	Annotation
41448	41151	42170	transposase Transposase IS116/IS110/IS902 family
41547	41151	42170	transposase Transposase IS116/IS110/IS902 family
42288	41151	42170	transposase Transposase IS116/IS110/IS902 family
111491	110543	115861	endo-alpha-N-acetylgalactosaminidase Endo-alpha-N-acetylgalactosaminidase precursor gram-positive signal peptide YSIRK family Endo-alpha-N-acetylgalactosaminidase glycoside hydrolase
351294	350557	351213	cell wall surface anchor family protein (pseudogene) Fibronectin-binding repeat
545911	543716	545713	methionyl-tRNA synthetase Methionine--tRNA ligase methionyl-tRNA synthetase Methionyl-tRNA synthetase methionine--tRNA ligase tRNA synthetases class I (M)
818977	816882	818387	ABC zinc transporter metal-binding lipoprotein Probable zinc transport system zinc-binding lipoprotein AdcA precursor zinc/cadmium-binding protein Predicted periplasmic or secreted protein anchored repeat ABC transporter substrate-binding protein YodA lipocalin-like domain
893047	892925	893251	chlorohydrolase
893049	892925	893251	chlorohydrolase
893050	892925	893251	chlorohydrolase
893051	892925	893251	chlorohydrolase
893052	892925	893251	chlorohydrolase
893054	892925	893251	chlorohydrolase
893055	892925	893251	chlorohydrolase
893056	892925	893251	chlorohydrolase
893057	892925	893251	chlorohydrolase
893058	892925	893251	chlorohydrolase
893059	892925	893251	chlorohydrolase
893064	892925	893251	chlorohydrolase
893065	892925	893251	chlorohydrolase
893067	892925	893251	chlorohydrolase
893069	892925	893251	chlorohydrolase
893070	892925	893251	chlorohydrolase
893071	892925	893251	chlorohydrolase
893074	892925	893251	chlorohydrolase
893075	892925	893251	chlorohydrolase
893076	892925	893251	chlorohydrolase
893079	892925	893251	chlorohydrolase
893083	892925	893251	chlorohydrolase
1062211	1061590	1062207	IS1239 transposase Transposase and inactivated derivatives IS30 family Integrase core domain
1172040	1172027	1172329	PTS system galactose-specific transporter subunit IIB Phosphotransferase system galactitol-specific IIB component PTS system Lactose/Cellobiose specific IIB subunit
1172041	1172027	1172329	PTS system galactose-specific transporter subunit IIB Phosphotransferase system galactitol-specific IIB component PTS system Lactose/Cellobiose specific IIB subunit
1172044	1172027	1172329	PTS system galactose-specific transporter subunit IIB Phosphotransferase system galactitol-specific IIB component PTS system Lactose/Cellobiose specific IIB subunit
1172047	1172027	1172329	PTS system galactose-specific transporter subunit IIB Phosphotransferase system galactitol-specific IIB component PTS system Lactose/Cellobiose specific IIB subunit
1172048	1172027	1172329	PTS system galactose-specific transporter subunit IIB Phosphotransferase system galactitol-specific IIB component PTS system Lactose/Cellobiose specific IIB subunit
1172049	1172027	1172329	PTS system galactose-specific transporter subunit IIB Phosphotransferase system galactitol-specific IIB component PTS system Lactose/Cellobiose specific IIB subunit
1172051	1172027	1172329	PTS system galactose-specific transporter subunit IIB Phosphotransferase system galactitol-specific IIB component PTS system Lactose/Cellobiose specific IIB subunit
1172056	1172027	1172329	PTS system galactose-specific transporter subunit IIB Phosphotransferase system galactitol-specific IIB component PTS system Lactose/Cellobiose specific IIB subunit
1172058	1172027	1172329	PTS system galactose-specific transporter subunit IIB Phosphotransferase system galactitol-specific IIB component PTS system Lactose/Cellobiose specific IIB subunit
1172059	1172027	1172329	PTS system galactose-specific transporter subunit IIB Phosphotransferase system galactitol-specific IIB component PTS system Lactose/Cellobiose specific IIB subunit
1172061	1172027	1172329	PTS system galactose-specific transporter subunit IIB Phosphotransferase system galactitol-specific IIB component PTS system Lactose/Cellobiose specific IIB subunit
1172065	1172027	1172329	PTS system galactose-specific transporter subunit IIB Phosphotransferase system galactitol-specific IIB component PTS system Lactose/Cellobiose specific IIB subunit
1172066	1172027	1172329	PTS system galactose-specific transporter subunit IIB Phosphotransferase system galactitol-specific IIB component PTS system Lactose/Cellobiose specific IIB subunit
1172068	1172027	1172329	PTS system galactose-specific transporter subunit IIB Phosphotransferase system galactitol-specific IIB component PTS system Lactose/Cellobiose specific IIB subunit
1172069	1172027	1172329	PTS system galactose-specific transporter subunit IIB Phosphotransferase system galactitol-specific IIB component PTS system Lactose/Cellobiose specific IIB subunit
1172072	1172027	1172329	PTS system galactose-specific transporter subunit IIB Phosphotransferase system galactitol-specific IIB component PTS system Lactose/Cellobiose specific IIB subunit
1192656	1189179	1191629	pneumococcal histidine triad protein A precursor streptococcal histidine triad protein Streptococcal histidine triad protein
1192672	1189179	1191629	pneumococcal histidine triad protein A precursor streptococcal histidine triad protein Streptococcal histidine triad protein
1294630	1293968	1294633	transposase-like protein ISSpn1 ISSpn3 Integrase core domain
1294631	1293968	1294633	transposase-like protein ISSpn1 ISSpn3 Integrase core domain
1294632	1293968	1294633	transposase-like protein ISSpn1 ISSpn3 Integrase core domain
1294634	1293968	1294633	transposase-like protein ISSpn1 ISSpn3 Integrase core domain
1294635	1293968	1294633	transposase-like protein ISSpn1 ISSpn3 Integrase core domain
1295136	1294870	1295199	IS630-Spn1 transposase Orf1 Transposase and inactivated derivatives Transposase
1336704	1335326	1337803	pneumococcal histidine triad protein D streptococcal histidine triad protein Streptococcal histidine triad protein
1336729	1335326	1337803	pneumococcal histidine triad protein D streptococcal histidine triad protein Streptococcal histidine triad protein
1336813	1335326	1337803	pneumococcal histidine triad protein D streptococcal histidine triad protein Streptococcal histidine triad protein
1474304	1474213	1474288	tRNA-Pro(tgg)
1547521	1547348	1548211	transcriptional regulator MutR transcriptional activator Rgg/GadR/MutR family C-terminal domain Helix-turn-helix domain
1569720	1569610	1571370	DNA primase DNA primase DNA primase DNA primase (bacterial type) DNA primase CHC2 zinc finger
1632847	1632337	1632840	histidine triad protein D
1707220	1707171	1707338	transposase
1707359	1707171	1707338	transposase
1707458	1707171	1707338	transposase
1776141	1774521	1774931	glycosyltransferase involved in cell wall biogenesis
1824008	1823610	1823822	transposase orfA ISSmu1
1824009	1823610	1823822	transposase orfA ISSmu1
1824352	1824055	1824267	transposase orfA ISSmu1
1824353	1824055	1824267	transposase orfA ISSmu1
1824356	1824055	1824267	transposase orfA ISSmu1
1824358	1824055	1824267	transposase orfA ISSmu1
1824359	1824055	1824267	transposase orfA ISSmu1
1824360	1824055	1824267	transposase orfA ISSmu1
1824362	1824055	1824267	transposase orfA ISSmu1
1824364	1824055	1824267	transposase orfA ISSmu1
1824367	1824055	1824267	transposase orfA ISSmu1
1824369	1824055	1824267	transposase orfA ISSmu1
1824372	1824055	1824267	transposase orfA ISSmu1
1824373	1824055	1824267	transposase orfA ISSmu1
1824375	1824055	1824267	transposase orfA ISSmu1
1824376	1824055	1824267	transposase orfA ISSmu1
1824378	1824055	1824267	transposase orfA ISSmu1
1824381	1824055	1824267	transposase orfA ISSmu1
1824382	1824055	1824267	transposase orfA ISSmu1
1824383	1824055	1824267	transposase orfA ISSmu1
1824394	1824055	1824267	transposase orfA ISSmu1
1824395	1824055	1824267	transposase orfA ISSmu1
1824396	1824055	1824267	transposase orfA ISSmu1
1824399	1824055	1824267	transposase orfA ISSmu1
1824401	1824055	1824267	transposase orfA ISSmu1
1824402	1824055	1824267	transposase orfA ISSmu1
1824403	1824403	1824570	IS3-Spn1 transposase
1824404	1824403	1824570	IS3-Spn1 transposase
1824405	1824403	1824570	IS3-Spn1 transposase
1824409	1824403	1824570	IS3-Spn1 transposase
1824411
1824414	1824403	1824570	IS3-Spn1 transposase
1824415	1824403	1824570	IS3-Spn1 transposase
1824416	1824403	1824570	IS3-Spn1 transposase
1824417	1824403	1824570	IS3-Spn1 transposase
1824418	1824403	1824570	IS3-Spn1 transposase
1824422	1824403	1824570	IS3-Spn1 transposase
1824423	1824403	1824570	IS3-Spn1 transposase
1824435	1824403	1824570	IS3-Spn1 transposase
1824438	1824403	1824570	IS3-Spn1 transposase
1945904	1945356	1945592	recombination regulator RecX
1945912	1945356	1945592	recombination regulator RecX
1945922	1945356	1945592	recombination regulator RecX
1945978	1945356	1945592	recombination regulator RecX
1945992	1945356	1945592	recombination regulator RecX
1946130	1945356	1945592	recombination regulator RecX
1946158	1945356	1945592	recombination regulator RecX
1946179	1945356	1945592	recombination regulator RecX
1959269	1958869	1959267	transposase-like protein IS1381 ISSpn7
1959273	1958869	1959267	transposase-like protein IS1381 ISSpn7
1959274	1958869	1959267	transposase-like protein IS1381 ISSpn7
1959275	1958869	1959267	transposase-like protein IS1381 ISSpn7
1959278	1958869	1959267	transposase-like protein IS1381 ISSpn7
1959280	1958869	1959267	transposase-like protein IS1381 ISSpn7
1959281	1958869	1959267	transposase-like protein IS1381 ISSpn7
1959282	1958869	1959267	transposase-like protein IS1381 ISSpn7
1959288	1958869	1959267	transposase-like protein IS1381 ISSpn7
1979472	1979421	1980116	transposase Transposase IS116/IS110/IS902 family
1979571	1979421	1980116	transposase Transposase IS116/IS110/IS902 family
1980254	1979421	1980116	transposase Transposase IS116/IS110/IS902 family
1990203	1988375	1990069	ABC transporter ATP-binding protein/permease Probable multidrug resistance ABC transporter ATP-binding/permease protein YheI cyclic beta-1 2-glucan ABC transporter ABC-type bacteriocin/lantibiotic exporters contain an N-terminal double-glycine peptidase domain lipid A export permease/ATP-binding protein MsbA ABC transporter transmembrane region
1995587	1995081	1996541	nondiscriminating glutamyl-tRNA synthetase Glutamate--tRNA ligase glutamyl-tRNA synthetase Glutamyl- and glutaminyl-tRNA synthetases glutamate--tRNA ligase tRNA synthetases class I (E and Q) catalytic domain
1995588	1995081	1996541	nondiscriminating glutamyl-tRNA synthetase Glutamate--tRNA ligase glutamyl-tRNA synthetase Glutamyl- and glutaminyl-tRNA synthetases glutamate--tRNA ligase tRNA synthetases class I (E and Q) catalytic domain
1995589	1995081	1996541	nondiscriminating glutamyl-tRNA synthetase Glutamate--tRNA ligase glutamyl-tRNA synthetase Glutamyl- and glutaminyl-tRNA synthetases glutamate--tRNA ligase tRNA synthetases class I (E and Q) catalytic domain
1995590	1995081	1996541	nondiscriminating glutamyl-tRNA synthetase Glutamate--tRNA ligase glutamyl-tRNA synthetase Glutamyl- and glutaminyl-tRNA synthetases glutamate--tRNA ligase tRNA synthetases class I (E and Q) catalytic domain
1995591	1995081	1996541	nondiscriminating glutamyl-tRNA synthetase Glutamate--tRNA ligase glutamyl-tRNA synthetase Glutamyl- and glutaminyl-tRNA synthetases glutamate--tRNA ligase tRNA synthetases class I (E and Q) catalytic domain
1995593	1995081	1996541	nondiscriminating glutamyl-tRNA synthetase Glutamate--tRNA ligase glutamyl-tRNA synthetase Glutamyl- and glutaminyl-tRNA synthetases glutamate--tRNA ligase tRNA synthetases class I (E and Q) catalytic domain
1995596	1995081	1996541	nondiscriminating glutamyl-tRNA synthetase Glutamate--tRNA ligase glutamyl-tRNA synthetase Glutamyl- and glutaminyl-tRNA synthetases glutamate--tRNA ligase tRNA synthetases class I (E and Q) catalytic domain
1995597	1995081	1996541	nondiscriminating glutamyl-tRNA synthetase Glutamate--tRNA ligase glutamyl-tRNA synthetase Glutamyl- and glutaminyl-tRNA synthetases glutamate--tRNA ligase tRNA synthetases class I (E and Q) catalytic domain
1995598	1995081	1996541	nondiscriminating glutamyl-tRNA synthetase Glutamate--tRNA ligase glutamyl-tRNA synthetase Glutamyl- and glutaminyl-tRNA synthetases glutamate--tRNA ligase tRNA synthetases class I (E and Q) catalytic domain
1995600	1995081	1996541	nondiscriminating glutamyl-tRNA synthetase Glutamate--tRNA ligase glutamyl-tRNA synthetase Glutamyl- and glutaminyl-tRNA synthetases glutamate--tRNA ligase tRNA synthetases class I (E and Q) catalytic domain
1995603	1995081	1996541	nondiscriminating glutamyl-tRNA synthetase Glutamate--tRNA ligase glutamyl-tRNA synthetase Glutamyl- and glutaminyl-tRNA synthetases glutamate--tRNA ligase tRNA synthetases class I (E and Q) catalytic domain
1995604	1995081	1996541	nondiscriminating glutamyl-tRNA synthetase Glutamate--tRNA ligase glutamyl-tRNA synthetase Glutamyl- and glutaminyl-tRNA synthetases glutamate--tRNA ligase tRNA synthetases class I (E and Q) catalytic domain
1995605	1995081	1996541	nondiscriminating glutamyl-tRNA synthetase Glutamate--tRNA ligase glutamyl-tRNA synthetase Glutamyl- and glutaminyl-tRNA synthetases glutamate--tRNA ligase tRNA synthetases class I (E and Q) catalytic domain
1995606	1995081	1996541	nondiscriminating glutamyl-tRNA synthetase Glutamate--tRNA ligase glutamyl-tRNA synthetase Glutamyl- and glutaminyl-tRNA synthetases glutamate--tRNA ligase tRNA synthetases class I (E and Q) catalytic domain
1995609	1995081	1996541	nondiscriminating glutamyl-tRNA synthetase Glutamate--tRNA ligase glutamyl-tRNA synthetase Glutamyl- and glutaminyl-tRNA synthetases glutamate--tRNA ligase tRNA synthetases class I (E and Q) catalytic domain
1995612	1995081	1996541	nondiscriminating glutamyl-tRNA synthetase Glutamate--tRNA ligase glutamyl-tRNA synthetase Glutamyl- and glutaminyl-tRNA synthetases glutamate--tRNA ligase tRNA synthetases class I (E and Q) catalytic domain
1995613	1995081	1996541	nondiscriminating glutamyl-tRNA synthetase Glutamate--tRNA ligase glutamyl-tRNA synthetase Glutamyl- and glutaminyl-tRNA synthetases glutamate--tRNA ligase tRNA synthetases class I (E and Q) catalytic domain
1995614	1995081	1996541	nondiscriminating glutamyl-tRNA synthetase Glutamate--tRNA ligase glutamyl-tRNA synthetase Glutamyl- and glutaminyl-tRNA synthetases glutamate--tRNA ligase tRNA synthetases class I (E and Q) catalytic domain
1995615	1995081	1996541	nondiscriminating glutamyl-tRNA synthetase Glutamate--tRNA ligase glutamyl-tRNA synthetase Glutamyl- and glutaminyl-tRNA synthetases glutamate--tRNA ligase tRNA synthetases class I (E and Q) catalytic domain
1995616	1995081	1996541	nondiscriminating glutamyl-tRNA synthetase Glutamate--tRNA ligase glutamyl-tRNA synthetase Glutamyl- and glutaminyl-tRNA synthetases glutamate--tRNA ligase tRNA synthetases class I (E and Q) catalytic domain
[truncated: 8 more rows]

## Sheet: SNPs_10071_4#79
SNP	Start	Stop	Annotation
137376	137127	137525	mobile genetic element,Transposase and inactivated derivatives
[truncated: 1,583 more rows]

## Sheet: SNP_10071_4#69
SNP	Start	Stop	Annotation
[truncated: 154 more rows]

[truncated: 2 more sheets: SNPs_10071_4#30, SNPs_10208-2#82]
