# Supplementary material for: The post-vaccine microevolution of invasive Streptococcus pneumoniae
Source: Sci Rep. 2015 Oct 23;5:14952. doi: 10.1038/srep14952 (PMC4615977; doi:10.1038/srep14952)
Supplement: Supplementary Table 2 [file srep14952-s3.xlsx]

## Sheet: Title
The post-vaccine microevolution of invasive Streptococcus pneumoniae
Amelieke J.H. Cremers1,+, Fredrick M. Mobegi1,2,+, Marien I. de Jonge1, Sacha A.F.T. van Hijum2, Jacques F. Meis3,4, Peter W.M. Hermans1,‡, Gerben Ferwerda1, Stephen D. Bentley5, Aldert L. Zomer1,2,*
1Radboud university medical center, Laboratory of Pediatric Infectious Diseases, Nijmegen, The Netherlands
2Radboud university medical center, Bacterial Genomics Group; Center for Molecular and Biomolecular Informatics, Nijmegen, The Netherlands
3Canisius-Wilhelmina Hospital, Department of Medical Microbiology and Infectious Diseases, Nijmegen, The Netherlands
4Radboud university medical center, Department of Medical Microbiology, Nijmegen, The Netherlands
5Wellcome Trust Sanger Institute, Pathogen Genomics group, Hinxton Cambridge, United Kingdom
+Authors contributed equally to this work
‡Current address: Janssen Research and Development, Janssen Pharmaceutical Companies of Johnson & Johnson, 2340 Beerse, Belgium.
*Corresponding author: Email: a.l.zomer@uu.nl
Supplementary table 2. Gene presence absence

## Sheet: Gene presence abcense
																	percentage presence per year											2000	2000	2001	2001	2001	2001	2001	2001	2001	2001	2001	2001	2001	2001	2001	2001	2001	2001	2001	2001	2001	2001
#GroupID	Annotation (Truncated)	Annotation TIGR4	capsule protein ID	present before vaccine	absent before vaccine	present 2007	absent 2007	present after vaccine	absent after vaccine	% before	% in 2007	% after	pval before_vs_2007	pval before_vs_after	odds ratio before_vs_2007	odds ratio before_vs_after	2001	2002	2003	2004	2005	2006	2007	2008	2009	2010	2011	10050_2#2	10050_2#1	10050_2#13	10050_2#12	10050_2#15	10050_2#21	10050_2#23	10050_2#24	10050_2#4	10050_2#9	10050_2#20	10050_2#8	10050_2#10	10050_2#11	10050_2#14	10050_2#16	10050_2#17	10050_2#18	10050_2#19	10050_2#22	10050_2#3	10050_2#5
1	transposase,transposase,IS1193, transposase, ISL3	SP_1639 SP_1639 IS1167, transposase 1538071:1539345 reverse MW:50705	CAI32981.1	186	0	27	0	114	0	100	100	100	1	1	NA	NA	100	100	100	100	100	100	100	100	100	100	100	1	1	1	1	1	1	1	1	1	1	1	1	1	1	1	1	1	1	1	1	1	1
2	chlorohydrolase,chlorohydrolase,chlorohydrolase,ch	#N/A		186	0	27	0	114	0	100	100	100	1	1	NA	NA	100	100	100	100	100	100	100	100	100	100	100	1	1	1	1	1	1	1	1	1	1	1	1	1	1	1	1	1	1	1	1	1	1
3	IS1381, transposase OrfA,mobile genetic element,tr	SP_0942 SP_0942 IS1381 transposase protein A 892119:892517 reverse MW:15216	CAI32998.1	186	0	27	0	114	0	100	100	100	1	1	NA	NA	100	100	100	100	100	100	100	100	100	100	100	1	1	1	1	1	1	1	1	1	1	1	1	1	1	1	1	1	1	1	1	1	1
4	degenerate transposase (orf1),IS3-Spn1 transposase	#N/A		186	0	27	0	114	0	100	100	100	1	1	NA	NA	100	100	100	100	100	100	100	100	100	100	100	1	1	1	1	1	1	1	1	1	1	1	1	1	1	1	1	1	1	1	1	1	1
5	choline binding protein A,surface protein A,cholin	SP_2190 SP_2190 choline binding protein A 2110015:2112096 reverse MW:77762		186	0	27	0	114	0	100	100	100	1	1	NA	NA	100	100	100	100	100	100	100	100	100	100	100	1	1	1	1	1	1	1	1	1	1	1	1	1	1	1	1	1	1	1	1	1	1
6	cell-division ATP-binding protein FtsE,ABC transpo	SP_0756 SP_0756 cell division ABC transporter, ATP-binding protein FtsE 714816:715508 forward MW:25797		186	0	27	0	114	0	100	100	100	1	1	NA	NA	100	100	100	100	100	100	100	100	100	100	100	1	1	1	1	1	1	1	1	1	1	1	1	1	1	1	1	1	1	1	1	1	1
7	pneumococcal histidine triad protein D truncation,	SP_1003 SP_1003 hypothetical protein 944264:946783 forward MW:93673		186	0	27	0	114	0	100	100	100	1	1	NA	NA	100	100	100	100	100	100	100	100	100	100	100	1	1	1	1	1	1	1	1	1	1	1	1	1	1	1	1	1	1	1	1	1	1
8	competence factor transporting ATP-binding protein	SP_0042 SP_0042 competence factor transporting ATP-binding/permease protein ComA 40816:42969 forward MW:80405		186	0	27	0	114	0	100	100	100	1	1	NA	NA	100	100	100	100	100	100	100	100	100	100	100	1	1	1	1	1	1	1	1	1	1	1	1	1	1	1	1	1	1	1	1	1	1
9	zinc metalloprotease ZmpB,zinc metalloprotease Zmp	SP_0664 SP_0664 zinc metalloprotease ZmpB, putative 634856:640501 forward MW:210728		186	0	27	0	114	0	100	100	100	1	1	NA	NA	100	100	100	100	100	100	100	100	100	100	100	1	1	1	1	1	1	1	1	1	1	1	1	1	1	1	1	1	1	1	1	1	1
10	ABC transporter ATP-binding protein/permease,ABC t	SP_2075 SP_2075 ABC transporter, ATP-binding/permease protein 1983116:1984810 reverse MW:62166		186	0	27	0	114	0	100	100	100	1	1	NA	NA	100	100	100	100	100	100	100	100	100	100	100	1	1	1	1	1	1	1	1	1	1	1	1	1	1	1	1	1	1	1	1	1	1
11	type I restriction modification DNA specificity do	SP_0507 SP_0507 type I restriction-modification system, S subunit, putative 488259:488798 forward MW:20380		175	11	25	2	105	9	94.086	92.5926	92.1053	0.672366	0.634265	1.27117	1.36215	87.5	100	92.6829	93.9394	96.4286	95	92.5926	92.3077	93.3333	90	77.2727	1	1	1	1	1	1	1	1	1	1	1	1	1	1	1	1	1	0	1	0	1	1
12	IS1239 transposase,transposase,IS1239 transposase,	SP_0915 SP_0915 IS1239 transposase 868167:869162 reverse MW:38783	CAI33158.1	186	0	27	0	114	0	100	100	100	1	1	NA	NA	100	100	100	100	100	100	100	100	100	100	100	1	1	1	1	1	1	1	1	1	1	1	1	1	1	1	1	1	1	1	1	1	1
13	transposase family protein,degenerate transposase,	SP_0811 SP_0811 transposase family protein 765527:766036 forward MW:19753		186	0	27	0	114	0	100	100	100	1	1	NA	NA	100	100	100	100	100	100	100	100	100	100	100	1	1	1	1	1	1	1	1	1	1	1	1	1	1	1	1	1	1	1	1	1	1
14	transposase,pilin gene inverting-like protein,dege	SP_0917 SP_0917 pilin gene inverting-related protein 871310:872026 reverse MW:27604		186	0	27	0	114	0	100	100	100	1	1	NA	NA	100	100	100	100	100	100	100	100	100	100	100	1	1	1	1	1	1	1	1	1	1	1	1	1	1	1	1	1	1	1	1	1	1
15	immunity protein,bacteriocin-associated integral m	SP_1988 SP_1988 immunity protein, putative 1890565:1892598 reverse MW:75544		186	0	27	0	114	0	100	100	100	1	1	NA	NA	100	100	100	100	100	100	100	100	100	100	100	1	1	1	1	1	1	1	1	1	1	1	1	1	1	1	1	1	1	1	1	1	1
16	ATP-dependent Clp protease, ATP-binding subunit,AT	SP_0820 SP_0820 ATP-dependent Clp protease, ATP-binding subunit ClpE 770258:772516 reverse MW:83815		186	0	27	0	114	0	100	100	100	1	1	NA	NA	100	100	100	100	100	100	100	100	100	100	100	1	1	1	1	1	1	1	1	1	1	1	1	1	1	1	1	1	1	1	1	1	1
17	phage hyaluronidase,PblB,PblB,phage hyaluronidase,	#N/A		98	88	10	17	51	63	52.6882	37.037	44.7368	0.151665	0.192433	1.88754	1.37418	41.6667	55	51.2195	60.6061	67.8571	42.5	37.037	43.5897	53.3333	33.3333	36.3636	1	0	1	0	1	1	0	0	1	0	1	0	0	0	0	0	1	0	0	1	1	0
18	transposase,degenerate transposase,transposase,tra	SP_0810 SP_0810 hypothetical protein 765229:765495 forward MW:10161		186	0	27	0	114	0	100	100	100	1	1	NA	NA	100	100	100	100	100	100	100	100	100	100	100	1	1	1	1	1	1	1	1	1	1	1	1	1	1	1	1	1	1	1	1	1	1
19	autolysin,autolysin,autolysin,autolysin,autolysin,	SP_1937 SP_1937 autolysin 1840405:1841361 reverse MW:36544		186	0	27	0	114	0	100	100	100	1	1	NA	NA	100	100	100	100	100	100	100	100	100	100	100	1	1	1	1	1	1	1	1	1	1	1	1	1	1	1	1	1	1	1	1	1	1
20	type I restriction-modification system, S subunit,	SP_0508 SP_0508 type I restriction-modification system, S subunit 488752:490320 reverse MW:59287		178	8	27	0	108	6	95.6989	100	94.7368	0.599903	0.780371	0	1.23521	87.5	100	97.561	93.9394	96.4286	97.5	100	97.4359	95.5556	90	90.9091	1	1	1	1	1	1	1	1	1	1	1	1	1	1	1	1	1	0	1	0	1	1
21	cell envelope integrity inner membrane protein Tol	#N/A		67	119	12	15	47	67	36.0215	44.4444	41.2281	0.402104	0.392371	0.705005	0.803213	37.5	35	41.4634	21.2121	39.2857	40	44.4444	38.4615	53.3333	26.6667	18.1818	0	1	0	0	0	0	0	1	1	0	1	0	1	0	1	0	0	0	0	1	0	0
22	glycosyl transferase family protein,glycosyl trans	SP_1771 SP_1771 glycosyl transferase family protein 1676082:1678172 reverse MW:81318	CAI32864.1	135	51	22	5	79	35	72.5806	81.4815	69.2982	0.482637	0.5992	0.602908	1.17211	83.3333	65	68.2927	63.6364	82.1429	75	81.4815	76.9231	75.5556	50	63.6364	0	1	1	0	0	1	1	1	1	1	1	1	1	1	1	0	1	1	1	1	1	1
23	IS630-Spn1, transposase Orf2,putative IS630-Spn1 t	SP_0819 SP_0819 IS630-Spn1, transposase Orf2 769728:770051 forward MW:12501		174	12	24	3	104	10	93.5484	88.8889	91.2281	0.41328	0.497475	1.80638	1.3926	95.8333	90	97.561	93.9394	92.8571	90	88.8889	97.4359	91.1111	83.3333	90.9091	1	1	1	1	1	1	1	1	1	0	1	1	1	1	1	1	1	1	1	1	1	1
24	choline-binding protein F,choline binding protein	SP_0377 SP_0377 choline binding protein C 355947:356969 forward MW:39519		186	0	27	0	114	0	100	100	100	1	1	NA	NA	100	100	100	100	100	100	100	100	100	100	100	1	1	1	1	1	1	1	1	1	1	1	1	1	1	1	1	1	1	1	1	1	1
25	ABC transporter ATP-binding protein,spermidine/put	SP_0242 SP_0242 ABC transporter, ATP-binding protein 212387:213478 reverse MW:40758		186	0	27	0	114	0	100	100	100	1	1	NA	NA	100	100	100	100	100	100	100	100	100	100	100	1	1	1	1	1	1	1	1	1	1	1	1	1	1	1	1	1	1	1	1	1	1
26	oligopeptide binding lipoprotein,oligopeptide-bind	SP_1527 SP_1527 oligopeptide ABC transporter, oligopeptide-binding protein AliB 1437536:1439494 reverse MW:72562	CAI32715.1	186	0	27	0	114	0	100	100	100	1	1	NA	NA	100	100	100	100	100	100	100	100	100	100	100	1	1	1	1	1	1	1	1	1	1	1	1	1	1	1	1	1	1	1	1	1	1
27	serine protease,serine protease,serine protease,se	SP_0641 SP_0641 serine protease 603895:610317 forward MW:240430		186	0	27	0	114	0	100	100	100	1	1	NA	NA	100	100	100	100	100	100	100	100	100	100	100	1	1	1	1	1	1	1	1	1	1	1	1	1	1	1	1	1	1	1	1	1	1
28	6-phospho-beta-glucosidase,phospho-beta-glucosidas	SP_0303 celA 6-phospho-beta-glucosidase 276838:278274 forward MW:55194		186	0	27	0	114	0	100	100	100	1	1	NA	NA	100	100	100	100	100	100	100	100	100	100	100	1	1	1	1	1	1	1	1	1	1	1	1	1	1	1	1	1	1	1	1	1	1
29	IS630-Spn1, transposase Orf1,IS630-Spn1, transposa	SP_1149 SP_1149 IS630-Spn1, transposase Orf1 1074433:1074849 reverse MW:16209		173	13	22	5	106	8	93.0108	81.4815	92.9825	0.0593806	1	3.00297	1.00434	87.5	85	92.6829	93.9394	100	95	81.4815	92.3077	88.8889	100	100	1	1	1	1	1	1	1	1	1	1	0	1	1	1	0	1	1	0	1	1	1	1
30	U32 family peptidase,U32 family peptidase,peptidas	SP_1429 SP_1429 U32 family peptidase 1347287:1348573 reverse MW:47893		182	4	26	1	112	2	97.8495	96.2963	98.2456	0.495732	1	1.74443	0.813068	100	95	97.561	100	96.4286	97.5	96.2963	97.4359	97.7778	100	100	1	1	1	1	1	1	1	1	1	1	1	1	1	1	1	1	1	1	1	1	1	1
31	alpha-fucosidase,large secreted protein,alpha-fuco	SP_1654 SP_1654 hypothetical protein 1554766:1557177 reverse MW:91506		186	0	27	0	114	0	100	100	100	1	1	NA	NA	100	100	100	100	100	100	100	100	100	100	100	1	1	1	1	1	1	1	1	1	1	1	1	1	1	1	1	1	1	1	1	1	1
32	transposase, IS1380-Spn1 related, truncation,IS138	SP_2179 SP_2179 IS1380-Spn1 transposase 2095739:2097085 reverse MW:52006	CAI33217.1	185	1	27	0	114	0	99.4624	100	100	1	1	0	0	100	100	97.561	100	100	100	100	100	100	100	95.4545	1	1	1	1	1	1	1	1	1	1	1	1	1	1	1	1	1	1	1	1	1	1
33	beta-galactosidase,beta-galactosidase,beta-galacto	SP_0648 SP_0648 beta-galactosidase 615442:622143 forward MW:247294		186	0	27	0	114	0	100	100	100	1	1	NA	NA	100	100	100	100	100	100	100	100	100	100	100	1	1	1	1	1	1	1	1	1	1	1	1	1	1	1	1	1	1	1	1	1	1
34	cell wall surface anchor family protein,cell wall	SP_0082 SP_0082 cell wall surface anchor family protein 86298:88871 forward MW:90924		186	0	27	0	114	0	100	100	100	1	1	NA	NA	100	100	100	100	100	100	100	100	100	100	100	1	1	1	1	1	1	1	1	1	1	1	1	1	1	1	1	1	1	1	1	1	1
35	endo-beta-N-acetylglucosaminidase,endo-beta-N-acet	SP_0498 SP_0498 endo-beta-N-acetylglucosaminidase, putative 476529:481508 forward MW:183204		186	0	27	0	114	0	100	100	100	1	1	NA	NA	100	100	100	100	100	100	100	100	100	100	100	1	1	1	1	1	1	1	1	1	1	1	1	1	1	1	1	1	1	1	1	1	1
36	transposase, ISSmi4,IS66-Spn1 transposase,transpos	SP_1442 SP_1442 IS66 family Orf2 1362492:1362842 reverse MW:13483		185	1	26	1	112	2	99.4624	96.2963	98.2456	0.237975	0.559747	7.00122	3.29003	100	100	100	96.9697	100	100	96.2963	94.8718	100	100	100	1	1	1	1	1	1	1	1	1	1	1	1	1	1	1	1	1	1	1	1	1	1
37	PTS system IIABC components,trehalose PTS system,	SP_1722 SP_1722 PTS system IIABC components 1625103:1626986 reverse MW:65684		186	0	27	0	114	0	100	100	100	1	1	NA	NA	100	100	100	100	100	100	100	100	100	100	100	1	1	1	1	1	1	1	1	1	1	1	1	1	1	1	1	1	1	1	1	1	1
38	multidrug ABC transporter ATPase and permease,ABC	#N/A		186	0	27	0	114	0	100	100	100	1	1	NA	NA	100	100	100	100	100	100	100	100	100	100	100	1	1	1	1	1	1	1	1	1	1	1	1	1	1	1	1	1	1	1	1	1	1
39	glucan 1,6-alpha-glucosidase,alpha,alpha-phosphotr	SP_0342 SP_0342 glucan 1,6-alpha-glucosidase 315338:316945 forward MW:62035	CAI32694.1	186	0	27	0	114	0	100	100	100	1	1	NA	NA	100	100	100	100	100	100	100	100	100	100	100	1	1	1	1	1	1	1	1	1	1	1	1	1	1	1	1	1	1	1	1	1	1
40	hyaluronidase,hyaluronidase,hyaluronate lyase,hyal	SP_0314 SP_0314 hyaluronidase 287483:290683 forward MW:120772		185	1	27	0	114	0	99.4624	100	100	1	1	0	0	100	100	97.561	100	100	100	100	100	100	100	100	1	1	1	1	1	1	1	1	1	1	1	1	1	1	1	1	1	1	1	1	1	1
41	PTS system lactose-specific transporter subunit II	SP_0478 SP_0478 PTS system, lactose-specific IIBC components 457343:459022 forward MW:61758		186	0	27	0	114	0	100	100	100	1	1	NA	NA	100	100	100	100	100	100	100	100	100	100	100	1	1	1	1	1	1	1	1	1	1	1	1	1	1	1	1	1	1	1	1	1	1
42	beta-N-acetylhexosaminidase,beta-N-acetylhexosamin	SP_0057 SP_0057 beta-N-acetylhexosaminidase 59624:63562 reverse MW:144551		186	0	27	0	114	0	100	100	100	1	1	NA	NA	100	100	100	100	100	100	100	100	100	100	100	1	1	1	1	1	1	1	1	1	1	1	1	1	1	1	1	1	1	1	1	1	1
43	endo-alpha-N-acetylgalactosaminidase,endo-alpha-N-	SP_0368 SP_0368 cell wall surface anchor family protein 341383:346686 forward MW:196061		186	0	27	0	114	0	100	100	100	1	1	NA	NA	100	100	100	100	100	100	100	100	100	100	100	1	1	1	1	1	1	1	1	1	1	1	1	1	1	1	1	1	1	1	1	1	1
44	ABC transporter permeae,multidrug resistance prote	SP_1919 SP_1919 ABC transporter, permease protein 1828866:1829687 reverse MW:30566		184	2	27	0	114	0	98.9247	100	100	1	0.527224	0	0	100	100	97.561	100	100	97.5	100	100	100	100	100	1	1	1	1	1	1	1	1	1	1	1	1	1	1	1	1	1	1	1	1	1	1
45	transcriptional regulator,transcriptional activato	SP_2090 SP_2090 transcriptional regulator 1998138:1998578 reverse MW:17668		186	0	27	0	114	0	100	100	100	1	1	NA	NA	100	100	100	100	100	100	100	100	100	100	100	1	1	1	1	1	1	1	1	1	1	1	1	1	1	1	1	1	1	1	1	1	1
46	DNA or RNA helicases of superfamily II,DNA or RNA	#N/A		111	75	11	16	69	45	59.6774	40.7407	60.5263	0.0943901	0.903918	2.14482	0.965321	66.6667	55	56.0976	51.5152	60.7143	67.5	40.7407	61.5385	55.5556	66.6667	50	0	1	1	1	0	1	1	1	1	0	1	1	1	0	1	1	0	1	1	0	1	0
47	ABC transporter ATP-binding protein,ABC transporte	SP_1381 SP_1381 ABC transporter, ATP-binding protein 1303855:1304604 reverse MW:27682		186	0	27	0	114	0	100	100	100	1	1	NA	NA	100	100	100	100	100	100	100	100	100	100	100	1	1	1	1	1	1	1	1	1	1	1	1	1	1	1	1	1	1	1	1	1	1
48	type I restriction-modification system subunit S,t	#N/A		111	75	13	14	64	50	59.6774	48.1481	56.1404	0.298804	0.549196	1.59023	1.15568	66.6667	50	48.7805	66.6667	64.2857	62.5	48.1481	74.359	51.1111	40	54.5455	1	1	0	0	1	1	1	1	1	1	0	0	1	0	1	0	1	0	1	1	1	1
49	ABC transporter ATP-binding protein,ABC transporte	SP_0770 SP_0770 ABC transporter, ATP-binding protein 728243:729784 forward MW:58398		186	0	27	0	114	0	100	100	100	1	1	NA	NA	100	100	100	100	100	100	100	100	100	100	100	1	1	1	1	1	1	1	1	1	1	1	1	1	1	1	1	1	1	1	1	1	1
50	sialidase A (neuraminidase A),sialidase A (neurami	SP_1326 SP_1326 neuraminidase, putative 1249409:1251631 reverse MW:82438		186	0	27	0	114	0	100	100	100	1	1	NA	NA	100	100	100	100	100	100	100	100	100	100	100	1	1	1	1	1	1	1	1	1	1	1	1	1	1	1	1	1	1	1	1	1	1
51	transposase,transposase,transposase,transposase,tr	#N/A		185	1	27	0	113	1	99.4624	100	99.1228	1	1	0	1.63431	100	100	97.561	100	100	100	100	97.4359	100	100	100	1	1	1	1	1	1	1	1	1	1	1	1	1	1	1	1	1	1	1	1	1	1
52	ABC transporter permease,ABC transporter permease,	SP_1652 SP_1652 hypothetical protein 1551105:1553879 reverse MW:102999		186	0	27	0	114	0	100	100	100	1	1	NA	NA	100	100	100	100	100	100	100	100	100	100	100	1	1	1	1	1	1	1	1	1	1	1	1	1	1	1	1	1	1	1	1	1	1
53	lantibiotic export protein,multidrug resistance pr	SP_1953 SP_1953 toxin secretion ABC transporter, ATP-binding/permease protein 1855865:1857961 forward MW:79628		172	14	26	1	111	3	92.4731	96.2963	97.3684	0.699203	0.120134	0.473831	0.333077	87.5	95	95.122	93.9394	92.8571	90	96.2963	94.8718	97.7778	100	100	1	1	1	1	1	1	1	0	1	1	1	1	0	1	1	1	1	1	1	1	1	1
54	pullulanase,pullulanase,pullulanase,pullulanase,pu	SP_0268 SP_0268 alkaline amylopullulanase, putative 242846:246688 reverse MW:142620		186	0	27	0	114	0	100	100	100	1	1	NA	NA	100	100	100	100	100	100	100	100	100	100	100	1	1	1	1	1	1	1	1	1	1	1	1	1	1	1	1	1	1	1	1	1	1
55	type I restriction-modification system R subunit,t	SP_0892 SP_0892 type I restriction-modification system, R subunit, putative 840200:843475 forward MW:126386		186	0	27	0	114	0	100	100	100	1	1	NA	NA	100	100	100	100	100	100	100	100	100	100	100	1	1	1	1	1	1	1	1	1	1	1	1	1	1	1	1	1	1	1	1	1	1
56	alpha-galactosidase,alpha-galactosidase AgaN,alpha	SP_1898 SP_1898 alpha-galactosidase 1804475:1806637 reverse MW:81718		186	0	27	0	114	0	100	100	100	1	1	NA	NA	100	100	100	100	100	100	100	100	100	100	100	1	1	1	1	1	1	1	1	1	1	1	1	1	1	1	1	1	1	1	1	1	1
57	Group II intron maturase,Group II intron maturase,	#N/A	CAI33690.1	155	31	23	4	88	26	83.3333	85.1852	77.193	1	0.225205	0.870118	1.47524	79.1667	90	82.9268	78.7879	75	92.5	85.1852	66.6667	82.2222	83.3333	63.6364	1	1	1	1	1	1	1	1	1	0	1	1	1	1	1	1	0	0	1	1	1	0
58	phage protein,phage protein,phage protein,phage pr	#N/A		104	82	10	17	54	60	55.914	37.037	47.3684	0.0972758	0.155188	2.14833	1.40757	41.6667	60	53.6585	60.6061	67.8571	52.5	37.037	46.1538	53.3333	40	45.4545	1	0	1	0	1	1	0	0	1	0	1	0	0	0	0	0	1	0	0	1	1	0
59	RNA methyltransferase,23S rRNA (uracil-5-)-methylt	SP_1901 SP_1901 RNA methyltransferase 1815445:1816755 reverse MW:49923		186	0	27	0	114	0	100	100	100	1	1	NA	NA	100	100	100	100	100	100	100	100	100	100	100	1	1	1	1	1	1	1	1	1	1	1	1	1	1	1	1	1	1	1	1	1	1
60	Tn5252, relaxase,relaxase/mobilization nuclease do	SP_1056 SP_1056 Tn5252, relaxase 992017:993840 forward MW:72458		162	24	25	2	95	19	87.0968	92.5926	83.3333	0.54287	0.398201	0.541319	1.34858	83.3333	75	87.8049	90.9091	96.4286	85	92.5926	87.1795	86.6667	73.3333	72.7273	1	1	1	0	1	1	1	1	1	1	1	1	1	1	1	0	1	1	1	0	1	1
61	type I restriction-modification system, S subunit,	SP_0887 SP_0887 type I restriction-modification system, S subunit, putative 836581:837702 forward MW:42646		123	63	24	3	84	30	66.129	88.8889	73.6842	0.0150571	0.198777	0.245304	0.69811	66.6667	65	60.9756	72.7273	53.5714	75	88.8889	64.1026	71.1111	90	54.5455	1	1	1	1	1	0	0	1	1	1	1	1	1	0	1	1	0	1	1	0	0	0
62	competence protein CelB,competence protein CelB,co	SP_0955 SP_0955 competence protein CelB 902616:904856 forward MW:84445		186	0	27	0	114	0	100	100	100	1	1	NA	NA	100	100	100	100	100	100	100	100	100	100	100	1	1	1	1	1	1	1	1	1	1	1	1	1	1	1	1	1	1	1	1	1	1
63	snf2 family protein,putative SNF-family helicase,p	SP_1523 SP_1523 Snf2 family protein 1430072:1433170 reverse MW:118288		186	0	27	0	114	0	100	100	100	1	1	NA	NA	100	100	100	100	100	100	100	100	100	100	100	1	1	1	1	1	1	1	1	1	1	1	1	1	1	1	1	1	1	1	1	1	1
64	FucA,FucA,FucA,FucA,FucA,FucA,FucA,FucA,FucA,FucA,	SP_2146 SP_2146 hypothetical protein 2059710:2061389 reverse MW:62670		186	0	27	0	114	0	100	100	100	1	1	NA	NA	100	100	100	100	100	100	100	100	100	100	100	1	1	1	1	1	1	1	1	1	1	1	1	1	1	1	1	1	1	1	1	1	1
65	TMP repeat family,phage tail length tape-measure p	#N/A		64	122	5	22	28	86	34.4086	18.5185	24.5614	0.124555	0.0932748	2.30024	1.60871	29.1667	40	36.5854	42.4242	28.5714	30	18.5185	25.641	26.6667	20	27.2727	0	0	1	0	1	1	0	0	1	0	1	0	0	0	0	0	0	0	0	1	1	0
66	ATP-dependent exoDNAse subunit beta,ATP-dependent	SP_1152 SP_1152 exonuclease RexA 1078629:1082279 forward MW:140168		186	0	27	0	114	0	100	100	100	1	1	NA	NA	100	100	100	100	100	100	100	100	100	100	100	1	1	1	1	1	1	1	1	1	1	1	1	1	1	1	1	1	1	1	1	1	1
67	putative glycosyltransferase,glycosyl transferase	SP_1767 SP_1767 glycosyl transferase family protein 1670187:1672631 reverse MW:94615		72	114	13	14	49	65	38.7097	48.1481	42.9825	0.402442	0.469829	0.681446	0.838311	41.6667	40	39.0244	27.2727	42.8571	42.5	48.1481	41.0256	53.3333	30	18.1818	0	1	0	0	0	0	0	1	1	1	1	0	1	0	1	0	0	0	0	1	0	0
68	sugar hydrolase,sugar hydrolase,sugar hydrolase,su	SP_2145 SP_2145 cell wall antigen 2057586:2059670 forward MW:79038		186	0	27	0	114	0	100	100	100	1	1	NA	NA	100	100	100	100	100	100	100	100	100	100	100	1	1	1	1	1	1	1	1	1	1	1	1	1	1	1	1	1	1	1	1	1	1
69	galactose-1-phosphate uridylyltransferase,galactos	SP_1852 SP_1852 galactose-1-phosphate uridylyltransferase 1759048:1760529 reverse MW:56116		186	0	27	0	114	0	100	100	100	1	1	NA	NA	100	100	100	100	100	100	100	100	100	100	100	1	1	1	1	1	1	1	1	1	1	1	1	1	1	1	1	1	1	1	1	1	1
70	L-fucose isomerase,L-fucose isomerase,L-fucose iso	SP_2158 fucI L-fucose isomerase 2072292:2074058 reverse MW:65895		186	0	27	0	114	0	100	100	100	1	1	NA	NA	100	100	100	100	100	100	100	100	100	100	100	1	1	1	1	1	1	1	1	1	1	1	1	1	1	1	1	1	1	1	1	1	1
71	hypothetical protein,hypothetical protein,hypothet	#N/A		26	160	5	22	19	95	13.9785	18.5185	16.6667	0.559411	0.617613	0.71623	0.813082	16.6667	15	17.0732	12.1212	10.7143	12.5	18.5185	5.12821	26.6667	16.6667	9.09091	0	0	0	0	0	0	0	0	0	1	1	0	1	0	1	0	0	0	0	0	0	0
72	Na+/serine symporter,putative sodium:dicarboxylate	#N/A		186	0	27	0	114	0	100	100	100	1	1	NA	NA	100	100	100	100	100	100	100	100	100	100	100	1	1	1	1	1	1	1	1	1	1	1	1	1	1	1	1	1	1	1	1	1	1
73	DNA polymerase III, alpha subunit,DNA polymerase I	SP_0274 polC DNA polymerase III PolC 250618:255009 forward MW:164742		186	0	27	0	114	0	100	100	100	1	1	NA	NA	100	100	100	100	100	100	100	100	100	100	100	1	1	1	1	1	1	1	1	1	1	1	1	1	1	1	1	1	1	1	1	1	1
74	putative Fe-S oxidoreductase,radical SAM family pr	#N/A		186	0	27	0	114	0	100	100	100	1	1	NA	NA	100	100	100	100	100	100	100	100	100	100	100	1	1	1	1	1	1	1	1	1	1	1	1	1	1	1	1	1	1	1	1	1	1
75	glycosyl hydrolase family 20 (GH20) protein,glycos	SP_2141 SP_2141 glycosyl hydrolase-related protein 2050572:2052452 reverse MW:71644		186	0	27	0	114	0	100	100	100	1	1	NA	NA	100	100	100	100	100	100	100	100	100	100	100	1	1	1	1	1	1	1	1	1	1	1	1	1	1	1	1	1	1	1	1	1	1
76	gp24,gp24,gp24,gp24,gp24,gp24,gp24,gp24,gp24,gp24,	#N/A		94	92	9	18	50	64	50.5376	33.3333	43.8596	0.103648	0.285071	2.03681	1.30664	41.6667	55	43.9024	51.5152	64.2857	50	33.3333	46.1538	51.1111	30	36.3636	1	0	1	0	1	1	0	0	1	0	1	0	0	0	0	0	1	0	0	1	1	0
77	phosphoribosylformylglycinamidine synthase II (FGA	SP_0045 SP_0045 phosphoribosylformylglycinamidine synthase, putative 45410:49135 forward MW:135576		186	0	27	0	114	0	100	100	100	1	1	NA	NA	100	100	100	100	100	100	100	100	100	100	100	1	1	1	1	1	1	1	1	1	1	1	1	1	1	1	1	1	1	1	1	1	1
78	6-phospho-beta-galactosidase,6-phospho-beta-galact	SP_1184 SP_1184 6-phospho-beta-galactosidase 1121169:1122575 reverse MW:53914		186	0	27	0	114	0	100	100	100	1	1	NA	NA	100	100	100	100	100	100	100	100	100	100	100	1	1	1	1	1	1	1	1	1	1	1	1	1	1	1	1	1	1	1	1	1	1
79	glycosyl hydrolase,glycosyl hydrolase family prote	SP_0265 SP_0265 glycosy hydrolase family protein 238198:239577 forward MW:53172		186	0	27	0	114	0	100	100	100	1	1	NA	NA	100	100	100	100	100	100	100	100	100	100	100	1	1	1	1	1	1	1	1	1	1	1	1	1	1	1	1	1	1	1	1	1	1
80	competence protein,competence protein,competence p	SP_2053 SP_2053 competence protein CglA 1953635:1954576 reverse MW:35555		186	0	27	0	114	0	100	100	100	1	1	NA	NA	100	100	100	100	100	100	100	100	100	100	100	1	1	1	1	1	1	1	1	1	1	1	1	1	1	1	1	1	1	1	1	1	1
81	choline binding protein,choline binding protein,ch	SP_0667 SP_0667 pneumococcal surface protein, putative 642951:643949 forward MW:37620		186	0	27	0	114	0	100	100	100	1	1	NA	NA	100	100	100	100	100	100	100	100	100	100	100	1	1	1	1	1	1	1	1	1	1	1	1	1	1	1	1	1	1	1	1	1	1
82	alpha mannosidase,alpha mannosidase,alpha mannosid	SP_2143 SP_2143 hypothetical protein 2053398:2056058 reverse MW:101420		186	0	27	0	114	0	100	100	100	1	1	NA	NA	100	100	100	100	100	100	100	100	100	100	100	1	1	1	1	1	1	1	1	1	1	1	1	1	1	1	1	1	1	1	1	1	1
83	sodium-dependent transporter,sodium-dependent tran	SP_0737 SP_0737 sodium-dependent transporter 699905:701176 reverse MW:46498		186	0	27	0	114	0	100	100	100	1	1	NA	NA	100	100	100	100	100	100	100	100	100	100	100	1	1	1	1	1	1	1	1	1	1	1	1	1	1	1	1	1	1	1	1	1	1
84	degenerate transposase,transposase,transposase,tra	#N/A		186	0	27	0	114	0	100	100	100	1	1	NA	NA	100	100	100	100	100	100	100	100	100	100	100	1	1	1	1	1	1	1	1	1	1	1	1	1	1	1	1	1	1	1	1	1	1
85	endonuclease,endonuclease,endonuclease,endonucleas	SP_1251 SP_1251 endonuclease, putative 1186000:1187931 reverse MW:74681		186	0	27	0	114	0	100	100	100	1	1	NA	NA	100	100	100	100	100	100	100	100	100	100	100	1	1	1	1	1	1	1	1	1	1	1	1	1	1	1	1	1	1	1	1	1	1
86	preprotein translocase subunit SecA,preprotein tra	SP_1759 SP_1759 preprotein translocase subunit SecA 1659641:1662013 reverse MW:89709		186	0	27	0	114	0	100	100	100	1	1	NA	NA	100	100	100	100	100	100	100	100	100	100	100	1	1	1	1	1	1	1	1	1	1	1	1	1	1	1	1	1	1	1	1	1	1
87	hypothetical protein,hypothetical protein,hypothet	#N/A		23	163	1	26	14	100	12.3656	3.7037	12.2807	0.32527	1	3.65377	1.00786	16.6667	10	12.1951	9.09091	17.8571	10	3.7037	17.9487	13.3333	3.33333	0	0	0	0	0	0	0	0	0	1	1	1	0	0	0	0	0	0	0	0	1	0	0
88	sialidase B (Neuraminidase B),sialidase B,sialidas	SP_1687 SP_1687 neuraminidase B 1587143:1589236 reverse MW:77695		186	0	27	0	114	0	100	100	100	1	1	NA	NA	100	100	100	100	100	100	100	100	100	100	95.4545	1	1	1	1	1	1	1	1	1	1	1	1	1	1	1	1	1	1	1	1	1	1
89	ABC transporter membrane protein,ABC transporter m	SP_1380 SP_1380 hypothetical protein 1302240:1303901 reverse MW:62783		186	0	27	0	114	0	100	100	100	1	1	NA	NA	100	100	100	100	100	100	100	100	100	100	100	1	1	1	1	1	1	1	1	1	1	1	1	1	1	1	1	1	1	1	1	1	1
90	N-acetylneuraminate lyase,N-acetylneuraminate lyas	SP_1329 SP_1329 N-acetylneuraminate lyase 1253679:1254596 reverse MW:33562		186	0	27	0	114	0	100	100	100	1	1	NA	NA	100	100	100	100	100	100	100	100	100	100	100	1	1	1	1	1	1	1	1	1	1	1	1	1	1	1	1	1	1	1	1	1	1
91	iron ABC transporter permease,putative inner membr	#N/A		186	0	27	0	114	0	100	100	100	1	1	NA	NA	100	100	100	100	100	100	100	100	100	100	100	1	1	1	1	1	1	1	1	1	1	1	1	1	1	1	1	1	1	1	1	1	1
92	L-fuculose kinase fucK,L-fuculose kinase fucK,L-fu	SP_2167 SP_2167 L-fuculose kinase fucK, putative 2083305:2084708 reverse MW:52892		167	19	24	3	100	14	89.7849	88.8889	87.7193	0.746752	0.574622	1.09821	1.22965	91.6667	95	87.8049	84.8485	82.1429	97.5	88.8889	79.4872	91.1111	93.3333	68.1818	1	1	1	1	1	1	1	1	1	1	1	1	1	1	1	1	0	1	1	1	1	0
93	amino acid ABC transporter permease,glutamine ABC	SP_0710 SP_0710 amino acid ABC transporter, permease protein 674804:675481 reverse MW:25421		186	0	27	0	114	0	100	100	100	1	1	NA	NA	100	100	100	100	100	100	100	100	100	100	100	1	1	1	1	1	1	1	1	1	1	1	1	1	1	1	1	1	1	1	1	1	1
94	topoisomerase IV subunit A, ParC,DNA gyrase subuni	SP_0855 SP_0855 DNA topoisomerase IV subunit A 800700:803171 forward MW:93134		186	0	27	0	114	0	100	100	100	1	1	NA	NA	100	100	100	100	100	100	100	100	100	100	100	1	1	1	1	1	1	1	1	1	1	1	1	1	1	1	1	1	1	1	1	1	1
95	hypothetical protein,hypothetical protein,hypothet	#N/A		182	4	27	0	113	1	97.8495	100	99.1228	1	0.652921	0	0.403702	95.8333	95	97.561	100	100	97.5	100	100	97.7778	100	100	1	1	1	1	1	1	1	1	1	1	1	1	1	1	1	1	1	1	1	1	1	1
96	phenylalanyl-tRNA synthetase, beta chain,phenylala	SP_0581 pheT phenylalanyl-tRNA synthetase subunit beta 549401:551806 forward MW:87158		186	0	27	0	114	0	100	100	100	1	1	NA	NA	100	100	100	100	100	100	100	100	100	100	100	1	1	1	1	1	1	1	1	1	1	1	1	1	1	1	1	1	1	1	1	1	1
97	choline binding protein G,V8-like Glu-specific end	SP_0390 SP_0390 choline binding protein G 368735:369592 forward MW:32231		186	0	27	0	114	0	100	100	100	1	1	NA	NA	100	100	100	100	100	100	100	100	100	100	100	1	1	1	1	1	1	1	1	1	1	1	1	1	1	1	1	1	1	1	1	1	1
98	major facilitator superfamily permease,major facil	SP_2122 SP_2122 hypothetical protein 2033805:2035052 reverse MW:45905		186	0	27	0	114	0	100	100	100	1	1	NA	NA	100	100	100	100	100	100	100	100	100	100	100	1	1	1	1	1	1	1	1	1	1	1	1	1	1	1	1	1	1	1	1	1	1
99	ABC transporter-amino acid transport; amino acid-b	SP_0453 SP_0453 amino acid ABC transporter, amino acid-binding protein/permease protein 424742:426307 reverse MW:57386		186	0	27	0	114	0	100	100	100	1	1	NA	NA	100	100	100	100	100	100	100	100	100	100	100	1	1	1	1	1	1	1	1	1	1	1	1	1	1	1	1	1	1	1	1	1	1
100	recombinase D,recombinase D,recombinase D,recombin	SP_0401 SP_0401 helicase, putative 379812:382178 reverse MW:88663		186	0	27	0	114	0	100	100	100	1	1	NA	NA	100	100	100	100	100	100	100	100	100	100	100	1	1	1	1	1	1	1	1	1	1	1	1	1	1	1	1	1	1	1	1	1	1
101	DNA-polymerase III alpha-chain,DNA-polymerase III	SP_0895 dnaE DNA polymerase III DnaE 847061:850189 forward MW:119093		186	0	27	0	114	0	100	100	100	1	1	NA	NA	100	100	100	100	100	100	100	100	100	100	100	1	1	1	1	1	1	1	1	1	1	1	1	1	1	1	1	1	1	1	1	1	1
102	endo-beta-N-acetylglucosaminidase,endo-beta-N-acet	SP_0965 SP_0965 endo-beta-N-acetylglucosaminidase 911052:913028 forward MW:76469		186	0	27	0	114	0	100	100	100	1	1	NA	NA	100	100	100	100	100	100	100	100	100	100	100	1	1	1	1	1	1	1	1	1	1	1	1	1	1	1	1	1	1	1	1	1	1
103	oligohyaluronate lyase,oligohyaluronate lyase,olig	SP_0327 SP_0327 hypothetical protein 299300:300940 forward MW:64755		185	1	27	0	114	0	99.4624	100	100	1	1	0	0	100	100	97.561	100	100	100	100	100	100	100	100	1	1	1	1	1	1	1	1	1	1	1	1	1	1	1	1	1	1	1	1	1	1
104	glucosyl-1-phosphate transferase,glucosyl-1-phosph	SP_0350 SP_0350 capsular polysaccharide biosynthesis protein Cps4E 323990:324625 forward MW:24003	CAI32723.1	158	28	17	10	90	24	84.9462	62.963	78.9474	0.0123388	0.209481	3.29514	1.50259	87.5	80	92.6829	84.8485	82.1429	80	62.963	94.8718	68.8889	73.3333	95.4545	0	1	1	1	1	1	1	1	1	1	1	1	1	0	1	1	1	0	1	1	1	1
105	capsular polysaccharide biosynthesis protein Cps14	SP_0346 SP_0346 capsular polysaccharide biosynthesis protein Cps4A 320077:321522 forward MW:53548	CAI32698.1	186	0	27	0	114	0	100	100	100	1	1	NA	NA	100	100	100	100	100	100	100	100	100	100	100	1	1	1	1	1	1	1	1	1	1	1	1	1	1	1	1	1	1	1	1	1	1
106	ss-1,4-galactosyltransferase,glycosyl transferase	SP_1771 SP_1771 glycosyl transferase family protein 1676082:1678172 reverse MW:81318	CAI32864.1	102	84	17	10	68	46	54.8387	62.963	59.6491	0.534996	0.471701	0.715397	0.821969	58.3333	70	56.0976	39.3939	46.4286	62.5	62.963	61.5385	60	56.6667	27.2727	0	1	0	1	0	1	1	1	1	1	1	0	1	0	1	1	0	0	0	1	1	0
107	PTS system transporter subunit IIC,PTS system cell	SP_0250 SP_0250 PTS system, IIC component 218593:219915 forward MW:47499		185	1	27	0	114	0	99.4624	100	100	1	1	0	0	95.8333	100	100	100	100	100	100	100	100	100	100	1	1	1	1	1	1	1	1	1	1	1	1	1	1	1	1	1	1	1	1	1	1
108	resolvase family site-specific recombinase,resolva	SP_1040 SP_1040 resolvase family site-specific recombinase 979223:980902 forward MW:64296		169	17	25	2	97	17	90.8602	92.5926	85.0877	1	0.136502	0.796092	1.73883	91.6667	75	90.2439	93.9394	100	90	92.5926	89.7436	88.8889	73.3333	81.8182	1	1	1	0	1	1	1	1	1	1	1	1	1	1	1	0	1	1	1	1	1	1
109	hypothetical protein,hypothetical protein,hypothet	#N/A		186	0	27	0	113	1	100	100	99.1228	1	0.38	NA	Inf	100	100	100	100	100	100	100	100	97.7778	100	100	1	1	1	1	1	1	1	1	1	1	1	1	1	1	1	1	1	1	1	1	1	1
110	glycosyl hydrolase, family 31,glycosyl hydrolase,	SP_0312 SP_0312 glycosy hydrolase family protein 284523:286562 forward MW:79242		185	1	27	0	114	0	99.4624	100	100	1	1	0	0	100	100	97.561	100	100	100	100	100	100	100	100	1	1	1	1	1	1	1	1	1	1	1	1	1	1	1	1	1	1	1	1	1	1
111	exonuclease RexB,exonuclease RexB,exonuclease RexB	SP_1151 SP_1151 exonuclease RexB 1075357:1078632 forward MW:124855		186	0	27	0	114	0	100	100	100	1	1	NA	NA	100	100	100	100	100	100	100	100	100	100	100	1	1	1	1	1	1	1	1	1	1	1	1	1	1	1	1	1	1	1	1	1	1
112	signal peptide,signal peptide,signal peptide,signa	SP_0454 SP_0454 hypothetical protein 426442:428334 forward MW:70885		186	0	27	0	114	0	100	100	100	1	1	NA	NA	100	100	100	100	100	100	100	100	100	100	100	1	1	1	1	1	1	1	1	1	1	1	1	1	1	1	1	1	1	1	1	1	1
113	anthranilate synthase component I,anthranilate syn	SP_1817 SP_1817 anthranilate synthase component I 1729330:1730691 reverse MW:51212		186	0	27	0	114	0	100	100	100	1	1	NA	NA	100	100	100	100	100	100	100	100	100	100	100	1	1	1	1	1	1	1	1	1	1	1	1	1	1	1	1	1	1	1	1	1	1
114	cell wall surface anchor family protein,cell wall	SP_1833 SP_1833 cell wall surface anchor family protein 1743033:1745159 reverse MW:77735		186	0	27	0	114	0	100	100	100	1	1	NA	NA	100	100	100	100	100	100	100	100	100	100	100	1	1	1	1	1	1	1	1	1	1	1	1	1	1	1	1	1	1	1	1	1	1
115	ABC transporter ATP-binding protein,ABC transporte	SP_1987 SP_1987 ABC transporter, ATP-binding protein 1889922:1890563 reverse MW:23920		186	0	27	0	114	0	100	100	100	1	1	NA	NA	100	100	100	100	100	100	100	100	100	100	100	1	1	1	1	1	1	1	1	1	1	1	1	1	1	1	1	1	1	1	1	1	1
116	neopullulanase,neopullulanase,neopullulanase,neopu	#N/A		169	17	25	2	97	17	90.8602	92.5926	85.0877	1	0.136502	0.796092	1.73883	91.6667	75	90.2439	93.9394	100	90	92.5926	89.7436	88.8889	73.3333	81.8182	1	1	1	0	1	1	1	1	1	1	1	1	1	1	1	0	1	1	1	1	1	1
117	3-isopropylmalate dehydrogenase,3-isopropylmalate	#N/A		186	0	27	0	114	0	100	100	100	1	1	NA	NA	100	100	100	100	100	100	100	100	100	100	100	1	1	1	1	1	1	1	1	1	1	1	1	1	1	1	1	1	1	1	1	1	1
118	ArcT,ArcT,ArcT,ArcT,ArcT,ArcT,ArcT,ArcT,ArcT,ArcT,	SP_2153 SP_2153 hypothetical protein 2067301:2068632 forward MW:48815		186	0	27	0	114	0	100	100	100	1	1	NA	NA	100	100	100	100	100	100	100	100	100	100	100	1	1	1	1	1	1	1	1	1	1	1	1	1	1	1	1	1	1	1	1	1	1
119	iron ABC transporter iron-binding protein,iron ABC	SP_0243 SP_0243 iron ABC transporter, iron-binding protein 213491:214507 reverse MW:37144		186	0	27	0	114	0	100	100	100	1	1	NA	NA	100	100	100	100	100	100	100	100	100	100	100	1	1	1	1	1	1	1	1	1	1	1	1	1	1	1	1	1	1	1	1	1	1
120	damage inducible DinF protein,damage inducible Din	SP_1939 SP_1939 MATE efflux family protein DinF 1841737:1843107 reverse MW:49785		186	0	27	0	114	0	100	100	100	1	1	NA	NA	100	100	100	100	100	100	100	100	100	100	100	1	1	1	1	1	1	1	1	1	1	1	1	1	1	1	1	1	1	1	1	1	1
121	phage infection protein,integral membrane protein,	#N/A		186	0	27	0	114	0	100	100	100	1	1	NA	NA	100	100	100	100	100	100	100	100	100	100	100	1	1	1	1	1	1	1	1	1	1	1	1	1	1	1	1	1	1	1	1	1	1
122	Glycosyl hydrolase,exported glycosyl hydrolase,Gly	SP_2159 SP_2159 fucolectin-related protein 2074141:2077257 reverse MW:117744		186	0	27	0	114	0	100	100	100	1	1	NA	NA	100	100	100	100	100	100	100	100	100	100	100	1	1	1	1	1	1	1	1	1	1	1	1	1	1	1	1	1	1	1	1	1	1
123	amino acid ABC transporter periplasmic amino acid-	SP_0112 SP_0112 amino acid ABC transporter, periplasmic amino acid-binding protein, putative 114086:114892 forward MW:29265		186	0	27	0	114	0	100	100	100	1	1	NA	NA	100	100	100	100	100	100	100	100	100	100	100	1	1	1	1	1	1	1	1	1	1	1	1	1	1	1	1	1	1	1	1	1	1
124	transcription-repair coupling factor,transcription	SP_0006 SP_0006 transcription-repair coupling factor 4952:8461 forward MW:134801		186	0	27	0	114	0	100	100	100	1	1	NA	NA	100	100	100	100	100	100	100	100	100	100	100	1	1	1	1	1	1	1	1	1	1	1	1	1	1	1	1	1	1	1	1	1	1
125	transketolase,transketolase,transketolase,transket	SP_2030 SP_2030 transketolase 1935028:1937004 reverse MW:71098		186	0	27	0	114	0	100	100	100	1	1	NA	NA	100	100	100	100	100	100	100	100	100	100	100	1	1	1	1	1	1	1	1	1	1	1	1	1	1	1	1	1	1	1	1	1	1
126	twin-arginine translocation pathway signal,twin-ar	SP_2144 SP_2144 hypothetical protein 2056134:2057414 reverse MW:49059		186	0	27	0	114	0	100	100	100	1	1	NA	NA	100	100	100	100	100	100	100	100	100	100	100	1	1	1	1	1	1	1	1	1	1	1	1	1	1	1	1	1	1	1	1	1	1
127	capsular polysaccharide biosynthesis protein Cps14	SP_0349 SP_0349 capsular polysaccharide biosynthesis protein Cps4D 322966:323649 forward MW:24886	CAI32701.1	174	12	24	3	106	8	93.5484	88.8889	92.9825	0.41328	0.817067	1.80638	1.09401	95.8333	90	100	90.9091	92.8571	90	88.8889	97.4359	91.1111	90	95.4545	0	1	1	1	1	1	1	1	1	1	1	1	1	1	1	1	1	1	1	1	1	1
128	chromosome condensation and segregation SMC protei	SP_1247 SP_1247 hypothetical protein 1178990:1182529 reverse MW:134064		186	0	27	0	114	0	100	100	100	1	1	NA	NA	100	100	100	100	100	100	100	100	100	100	100	1	1	1	1	1	1	1	1	1	1	1	1	1	1	1	1	1	1	1	1	1	1
129	choline binding protein D,choline binding protein	SP_2201 SP_2201 choline binding protein D 2121460:2122806 reverse MW:50349		186	0	27	0	114	0	100	100	100	1	1	NA	NA	100	100	100	100	100	100	100	100	100	100	100	1	1	1	1	1	1	1	1	1	1	1	1	1	1	1	1	1	1	1	1	1	1
130	PTS system beta-glucoside-specific transporter sub	SP_0577 SP_0577 PTS system, beta-glucosides-specific IIABC components 544021:545859 forward MW:65741		186	0	27	0	114	0	100	100	100	1	1	NA	NA	100	100	100	100	100	100	100	100	100	100	100	1	1	1	1	1	1	1	1	1	1	1	1	1	1	1	1	1	1	1	1	1	1
131	Holliday junction-specific endonuclease,Holliday j	SP_0374 SP_0374 hypothetical protein 352253:353647 forward MW:51544		186	0	27	0	114	0	100	100	100	1	1	NA	NA	100	100	100	100	100	100	100	100	100	100	100	1	1	1	1	1	1	1	1	1	1	1	1	1	1	1	1	1	1	1	1	1	1
132	mismatch repair ATPase (MutS family),mismatch repa	SP_0406 SP_0406 MutS2 family protein 384994:387330 forward MW:87621		186	0	27	0	114	0	100	100	100	1	1	NA	NA	100	100	100	100	100	100	100	100	100	100	100	1	1	1	1	1	1	1	1	1	1	1	1	1	1	1	1	1	1	1	1	1	1
133	putative DNA-binding protein,transcriptional regul	SP_1115 SP_1115 transcriptional regulator MutR, putative 1044704:1045567 forward MW:34078		186	0	27	0	114	0	100	100	100	1	1	NA	NA	100	100	100	100	100	100	100	100	100	100	100	1	1	1	1	1	1	1	1	1	1	1	1	1	1	1	1	1	1	1	1	1	1
134	ATPase component of ABC transporter with duplicate	SP_1553 SP_1553 ABC transporter, ATP-binding protein 1462632:1464503 reverse MW:70922		186	0	27	0	114	0	100	100	100	1	1	NA	NA	100	100	100	100	100	100	100	100	100	100	100	1	1	1	1	1	1	1	1	1	1	1	1	1	1	1	1	1	1	1	1	1	1
135	Sua5/YciO/YrdC family protein,protein-(glutamine-N	SP_1022 SP_1022 Sua5/YciO/YrdC family protein 965357:965956 forward MW:22235		186	0	27	0	114	0	100	100	100	1	1	NA	NA	100	100	100	100	100	100	100	100	100	100	100	1	1	1	1	1	1	1	1	1	1	1	1	1	1	1	1	1	1	1	1	1	1
136	hypothetical protein,hypothetical protein,hypothet	#N/A		163	23	24	3	96	18	87.6344	88.8889	84.2105	1	0.488833	0.886357	1.32749	87.5	75	85.3659	93.9394	96.4286	85	88.8889	87.1795	88.8889	73.3333	81.8182	1	1	1	0	1	1	1	1	1	1	1	1	1	1	1	0	1	0	1	1	1	1
137	ribosomal protein methyltransferase,ribosomal prot	SP_1782 prmA ribosomal protein L11 methyltransferase 1700320:1701270 reverse MW:34710		186	0	27	0	114	0	100	100	100	1	1	NA	NA	100	100	100	100	100	100	100	100	100	100	100	1	1	1	1	1	1	1	1	1	1	1	1	1	1	1	1	1	1	1	1	1	1
138	dihydrofolate synthetase,dihydrofolate synthetase,	SP_0290 SP_0290 dihydrofolate synthetase 268517:269839 forward MW:48989		186	0	27	0	114	0	100	100	100	1	1	NA	NA	100	100	100	100	100	100	100	100	100	100	100	1	1	1	1	1	1	1	1	1	1	1	1	1	1	1	1	1	1	1	1	1	1
139	ATP-dependent helicase DinG,ATP-dependent helicase	SP_0802 SP_0802 bifunctional ATP-dependent DNA helicase/DNA polymerase III subunit epsilon 755550:758000 forward MW:93503		186	0	27	0	114	0	100	100	100	1	1	NA	NA	100	100	100	100	100	100	100	100	100	100	100	1	1	1	1	1	1	1	1	1	1	1	1	1	1	1	1	1	1	1	1	1	1
140	ABC transporter, membrane-spanning protein,ABC tra	SP_0913 SP_0913 ABC transporter, permease protein, putative 865467:867455 forward MW:74347		186	0	27	0	114	0	100	100	100	1	1	NA	NA	100	100	100	100	100	100	100	100	100	100	100	1	1	1	1	1	1	1	1	1	1	1	1	1	1	1	1	1	1	1	1	1	1
141	BglG family transcriptional regulator,BglG family	SP_2032 SP_2032 BglG family transcriptional regulator 1938321:1939994 reverse MW:65298		186	0	27	0	114	0	100	100	100	1	1	NA	NA	100	100	100	100	100	100	100	100	100	100	100	1	1	1	1	1	1	1	1	1	1	1	1	1	1	1	1	1	1	1	1	1	1
142	2-isopropylmalate synthase,2-isopropylmalate synth	SP_1258 SP_1258 2-isopropylmalate synthase, putative 1190557:1191651 reverse MW:40245		186	0	27	0	114	0	100	100	100	1	1	NA	NA	100	100	100	100	100	100	100	100	100	100	100	1	1	1	1	1	1	1	1	1	1	1	1	1	1	1	1	1	1	1	1	1	1
143	sensor histidine kinase,sensor histidine kinase,se	SP_0155 SP_0155 sensor histidine kinase, putative 151922:153568 forward MW:63295		186	0	27	0	114	0	100	100	100	1	1	NA	NA	100	100	100	100	100	100	100	100	100	100	100	1	1	1	1	1	1	1	1	1	1	1	1	1	1	1	1	1	1	1	1	1	1
144	primosomal protein N',primosomal protein N',primos	SP_1736 SP_1736 primosome assembly protein PriA 1639684:1642080 reverse MW:90029		186	0	27	0	114	0	100	100	100	1	1	NA	NA	100	100	100	100	100	100	100	100	100	100	100	1	1	1	1	1	1	1	1	1	1	1	1	1	1	1	1	1	1	1	1	1	1
145	O-acetylhomoserine sulfhydrylase,O-acetylhomoserin	#N/A		186	0	27	0	114	0	100	100	100	1	1	NA	NA	100	100	100	100	100	100	100	100	100	100	100	1	1	1	1	1	1	1	1	1	1	1	1	1	1	1	1	1	1	1	1	1	1
146	transcriptional regulator,transcriptional regulato	SP_1946 SP_1946 transcriptional regulator PlcR, putative 1849039:1849902 reverse MW:34130		186	0	27	0	114	0	100	100	100	1	1	NA	NA	100	100	100	100	100	100	100	100	100	100	100	1	1	1	1	1	1	1	1	1	1	1	1	1	1	1	1	1	1	1	1	1	1
147	PTS system transporter subunit IIA,PTS system tran	SP_0645 SP_0645 PTS system IIA component, putative 612684:613181 forward MW:18871		185	1	27	0	114	0	99.4624	100	100	1	1	0	0	100	100	100	100	96.4286	100	100	100	100	100	100	1	1	1	1	1	1	1	1	1	1	1	1	1	1	1	1	1	1	1	1	1	1
148	oligoendopeptidase F,oligoendopeptidase F,oligoend	SP_1780 SP_1780 oligoendopeptidase F, putative 1697768:1699564 reverse MW:68656		186	0	27	0	114	0	100	100	100	1	1	NA	NA	100	100	100	100	100	100	100	100	100	100	100	1	1	1	1	1	1	1	1	1	1	1	1	1	1	1	1	1	1	1	1	1	1
149	cobalt ABC transporter ATPase component, CbiO,coba	SP_1438 SP_1438 ABC transporter, ATP-binding protein 1357148:1358272 forward MW:42610		170	16	26	1	111	3	91.3978	96.2963	97.3684	0.702788	0.0495822	0.409934	0.288145	91.6667	95	92.6829	90.9091	92.8571	87.5	96.2963	97.4359	97.7778	96.6667	95.4545	1	1	0	1	1	1	1	1	1	1	1	0	1	1	1	1	1	1	1	1	1	1
150	Na+/H+ antiporter,Na+/H+ antiporter,Na+/H+ antipor	SP_0655 SP_0655 sodium/hydrogen exchanger family protein 625664:627718 forward MW:77710		186	0	27	0	114	0	100	100	100	1	1	NA	NA	100	100	100	100	100	100	100	100	100	100	100	1	1	1	1	1	1	1	1	1	1	1	1	1	1	1	1	1	1	1	1	1	1
151	dihydrolipoamide dehydrogenase component E3,dihydr	SP_1161 SP_1161 acetoin dehydrogenase complex, E3 component, dihydrolipoamide dehydrogenase, putative 1096297:1098000 reverse MW:60443		186	0	27	0	114	0	100	100	100	1	1	NA	NA	100	100	100	100	100	100	100	100	100	100	100	1	1	1	1	1	1	1	1	1	1	1	1	1	1	1	1	1	1	1	1	1	1
152	ribosomal RNA large subunit methyltransferase N,ri	SP_0768 SP_0768 ribosomal RNA large subunit methyltransferase N 726674:727759 forward MW:41283		186	0	27	0	114	0	100	100	100	1	1	NA	NA	100	100	100	100	100	100	100	100	100	100	100	1	1	1	1	1	1	1	1	1	1	1	1	1	1	1	1	1	1	1	1	1	1
153	regulatory protein,regulatory protein,regulatory p	SP_2187 SP_2187 hypothetical protein 2106354:2107781 reverse MW:55491		186	0	27	0	114	0	100	100	100	1	1	NA	NA	100	100	100	100	100	100	100	100	100	100	100	1	1	1	1	1	1	1	1	1	1	1	1	1	1	1	1	1	1	1	1	1	1
154	ABC transporter substrate binding lipoprotein-amin	SP_1394 SP_1394 amino acid ABC transporter, amino acid-binding protein 1318047:1318862 reverse MW:29279		186	0	27	0	114	0	100	100	100	1	1	NA	NA	100	100	100	100	100	100	100	100	100	100	100	1	1	1	1	1	1	1	1	1	1	1	1	1	1	1	1	1	1	1	1	1	1
155	PEP-utilizing enzyme family protein,PEP-utilizing	SP_0795 SP_0795 hypothetical protein 747975:748769 forward MW:30483		186	0	27	0	114	0	100	100	100	1	1	NA	NA	100	100	100	100	100	100	100	100	100	100	100	1	1	1	1	1	1	1	1	1	1	1	1	1	1	1	1	1	1	1	1	1	1
156	sucrose-6-phosphate hydrolase,sucrose-6-phosphate	SP_1795 SP_1795 sucrose-6-phosphate hydrolase, putative 1710372:1711691 reverse MW:51244		186	0	27	0	114	0	100	100	100	1	1	NA	NA	100	100	100	100	100	100	100	100	100	100	100	1	1	1	1	1	1	1	1	1	1	1	1	1	1	1	1	1	1	1	1	1	1
157	McrBC 5-methylcytosine restriction system componen	SP_1250 SP_1250 hypothetical protein 1184697:1186025 reverse MW:51807		174	12	26	1	111	3	93.5484	96.2963	97.3684	1	0.177743	0.558953	0.392954	91.6667	95	97.561	90.9091	92.8571	92.5	96.2963	97.4359	97.7778	96.6667	90.9091	1	1	0	1	1	1	1	1	1	1	1	0	1	1	1	1	1	1	1	1	1	1
158	capsular polysaccharide biosynthesis protein Cps14	SP_0348 SP_0348 capsular polysaccharide biosynthesis protein Cps4C 322264:322956 forward MW:25449	CAI32700.1	186	0	27	0	114	0	100	100	100	1	1	NA	NA	100	100	100	100	100	100	100	100	100	100	100	1	1	1	1	1	1	1	1	1	1	1	1	1	1	1	1	1	1	1	1	1	1
159	Na+/alanine symporter,Na+/alanine symporter,Na+/al	SP_0408 SP_0408 sodium:alanine symporter family protein 387673:388995 forward MW:46656		186	0	27	0	114	0	100	100	100	1	1	NA	NA	100	100	100	100	100	100	100	100	100	100	100	1	1	1	1	1	1	1	1	1	1	1	1	1	1	1	1	1	1	1	1	1	1
160	BlpC ABC transporter,BlpC ABC transporter,BlpC ABC	SP_0529 SP_0529 BlpC ABC transporter 507908:509269 reverse MW:50528		186	0	27	0	114	0	100	100	100	1	1	NA	NA	100	100	100	100	100	100	100	100	100	100	100	1	1	1	1	1	1	1	1	1	1	1	1	1	1	1	1	1	1	1	1	1	1
161	5- methyltetrahydropteroyltriglutamate/homocystein	SP_0585 SP_0585 5-methyltetrahydropteroyltriglutamate-- homocysteine S-methyltransferase 554099:556348 forward MW:84676		186	0	27	0	114	0	100	100	100	1	1	NA	NA	100	100	100	100	100	100	100	100	100	100	100	1	1	1	1	1	1	1	1	1	1	1	1	1	1	1	1	1	1	1	1	1	1
162	efflux ABC transporter permeae,efflux ABC transpor	SP_2013 SP_2013 hypothetical protein 1920126:1921106 reverse MW:35967		186	0	27	0	114	0	100	100	100	1	1	NA	NA	100	100	100	100	100	100	100	100	100	100	100	1	1	1	1	1	1	1	1	1	1	1	1	1	1	1	1	1	1	1	1	1	1
163	G5 domain family,putative collagen-like surface-an	#N/A		62	124	8	19	37	77	33.3333	29.6296	32.4561	0.827793	0.89996	1.18652	1.04041	33.3333	35	26.8293	21.2121	35.7143	47.5	29.6296	28.2051	42.2222	23.3333	22.7273	0	0	1	0	0	1	1	0	1	0	1	1	0	0	0	0	0	0	1	0	1	0
164	pyroglutamyl-peptidase I,pyrrolidone-carboxylate p	SP_0860 SP_0860 pyrrolidone-carboxylate peptidase 806774:807418 forward MW:23420		186	0	27	0	114	0	100	100	100	1	1	NA	NA	100	100	100	100	100	100	100	100	100	100	100	1	1	1	1	1	1	1	1	1	1	1	1	1	1	1	1	1	1	1	1	1	1
165	leucyl-tRNA synthetase,leucyl-tRNA synthetase,leuc	SP_0254 leuS leucyl-tRNA synthetase 224752:227253 forward MW:94422		186	0	27	0	114	0	100	100	100	1	1	NA	NA	100	100	100	100	100	100	100	100	100	100	100	1	1	1	1	1	1	1	1	1	1	1	1	1	1	1	1	1	1	1	1	1	1
166	sensor histidine kinase,sensor histidine kinase,se	SP_2236 SP_2236 putative sensor histidine kinase ComD 2156414:2157739 reverse MW:51435		186	0	27	0	114	0	100	100	100	1	1	NA	NA	100	100	100	100	100	100	100	100	100	100	100	1	1	1	1	1	1	1	1	1	1	1	1	1	1	1	1	1	1	1	1	1	1
167	dihydropteroate synthase,dihydropteroate synthase,	SP_0289 SP_0289 dihydropteroate synthase 267571:268515 forward MW:34403		186	0	27	0	114	0	100	100	100	1	1	NA	NA	100	100	100	100	100	100	100	100	100	100	100	1	1	1	1	1	1	1	1	1	1	1	1	1	1	1	1	1	1	1	1	1	1
168	ribonuclease R,ribonuclease R,ribonuclease R,ribon	SP_0975 SP_0975 VacB/Rnb family exoribonuclease 919826:922180 forward MW:89282		186	0	27	0	114	0	100	100	100	1	1	NA	NA	100	100	100	100	100	100	100	100	100	100	100	1	1	1	1	1	1	1	1	1	1	1	1	1	1	1	1	1	1	1	1	1	1
169	hypothetical protein,hypothetical protein,hypothet	#N/A		159	27	24	3	93	21	85.4839	88.8889	81.5789	0.774509	0.41815	0.737092	1.32843	83.3333	70	82.9268	93.9394	89.2857	87.5	88.8889	84.6154	88.8889	66.6667	77.2727	1	1	1	0	1	1	1	1	1	1	1	1	1	1	1	0	1	0	0	1	1	1
170	alanyl-tRNA synthetase,alanyl-tRNA synthetase,alan	SP_1383 alaS alanyl-tRNA synthetase 1306327:1308945 reverse MW:96440		186	0	27	0	114	0	100	100	100	1	1	NA	NA	100	100	100	100	100	100	100	100	100	100	100	1	1	1	1	1	1	1	1	1	1	1	1	1	1	1	1	1	1	1	1	1	1
171	glycosyltransferase involved exopolysaccharide (EP	SP_0133 SP_0133 hypothetical protein 133024:133587 forward MW:21660		186	0	27	0	114	0	100	100	100	1	1	NA	NA	100	100	100	100	100	100	100	100	100	100	100	1	1	1	1	1	1	1	1	1	1	1	1	1	1	1	1	1	1	1	1	1	1
172	aquaporin Z,aquaporin Z,aquaporin Z,aquaporin Z,aq	SP_1779 SP_1779 hypothetical protein 1696968:1697528 reverse MW:22176		182	4	26	1	107	7	97.8495	96.2963	93.8596	0.495732	0.110676	1.74443	2.96534	100	100	95.122	96.9697	100	97.5	96.2963	97.4359	93.3333	90	95.4545	1	1	1	1	1	1	1	1	1	1	1	1	1	1	1	1	1	1	1	1	1	1
173	putative surface anchored protein (pseudogene),LPX	SP_1992 SP_1992 cell wall surface anchor family protein 1895473:1896138 reverse MW:22616		186	0	27	0	114	0	100	100	100	1	1	NA	NA	100	100	100	100	100	100	100	100	100	100	100	1	1	1	1	1	1	1	1	1	1	1	1	1	1	1	1	1	1	1	1	1	1
174	Leader peptidase,Leader peptidase,Leader peptidase	#N/A		159	27	24	3	92	22	85.4839	88.8889	80.7018	0.774509	0.334437	0.737092	1.40652	83.3333	70	82.9268	93.9394	89.2857	87.5	88.8889	84.6154	86.6667	66.6667	77.2727	1	1	1	0	1	1	1	1	1	1	1	1	1	1	1	0	1	0	0	1	1	1
175	phage holin, LL-H family,phage holin, LL-H family,	#N/A		100	86	10	17	53	61	53.7634	37.037	46.4912	0.148277	0.235802	1.97048	1.33698	37.5	60	51.2195	60.6061	64.2857	50	37.037	48.7179	53.3333	33.3333	40.9091	1	0	1	0	1	1	0	0	1	0	1	0	0	0	0	0	1	0	0	0	1	0
176	cobalt or other cation ABC transporter ATP-binding	SP_0720 SP_0720 ABC transporter, ATP-binding protein 685561:686946 forward MW:52358		186	0	27	0	114	0	100	100	100	1	1	NA	NA	100	100	100	100	100	100	100	100	100	100	100	1	1	1	1	1	1	1	1	1	1	1	1	1	1	1	1	1	1	1	1	1	1
177	membrane protein (pseudogene),poly-gamma-glutamate	SP_1453 SP_1453 hypothetical protein 1371647:1372159 reverse MW:19199		186	0	27	0	114	0	100	100	100	1	1	NA	NA	100	100	100	100	100	100	100	100	100	100	100	1	1	1	1	1	1	1	1	1	1	1	1	1	1	1	1	1	1	1	1	1	1
178	MFS transporter,transporter, major facilitator fam	SP_0145 SP_0145 hypothetical protein 142669:143895 forward MW:44930		186	0	27	0	114	0	100	100	100	1	1	NA	NA	100	100	100	100	100	100	100	100	100	100	100	1	1	1	1	1	1	1	1	1	1	1	1	1	1	1	1	1	1	1	1	1	1
179	alpha-glycerophosphate oxidase,alpha-glycerophosph	SP_2185 SP_2185 hypothetical protein 2102819:2104645 reverse MW:66796		186	0	27	0	114	0	100	100	100	1	1	NA	NA	100	100	100	100	100	100	100	100	100	100	100	1	1	1	1	1	1	1	1	1	1	1	1	1	1	1	1	1	1	1	1	1	1
180	UDP-glucose 4-epimerase,UDP-glucose 4-epimerase,UD	SP_1607 SP_1607 UDP-glucose 4-epimerase 1508427:1509446 reverse MW:37379		186	0	27	0	114	0	100	100	100	1	1	NA	NA	100	100	100	100	100	100	100	100	100	100	100	1	1	1	1	1	1	1	1	1	1	1	1	1	1	1	1	1	1	1	1	1	1
181	valyl-tRNA synthetase,valyl-tRNA synthetase,valyl-	SP_0568 valS valyl-tRNA synthetase 532605:535256 forward MW:100776		186	0	27	0	114	0	100	100	100	1	1	NA	NA	100	100	100	100	100	100	100	100	100	100	100	1	1	1	1	1	1	1	1	1	1	1	1	1	1	1	1	1	1	1	1	1	1
182	UDP-N-acetylmuramoylalanyl-D-glutamyl-2, 6-diamino	SP_1670 SP_1670 UDP-N-acetylmuramoylalanyl-D-glutamyl-2, 6-diaminopimelate--D-alanyl-D-alanyl ligase 1569713:1571086 reverse MW:50456		186	0	27	0	114	0	100	100	100	1	1	NA	NA	100	100	100	100	100	100	100	100	100	100	100	1	1	1	1	1	1	1	1	1	1	1	1	1	1	1	1	1	1	1	1	1	1
183	P-type ATPase-metal cation transport,P-type ATPase	SP_1623 SP_1623 cation transporter E1-E2 family ATPase 1523328:1525664 reverse MW:85532		186	0	27	0	114	0	100	100	100	1	1	NA	NA	100	100	100	100	100	100	100	100	100	100	100	1	1	1	1	1	1	1	1	1	1	1	1	1	1	1	1	1	1	1	1	1	1
184	chorismate binding enzyme para-aminobenzoate synth	SP_0665 SP_0665 chorismate binding enzyme 640562:642283 forward MW:65817		186	0	27	0	114	0	100	100	100	1	1	NA	NA	100	100	100	100	100	100	100	100	100	100	100	1	1	1	1	1	1	1	1	1	1	1	1	1	1	1	1	1	1	1	1	1	1
185	methyl transferase,putative DNA methylase,methyl t	SP_1336 SP_1336 type II DNA modification methyltransferase Spn5252IP 1258315:1259538 reverse MW:45784		69	117	10	17	48	66	37.0968	37.037	42.1053	1	0.396123	1.00255	0.811477	29.1667	40	51.2195	36.3636	28.5714	32.5	37.037	43.5897	35.5556	50	45.4545	0	0	0	1	0	0	0	0	0	0	1	1	0	0	1	1	0	0	0	1	0	0
186	methionyl-tRNA synthetase,methionyl-tRNA synthetas	SP_0788 metG methionyl-tRNA synthetase 741785:743782 forward MW:75651		186	0	27	0	114	0	100	100	100	1	1	NA	NA	100	100	100	100	100	100	100	100	100	100	100	1	1	1	1	1	1	1	1	1	1	1	1	1	1	1	1	1	1	1	1	1	1
187	PTS system, fructose specific IIBC component,PTS s	SP_0877 SP_0877 PTS system, fructose specific IIABC components 824352:826304 forward MW:66921		186	0	27	0	114	0	100	100	100	1	1	NA	NA	100	100	100	100	100	100	100	100	100	100	100	1	1	1	1	1	1	1	1	1	1	1	1	1	1	1	1	1	1	1	1	1	1
188	cell division septal protein,cell division septal	SP_0690 SP_0690 cell division protein DivIB 661717:662916 forward MW:45779		186	0	27	0	114	0	100	100	100	1	1	NA	NA	100	100	100	100	100	100	100	100	100	100	100	1	1	1	1	1	1	1	1	1	1	1	1	1	1	1	1	1	1	1	1	1	1
189	ATP-dependent DNA helicase PcrA,ATP-dependent DNA	SP_1087 SP_1087 ATP-dependent DNA helicase PcrA 1022565:1024856 forward MW:85981		186	0	27	0	114	0	100	100	100	1	1	NA	NA	100	100	100	100	100	100	100	100	100	100	100	1	1	1	1	1	1	1	1	1	1	1	1	1	1	1	1	1	1	1	1	1	1
190	penicillin-binding protein 1B,penicillin-binding p	SP_2099 SP_2099 penicillin-binding protein 1B 2006701:2009166 reverse MW:89595		186	0	27	0	114	0	100	100	100	1	1	NA	NA	100	100	100	100	100	100	100	100	100	100	100	1	1	1	1	1	1	1	1	1	1	1	1	1	1	1	1	1	1	1	1	1	1
191	ABC transporter ATP-binding protein,ABC transporte	SP_1282 SP_1282 ABC transporter, ATP-binding protein 1216328:1217887 forward MW:59518		186	0	27	0	114	0	100	100	100	1	1	NA	NA	100	100	100	100	100	100	100	100	100	100	100	1	1	1	1	1	1	1	1	1	1	1	1	1	1	1	1	1	1	1	1	1	1
192	single-stranded DNA-specific exonuclease,single-st	SP_0611 SP_0611 single-stranded-DNA-specific exonuclease RecJ 577452:579674 forward MW:82462		186	0	27	0	114	0	100	100	100	1	1	NA	NA	100	100	100	100	100	100	100	100	100	100	100	1	1	1	1	1	1	1	1	1	1	1	1	1	1	1	1	1	1	1	1	1	1
193	hypothetical protein,hypothetical protein,hypothet	SP_0096 SP_0096 hypothetical protein 98131:98991 forward MW:32524		186	0	27	0	114	0	100	100	100	1	1	NA	NA	100	100	100	100	100	100	100	100	100	100	100	1	1	1	1	1	1	1	1	1	1	1	1	1	1	1	1	1	1	1	1	1	1
194	phage putative head morphogenesis protein, SPP1 gp	#N/A		64	122	5	22	28	86	34.4086	18.5185	24.5614	0.124555	0.0932748	2.30024	1.60871	29.1667	40	36.5854	42.4242	28.5714	30	18.5185	25.641	26.6667	20	27.2727	0	0	1	0	1	1	0	0	1	0	1	0	0	0	0	0	0	0	0	1	1	0
195	phage terminase large subunit,phage terminase larg	#N/A		55	131	4	23	26	88	29.5699	14.8148	22.807	0.165594	0.228817	2.40569	1.41938	29.1667	40	34.1463	30.303	17.8571	27.5	14.8148	25.641	24.4444	16.6667	27.2727	0	0	1	0	1	1	0	0	1	0	1	0	0	0	0	0	0	0	0	1	1	0
196	oligoendopeptidase F,oligoendopeptidase F,oligoend	SP_0979 SP_0979 oligoendopeptidase F 924531:926333 forward MW:69836		186	0	27	0	114	0	100	100	100	1	1	NA	NA	100	100	100	100	100	100	100	100	100	100	100	1	1	1	1	1	1	1	1	1	1	1	1	1	1	1	1	1	1	1	1	1	1
197	class-V aminotransferase,class-V aminotransferase,	SP_0880 SP_0880 aminotransferase, class-V 829304:830446 forward MW:41764		186	0	27	0	114	0	100	100	100	1	1	NA	NA	100	100	100	100	100	100	100	100	100	100	100	1	1	1	1	1	1	1	1	1	1	1	1	1	1	1	1	1	1	1	1	1	1
198	transcriptional regulator, BglG family,transcripti	SP_2131 SP_2131 BglG family transcriptional regulator 2042233:2044263 reverse MW:77919		186	0	27	0	114	0	100	100	100	1	1	NA	NA	100	100	100	100	100	100	100	100	100	100	100	1	1	1	1	1	1	1	1	1	1	1	1	1	1	1	1	1	1	1	1	1	1
199	multidrug ABC transporter ATP-binding protein,ABC	SP_1426 SP_1426 ABC transporter, ATP-binding protein 1344918:1345652 reverse MW:27421		186	0	27	0	114	0	100	100	100	1	1	NA	NA	100	100	100	100	100	100	100	100	100	100	100	1	1	1	1	1	1	1	1	1	1	1	1	1	1	1	1	1	1	1	1	1	1
200	isoleucyl-tRNA synthetase,isoleucyl-tRNA synthetas	SP_1659 ileS isoleucyl-tRNA synthetase 1559245:1562037 reverse MW:105454		186	0	27	0	114	0	100	100	100	1	1	NA	NA	100	100	100	100	100	100	100	100	100	100	100	1	1	1	1	1	1	1	1	1	1	1	1	1	1	1	1	1	1	1	1	1	1
201	hypothetical protein,hypothetical protein,hypothet	SP_1153 SP_1153 hypothetical protein 1082494:1083672 forward MW:46432		186	0	27	0	114	0	100	100	100	1	1	NA	NA	100	100	100	100	100	100	100	100	100	100	100	1	1	1	1	1	1	1	1	1	1	1	1	1	1	1	1	1	1	1	1	1	1
202	DNA gyrase subunit B,DNA topoisomerase IV subunit	SP_0806 gyrB DNA gyrase subunit B 760488:762434 forward MW:72238		186	0	27	0	114	0	100	100	100	1	1	NA	NA	100	100	100	100	100	100	100	100	100	100	100	1	1	1	1	1	1	1	1	1	1	1	1	1	1	1	1	1	1	1	1	1	1
203	hypothetical protein,hypothetical protein,hypothet	SP_1933 SP_1933 hypothetical protein 1837532:1838326 reverse MW:30356		168	18	26	1	111	3	90.3226	96.2963	97.3684	0.478902	0.0201602	0.360216	0.253183	95.8333	95	80.4878	87.8788	96.4286	92.5	96.2963	97.4359	95.5556	100	95.4545	1	1	1	1	0	1	1	1	1	1	1	1	1	1	1	1	1	1	1	1	1	1
204	choline transporter,choline transporter,choline tr	SP_1860 SP_1860 choline transporter 1767456:1768976 reverse MW:55538		186	0	27	0	114	0	100	100	100	1	1	NA	NA	100	100	100	100	100	100	100	100	100	100	100	1	1	1	1	1	1	1	1	1	1	1	1	1	1	1	1	1	1	1	1	1	1
205	branch migration of Holliday junctions, junction-s	SP_1697 SP_1697 ATP-dependent DNA helicase RecG 1600953:1602968 reverse MW:75382		186	0	27	0	114	0	100	100	100	1	1	NA	NA	100	100	100	100	100	100	100	100	100	100	100	1	1	1	1	1	1	1	1	1	1	1	1	1	1	1	1	1	1	1	1	1	1
206	acetyltransferase, gnat family,putative acetyltran	SP_0566 SP_0566 acetyltransferase 531474:532034 forward MW:21193		186	0	27	0	114	0	100	100	100	1	1	NA	NA	100	100	100	100	100	100	100	100	100	100	100	1	1	1	1	1	1	1	1	1	1	1	1	1	1	1	1	1	1	1	1	1	1
207	mutT/nudix family protein,mutT/nudix family protei	SP_0119 SP_0119 MutT/nudix family protein 122320:122775 forward MW:17349		186	0	27	0	114	0	100	100	100	1	1	NA	NA	100	100	100	100	100	100	100	100	100	100	100	1	1	1	1	1	1	1	1	1	1	1	1	1	1	1	1	1	1	1	1	1	1
208	7-cyano-7-deazaguanine reductase,7-cyano-7-deazagu	SP_1777 SP_1777 7-cyano-7-deazaguanine reductase 1695201:1695665 forward MW:18027		186	0	27	0	114	0	100	100	100	1	1	NA	NA	100	100	100	100	100	100	100	100	100	100	100	1	1	1	1	1	1	1	1	1	1	1	1	1	1	1	1	1	1	1	1	1	1
209	UDP-glucose 6-dehydrogenase,UDP-glucose 6-dehydrog	#N/A	CAI32708.1	186	0	27	0	114	0	100	100	100	1	1	NA	NA	100	100	100	100	100	100	100	100	100	100	100	1	1	1	1	1	1	1	1	1	1	1	1	1	1	1	1	1	1	1	1	1	1
210	NOL1/NOP2/sun family protein,NOL1/NOP2/sun family	SP_1402 SP_1402 NOL1/NOP2/sun family protein 1324512:1325816 reverse MW:48172		186	0	27	0	114	0	100	100	100	1	1	NA	NA	100	100	100	100	100	100	100	100	100	100	100	1	1	1	1	1	1	1	1	1	1	1	1	1	1	1	1	1	1	1	1	1	1
211	putative nucleotidyltransferase,putative nucleotid	SP_1742 SP_1742 hypothetical protein 1645795:1646892 reverse MW:41314		186	0	27	0	114	0	100	100	100	1	1	NA	NA	100	100	100	100	100	100	100	100	100	100	100	1	1	1	1	1	1	1	1	1	1	1	1	1	1	1	1	1	1	1	1	1	1
212	ABC transporter ATP-binding protein/permease,ABC t	SP_1434 SP_1434 ABC transporter, ATP-binding/permease protein 1352597:1354357 forward MW:65923		168	18	25	2	110	4	90.3226	92.5926	96.4912	1	0.0659666	0.747605	0.340444	91.6667	95	92.6829	90.9091	92.8571	82.5	92.5926	94.8718	97.7778	96.6667	95.4545	1	1	0	1	1	1	1	1	1	1	1	0	1	1	1	1	1	1	1	1	1	1
213	lantibiotic synthetase,lantibiotic synthetase,lant	SP_1344 SP_1344 hypothetical protein 1267611:1270220 reverse MW:100447		129	57	22	5	82	32	69.3548	81.4815	71.9298	0.258472	0.696723	0.515786	0.883548	62.5	65	73.1707	66.6667	67.8571	75	81.4815	76.9231	80	53.3333	68.1818	1	0	0	0	1	1	1	0	1	1	1	0	0	1	1	0	1	0	1	1	1	1
214	ribonuclease HIII,ribonuclease HIII,ribonuclease H	SP_0403 SP_0403 ribonuclease HIII 383075:383956 reverse MW:32347		186	0	27	0	114	0	100	100	100	1	1	NA	NA	100	100	100	100	100	100	100	100	100	100	100	1	1	1	1	1	1	1	1	1	1	1	1	1	1	1	1	1	1	1	1	1	1
215	x-prolyl-dipeptidyl aminopeptidase,x-prolyl-dipept	SP_0894 SP_0894 x-prolyl-dipeptidyl aminopeptidase 844468:846741 reverse MW:86885		186	0	27	0	114	0	100	100	100	1	1	NA	NA	100	100	100	100	100	100	100	100	100	100	100	1	1	1	1	1	1	1	1	1	1	1	1	1	1	1	1	1	1	1	1	1	1
216	DNA polymerase I - 3'-5' exonuclease and polymeras	SP_0032 SP_0032 DNA polymerase I 31535:34168 forward MW:99254		186	0	27	0	114	0	100	100	100	1	1	NA	NA	100	100	100	100	100	100	100	100	100	100	100	1	1	1	1	1	1	1	1	1	1	1	1	1	1	1	1	1	1	1	1	1	1
217	membrane protein,hypothetical protein,membrane pro	SP_0332 SP_0332 hypothetical protein 304679:305221 reverse MW:20652		186	0	27	0	114	0	100	100	100	1	1	NA	NA	100	100	100	100	100	100	100	100	100	100	100	1	1	1	1	1	1	1	1	1	1	1	1	1	1	1	1	1	1	1	1	1	1
218	competence factor transport protein ComB,competenc	SP_0043 SP_0043 competence factor transport protein ComB 42982:44331 forward MW:49602		186	0	27	0	114	0	100	100	100	1	1	NA	NA	100	100	100	100	100	100	100	100	100	100	100	1	1	1	1	1	1	1	1	1	1	1	1	1	1	1	1	1	1	1	1	1	1
219	carbohydrate kinase,carbohydrate kinase,carbohydra	#N/A		185	1	27	0	114	0	99.4624	100	100	1	1	0	0	100	100	100	100	100	97.5	100	100	100	100	100	1	1	1	1	1	1	1	1	1	1	1	1	1	1	1	1	1	1	1	1	1	1
220	putative SAM-dependent methyltransferase,putative	SP_1378 SP_1378 hypothetical protein 1300390:1301562 reverse MW:44171		186	0	27	0	114	0	100	100	100	1	1	NA	NA	100	100	100	100	100	100	100	100	100	100	100	1	1	1	1	1	1	1	1	1	1	1	1	1	1	1	1	1	1	1	1	1	1
221	tyrosine-protein phosphatase CpsB,tyrosine-protein	SP_0347 SP_0347 capsular polysaccharide biosynthesis protein Cps4B 321524:322255 forward MW:28131	CAI32699.1	186	0	27	0	114	0	100	100	100	1	1	NA	NA	100	100	100	100	100	100	100	100	100	100	100	1	1	1	1	1	1	1	1	1	1	1	1	1	1	1	1	1	1	1	1	1	1
222	hydroxyethylthiazole kinase,hydroxyethylthiazole k	SP_0724 SP_0724 hydroxyethylthiazole kinase, putative 688830:689633 forward MW:29081		186	0	27	0	114	0	100	100	100	1	1	NA	NA	100	100	100	100	100	100	100	100	100	100	100	1	1	1	1	1	1	1	1	1	1	1	1	1	1	1	1	1	1	1	1	1	1
223	hemerythrin HHE cation binding domain subfamily,he	SP_0562 SP_0562 hypothetical protein 528536:529870 forward MW:51346		186	0	27	0	114	0	100	100	100	1	1	NA	NA	100	100	100	100	100	100	100	100	100	100	100	1	1	1	1	1	1	1	1	1	1	1	1	1	1	1	1	1	1	1	1	1	1
224	histidine kinase,histidine sensor kinase protein,h	SP_2001 SP_2001 sensor histidine kinase, putative 1904349:1905446 reverse MW:42317		186	0	27	0	114	0	100	100	100	1	1	NA	NA	100	100	100	100	100	100	100	100	100	100	100	1	1	1	1	1	1	1	1	1	1	1	1	1	1	1	1	1	1	1	1	1	1
225	ABC zinc transporter, metal-binding lipoprotein,AB	SP_2169 SP_2169 zinc ABC transporter, zinc-binding lipoprotein 2086817:2088322 reverse MW:56189		186	0	27	0	114	0	100	100	100	1	1	NA	NA	100	100	100	100	100	100	100	100	100	100	100	1	1	1	1	1	1	1	1	1	1	1	1	1	1	1	1	1	1	1	1	1	1
226	thymidine phosphorylase,thymidine phosphorylase,th	SP_0842 SP_0842 pyrimidine-nucleoside phosphorylase 788997:790274 forward MW:46127		186	0	27	0	114	0	100	100	100	1	1	NA	NA	100	100	100	100	100	100	100	100	100	100	100	1	1	1	1	1	1	1	1	1	1	1	1	1	1	1	1	1	1	1	1	1	1
227	Ser/Thr protein phosphatase family protein,Ser/Thr	SP_0619 SP_0619 hypothetical protein 587581:588414 forward MW:31523		186	0	27	0	114	0	100	100	100	1	1	NA	NA	100	100	100	100	100	100	100	100	100	100	100	1	1	1	1	1	1	1	1	1	1	1	1	1	1	1	1	1	1	1	1	1	1
228	6-phosphofructokinase,6-phosphofructokinase,6-phos	SP_0896 pfkA 6-phosphofructokinase 850271:851278 forward MW:35174		186	0	27	0	114	0	100	100	100	1	1	NA	NA	100	100	100	100	100	100	100	100	100	100	100	1	1	1	1	1	1	1	1	1	1	1	1	1	1	1	1	1	1	1	1	1	1
229	cation transporter E1-E2 family ATPase,cation tran	SP_0729 SP_0729 cation transporter E1-E2 family ATPase 692673:694655 forward MW:70671		186	0	27	0	114	0	100	100	100	1	1	NA	NA	100	100	100	100	100	100	100	100	100	100	100	1	1	1	1	1	1	1	1	1	1	1	1	1	1	1	1	1	1	1	1	1	1
230	glucosamine-fructose-6-phosphate aminotransferase,	SP_0266 SP_0266 glucosamine--fructose-6-phosphate aminotransferase 239770:241578 forward MW:65634		186	0	27	0	114	0	100	100	100	1	1	NA	NA	100	100	100	100	100	100	100	100	100	100	100	1	1	1	1	1	1	1	1	1	1	1	1	1	1	1	1	1	1	1	1	1	1
231	S1 RNA-binding domain-containing protein,S1 RNA-bi	SP_0908 SP_0908 transcriptional regulator, putative 860839:862968 forward MW:78715		186	0	27	0	114	0	100	100	100	1	1	NA	NA	100	100	100	100	100	100	100	100	100	100	100	1	1	1	1	1	1	1	1	1	1	1	1	1	1	1	1	1	1	1	1	1	1
232	carbamoyl-phosphate synthase, large subunit,carbam	SP_1275 carB carbamoyl phosphate synthase large subunit 1208139:1211315 reverse MW:116060		186	0	27	0	114	0	100	100	100	1	1	NA	NA	100	100	100	100	100	100	100	100	100	100	100	1	1	1	1	1	1	1	1	1	1	1	1	1	1	1	1	1	1	1	1	1	1
233	excinuclease, subunit C,excinuclease, subunit C,ex	SP_0618 uvrC excinuclease ABC subunit C 585747:587591 forward MW:70409		186	0	27	0	114	0	100	100	100	1	1	NA	NA	100	100	100	100	100	100	100	100	100	100	100	1	1	1	1	1	1	1	1	1	1	1	1	1	1	1	1	1	1	1	1	1	1
234	phosphoribosylglycinamide synthetase,phosphoribosy	SP_0051 SP_0051 phosphoribosylamine--glycine ligase 54740:56002 forward MW:45495		186	0	27	0	114	0	100	100	100	1	1	NA	NA	100	100	100	100	100	100	100	100	100	100	100	1	1	1	1	1	1	1	1	1	1	1	1	1	1	1	1	1	1	1	1	1	1
235	D-alanine:Dcp ligase Dcl,D-alanine:Dcp ligase Dcl,	SP_2176 SP_2176 D-alanine--poly(phosphoribitol) ligase subunit 1 2093185:2094735 reverse MW:57395		186	0	27	0	114	0	100	100	100	1	1	NA	NA	100	100	100	100	100	100	100	100	100	100	100	1	1	1	1	1	1	1	1	1	1	1	1	1	1	1	1	1	1	1	1	1	1
236	phosphomevalonate kinase,phosphomevalonate kinase,	SP_0383 SP_0383 phosphomevalonate kinase 363118:364125 forward MW:37072		186	0	27	0	114	0	100	100	100	1	1	NA	NA	100	100	100	100	100	100	100	100	100	100	100	1	1	1	1	1	1	1	1	1	1	1	1	1	1	1	1	1	1	1	1	1	1
237	glycyl-tRNA synthetase beta subunit,glycyl-tRNA sy	SP_1474 glyS glycyl-tRNA synthetase subunit beta 1386576:1388612 reverse MW:75440		186	0	27	0	114	0	100	100	100	1	1	NA	NA	100	100	100	100	100	100	100	100	100	100	100	1	1	1	1	1	1	1	1	1	1	1	1	1	1	1	1	1	1	1	1	1	1
238	threonine synthase,threonine synthase,threonine sy	SP_2066 SP_2066 threonine synthase 1966877:1968361 reverse MW:53768		186	0	27	0	114	0	100	100	100	1	1	NA	NA	100	100	100	100	100	100	100	100	100	100	100	1	1	1	1	1	1	1	1	1	1	1	1	1	1	1	1	1	1	1	1	1	1
239	acetyltransferase, gnat family,acetyltransferase,	SP_1236 SP_1236 acetyltransferase 1167286:1167774 reverse MW:18884		185	1	27	0	114	0	99.4624	100	100	1	1	0	0	100	100	100	100	96.4286	100	100	100	100	100	100	1	1	1	1	1	1	1	1	1	1	1	1	1	1	1	1	1	1	1	1	1	1
240	cobalt ABC transporter ATP-binding protein,cobalt	SP_0483 SP_0483 ABC transporter, ATP-binding protein 463905:465587 forward MW:62874		186	0	27	0	114	0	100	100	100	1	1	NA	NA	100	100	100	100	100	100	100	100	100	100	100	1	1	1	1	1	1	1	1	1	1	1	1	1	1	1	1	1	1	1	1	1	1
241	lichenan-specific phosphotransferase enzyme iia co	#N/A		186	0	27	0	114	0	100	100	100	1	1	NA	NA	100	100	100	100	100	100	100	100	100	100	100	1	1	1	1	1	1	1	1	1	1	1	1	1	1	1	1	1	1	1	1	1	1
242	ABC transporter ATPase,ABC transporter ATPase,ABC	SP_0558 SP_0558 hypothetical protein 526844:527659 forward MW:29768		186	0	27	0	114	0	100	100	100	1	1	NA	NA	100	100	100	100	100	100	100	100	100	100	100	1	1	1	1	1	1	1	1	1	1	1	1	1	1	1	1	1	1	1	1	1	1
243	HAD superfamily hydrolase,HAD superfamily hydrolas	SP_1538 SP_1538 Cof family protein/peptidyl-prolyl cis-trans isomerase, cyclophilin type 1446901:1448301 reverse MW:52073		186	0	27	0	114	0	100	100	100	1	1	NA	NA	100	100	100	100	100	100	100	100	100	100	100	1	1	1	1	1	1	1	1	1	1	1	1	1	1	1	1	1	1	1	1	1	1
244	glyoxalase family protein,glyoxalase family protei	SP_0073 SP_0073 hypothetical protein 79687:80541 forward MW:31820		186	0	27	0	114	0	100	100	100	1	1	NA	NA	100	100	100	100	100	100	100	100	100	100	100	1	1	1	1	1	1	1	1	1	1	1	1	1	1	1	1	1	1	1	1	1	1
245	macrolide efflux ABC transporter membrane-spanning	SP_1116 SP_1116 transporter, putative 1045647:1046825 forward MW:43463		185	1	27	0	114	0	99.4624	100	100	1	1	0	0	100	100	100	96.9697	100	100	100	100	100	100	100	1	1	1	1	1	1	1	1	1	1	1	1	1	1	1	1	1	1	1	1	1	1
246	glycosyl transferase,glycosyl transferase,glycosyl	SP_0102 SP_0102 glycosyl transferase 103562:104626 forward MW:40672		186	0	27	0	114	0	100	100	100	1	1	NA	NA	100	100	100	100	100	100	100	100	100	100	100	1	1	1	1	1	1	1	1	1	1	1	1	1	1	1	1	1	1	1	1	1	1
247	hypothetical protein,hypothetical protein,hypothet	SP_0097 SP_0097 hypothetical protein 99169:100233 reverse MW:40330		186	0	27	0	114	0	100	100	100	1	1	NA	NA	100	100	100	100	100	100	100	100	100	100	100	1	1	1	1	1	1	1	1	1	1	1	1	1	1	1	1	1	1	1	1	1	1
248	1,4-alpha-glucan branching enzyme,1,4-alpha-glucan	SP_1121 SP_1121 glycogen branching enzyme 1053719:1055647 forward MW:75604		186	0	27	0	114	0	100	100	100	1	1	NA	NA	100	100	100	100	100	100	100	100	100	100	100	1	1	1	1	1	1	1	1	1	1	1	1	1	1	1	1	1	1	1	1	1	1
249	ABC transporter permease component,ABC transporter	SP_2231 SP_2231 ABC transporter, permease protein, putative 2150517:2153069 forward MW:97304		186	0	27	0	114	0	100	100	100	1	1	NA	NA	100	100	100	100	100	100	100	100	100	100	100	1	1	1	1	1	1	1	1	1	1	1	1	1	1	1	1	1	1	1	1	1	1
250	helix-turn-helix domain protein,helix-turn-helix d	SP_0108 SP_0108 hypothetical protein 110043:110363 reverse MW:12625		151	35	20	7	92	22	81.1828	74.0741	80.7018	0.437063	1	1.50681	1.03159	87.5	70	90.2439	72.7273	85.7143	77.5	74.0741	84.6154	82.2222	73.3333	72.7273	1	1	0	0	1	1	1	1	1	1	1	1	1	1	1	0	1	1	1	1	1	1
251	phosphoribosylaminoimidazole carboxylase ATPase su	SP_0054 SP_0054 phosphoribosylaminoimidazole carboxylase ATPase subunit 56880:57971 forward MW:39397		186	0	27	0	114	0	100	100	100	1	1	NA	NA	100	100	100	100	100	100	100	100	100	100	100	1	1	1	1	1	1	1	1	1	1	1	1	1	1	1	1	1	1	1	1	1	1
252	Integrase,prophage Sa05, site-specific recombinase	SP_1129 SP_1129 phage integrase family integrase/recombinase 1063231:1064394 reverse MW:44347		91	95	13	14	37	77	48.9247	48.1481	32.4561	1	0.00571487	1.03144	1.98889	58.3333	35	48.7805	48.4848	42.8571	55	48.1481	30.7692	42.2222	20	27.2727	0	1	1	0	1	1	1	0	1	1	1	1	0	1	1	0	0	0	0	1	1	0
253	cell division protein FtsY,cell division protein F	SP_1244 SP_1244 signal recognition particle-docking protein FtsY 1176088:1177377 reverse MW:47803		186	0	27	0	114	0	100	100	100	1	1	NA	NA	100	100	100	100	100	100	100	100	100	100	100	1	1	1	1	1	1	1	1	1	1	1	1	1	1	1	1	1	1	1	1	1	1
254	peptidase, M42 (glutamyl aminopeptidase) family,pe	SP_0627 SP_0627 hypothetical protein 594258:595295 forward MW:38041		186	0	27	0	114	0	100	100	100	1	1	NA	NA	100	100	100	100	100	100	100	100	100	100	100	1	1	1	1	1	1	1	1	1	1	1	1	1	1	1	1	1	1	1	1	1	1
255	excinuclease ABC subunit A,excinuclease ABC subuni	SP_0186 uvrA excinuclease ABC subunit A 176877:179708 forward MW:104186		186	0	27	0	114	0	100	100	100	1	1	NA	NA	100	100	100	100	100	100	100	100	100	100	100	1	1	1	1	1	1	1	1	1	1	1	1	1	1	1	1	1	1	1	1	1	1
256	caax amino protease family protein,caax amino prot	SP_0181 SP_0181 hypothetical protein 173006:173683 forward MW:25543		186	0	27	0	114	0	100	100	100	1	1	NA	NA	100	100	100	100	100	100	100	100	100	100	100	1	1	1	1	1	1	1	1	1	1	1	1	1	1	1	1	1	1	1	1	1	1
257	glycosyltransferase involved in cell wall biogenes	#N/A	CAI33722.1	186	0	27	0	114	0	100	100	100	1	1	NA	NA	100	100	100	100	100	100	100	100	100	100	100	1	1	1	1	1	1	1	1	1	1	1	1	1	1	1	1	1	1	1	1	1	1
258	penicillin-binding protein 2X,penicillin-binding p	SP_0336 SP_0336 penicillin-binding protein 2X 306880:309132 forward MW:82313		186	0	27	0	114	0	100	100	100	1	1	NA	NA	100	100	100	100	100	100	100	100	100	100	100	1	1	1	1	1	1	1	1	1	1	1	1	1	1	1	1	1	1	1	1	1	1
259	hypothetical protein,hypothetical protein,hypothet	SP_1707 SP_1707 hypothetical protein 1611852:1612190 reverse MW:13748		186	0	27	0	114	0	100	100	100	1	1	NA	NA	100	100	100	100	100	100	100	100	100	100	100	1	1	1	1	1	1	1	1	1	1	1	1	1	1	1	1	1	1	1	1	1	1
260	DNA primase,DNA primase,DNA primase,DNA primase,DN	SP_1072 dnaG DNA primase 1008420:1010180 forward MW:67257		186	0	27	0	114	0	100	100	100	1	1	NA	NA	100	100	100	100	100	100	100	100	100	100	100	1	1	1	1	1	1	1	1	1	1	1	1	1	1	1	1	1	1	1	1	1	1
261	phosphopantetheine adenylyltransferase,ATP-depende	SP_1968 coaD phosphopantetheine adenylyltransferase 1875870:1876358 reverse MW:18470		186	0	27	0	114	0	100	100	100	1	1	NA	NA	100	100	100	100	100	100	100	100	100	100	100	1	1	1	1	1	1	1	1	1	1	1	1	1	1	1	1	1	1	1	1	1	1
262	hypothetical protein,hypothetical protein,hypothet	SP_0706 SP_0706 hypothetical protein 671727:672431 forward MW:28080		186	0	27	0	114	0	100	100	100	1	1	NA	NA	100	100	100	100	100	100	100	100	100	100	95.4545	1	1	1	1	1	1	1	1	1	1	1	1	1	1	1	1	1	1	1	1	1	1
263	Predicted membrane protein,Predicted membrane prot	SP_1391 SP_1391 hypothetical protein 1315121:1315873 reverse MW:28254		186	0	27	0	114	0	100	100	100	1	1	NA	NA	100	100	100	100	100	100	100	100	100	100	100	1	1	1	1	1	1	1	1	1	1	1	1	1	1	1	1	1	1	1	1	1	1
264	putative flavoprotein,putative flavoprotein,putati	SP_0741 SP_0741 hypothetical protein 702743:703918 reverse MW:42596		186	0	27	0	114	0	100	100	100	1	1	NA	NA	100	100	100	100	100	100	100	100	100	100	100	1	1	1	1	1	1	1	1	1	1	1	1	1	1	1	1	1	1	1	1	1	1
265	1,4-beta-N-acetylmuramidase,1,4-beta-N-acetylmuram	SP_1573 lytC lysozyme 1479067:1480539 reverse MW:57268		186	0	27	0	114	0	100	100	100	1	1	NA	NA	100	100	100	100	100	100	100	100	100	100	100	1	1	1	1	1	1	1	1	1	1	1	1	1	1	1	1	1	1	1	1	1	1
266	N-(5'-phosphoribosyl)anthranilate isomerase,N-(5'-	SP_1813 SP_1813 N-(5'-phosphoribosyl)anthranilate isomerase 1726402:1727001 reverse MW:21272		186	0	27	0	114	0	100	100	100	1	1	NA	NA	100	100	100	100	100	100	100	100	100	100	100	1	1	1	1	1	1	1	1	1	1	1	1	1	1	1	1	1	1	1	1	1	1
267	Aminopeptidase,Aminopeptidase,Aminopeptidase,Amino	SP_0278 SP_0278 aminopeptidase PepS 255840:257081 forward MW:45242		186	0	27	0	114	0	100	100	100	1	1	NA	NA	100	100	100	100	100	100	100	100	100	100	100	1	1	1	1	1	1	1	1	1	1	1	1	1	1	1	1	1	1	1	1	1	1
268	phage portal protein, SPP1 family,phage portal pro	#N/A		63	123	5	22	28	86	33.871	18.5185	24.5614	0.126339	0.0942057	2.2461	1.57083	29.1667	40	34.1463	42.4242	28.5714	30	18.5185	25.641	26.6667	20	27.2727	0	0	1	0	1	1	0	0	1	0	1	0	0	0	0	0	0	0	0	1	1	0
269	sugar ABC transporter binding protein,sugar ABC tr	SP_1897 SP_1897 sugar ABC transporter, sugar-binding protein 1803124:1804383 reverse MW:46661		186	0	27	0	114	0	100	100	100	1	1	NA	NA	100	100	100	100	100	100	100	100	100	100	100	1	1	1	1	1	1	1	1	1	1	1	1	1	1	1	1	1	1	1	1	1	1
270	LysM domain-containing protein,LysM domain-contain	SP_2063 SP_2063 LysM domain-containing protein 1963634:1964746 reverse MW:39746		186	0	27	0	114	0	100	100	100	1	1	NA	NA	100	100	100	100	100	100	100	100	100	100	100	1	1	1	1	1	1	1	1	1	1	1	1	1	1	1	1	1	1	1	1	1	1
271	ABC-type transport system involved in multi-copper	SP_0958 SP_0958 hypothetical protein 905847:907031 forward MW:45064		186	0	27	0	114	0	100	100	100	1	1	NA	NA	100	100	100	100	100	100	100	100	100	100	100	1	1	1	1	1	1	1	1	1	1	1	1	1	1	1	1	1	1	1	1	1	1
272	DHH family protein,DHH domain superfamily protein,	SP_2205 SP_2205 DHH subfamily 1 protein 2125008:2126981 reverse MW:73408		186	0	27	0	114	0	100	100	100	1	1	NA	NA	100	100	100	100	100	100	100	100	100	100	100	1	1	1	1	1	1	1	1	1	1	1	1	1	1	1	1	1	1	1	1	1	1
273	alcohol dehydrogenase,alcohol dehydrogenase,alcoho	SP_2157 SP_2157 alcohol dehydrogenase, iron-containing 2070995:2072146 reverse MW:41224		186	0	27	0	114	0	100	100	100	1	1	NA	NA	100	100	100	100	100	100	100	100	100	100	100	1	1	1	1	1	1	1	1	1	1	1	1	1	1	1	1	1	1	1	1	1	1
274	beta-galactosidase 3,beta-galactosidase 3,beta-gal	SP_0060 SP_0060 Beta-galactosidase 3 64955:66742 forward MW:68944		186	0	27	0	114	0	100	100	100	1	1	NA	NA	100	100	100	100	100	100	100	100	100	100	100	1	1	1	1	1	1	1	1	1	1	1	1	1	1	1	1	1	1	1	1	1	1
275	topology modulation protein,thiol-activated cytoly	SP_0833 SP_0833 hypothetical protein 781707:782462 forward MW:28418		186	0	27	0	114	0	100	100	100	1	1	NA	NA	100	100	100	100	100	100	100	100	100	100	100	1	1	1	1	1	1	1	1	1	1	1	1	1	1	1	1	1	1	1	1	1	1
276	tryptophan synthase subunit alpha,tryptophan synth	SP_1811 trpA tryptophan synthase subunit alpha 1724432:1725208 reverse MW:27739		186	0	27	0	114	0	100	100	100	1	1	NA	NA	100	100	100	100	100	100	100	100	100	100	100	1	1	1	1	1	1	1	1	1	1	1	1	1	1	1	1	1	1	1	1	1	1
277	glycerate kinase,glycerate kinase-family protein,g	SP_1126 SP_1126 hypothetical protein 1060051:1061166 forward MW:39293		186	0	27	0	114	0	100	100	100	1	1	NA	NA	100	100	100	100	100	100	100	100	100	100	100	1	1	1	1	1	1	1	1	1	1	1	1	1	1	1	1	1	1	1	1	1	1
278	Na+ export ABC ABC transporter membrane-spanning p	SP_1716 SP_1716 hypothetical protein 1619725:1620924 reverse MW:43936		186	0	27	0	114	0	100	100	100	1	1	NA	NA	100	100	100	100	100	100	100	100	100	100	100	1	1	1	1	1	1	1	1	1	1	1	1	1	1	1	1	1	1	1	1	1	1
279	N-6 adenine-specific DNA methylase,N-6 adenine-spe	SP_0373 SP_0373 hypothetical protein 351083:352240 forward MW:43274		186	0	27	0	114	0	100	100	100	1	1	NA	NA	100	100	100	100	100	100	100	100	100	100	100	1	1	1	1	1	1	1	1	1	1	1	1	1	1	1	1	1	1	1	1	1	1
280	N-acetylglucosaminylphosphatidylinositol deacetyla	SP_0139 SP_0139 hypothetical protein 137504:138259 forward MW:29743		186	0	27	0	114	0	100	100	100	1	1	NA	NA	100	100	100	100	100	100	100	100	100	100	100	1	1	1	1	1	1	1	1	1	1	1	1	1	1	1	1	1	1	1	1	1	1
281	zinc metallopeptidase,hypothetical protein,hypothe	#N/A		168	18	26	1	111	3	90.3226	96.2963	97.3684	0.478902	0.0201602	0.360216	0.253183	95.8333	95	80.4878	87.8788	96.4286	92.5	96.2963	97.4359	95.5556	100	95.4545	1	1	1	1	0	1	1	1	1	1	1	1	1	1	1	1	1	1	1	1	1	1
282	tRNA-specific 2-thiouridylase MnmA,tRNA-specific 2	SP_0118 mnmA tRNA-specific 2-thiouridylase MnmA 121058:122179 forward MW:41682		186	0	27	0	114	0	100	100	100	1	1	NA	NA	100	100	100	100	100	100	100	100	100	100	100	1	1	1	1	1	1	1	1	1	1	1	1	1	1	1	1	1	1	1	1	1	1
283	MccC family protein,MccC family protein,MccC famil	SP_0182 SP_0182 MccC family protein 173820:174851 reverse MW:38787		186	0	27	0	114	0	100	100	100	1	1	NA	NA	100	100	100	100	100	100	100	100	100	100	100	1	1	1	1	1	1	1	1	1	1	1	1	1	1	1	1	1	1	1	1	1	1
284	hypothetical protein,hypothetical protein,ABC-2 fa	SP_1424 SP_1424 hypothetical protein 1344357:1344758 reverse MW:15145		186	0	27	0	114	0	100	100	100	1	1	NA	NA	100	100	100	100	100	100	100	100	100	100	100	1	1	1	1	1	1	1	1	1	1	1	1	1	1	1	1	1	1	1	1	1	1
285	chromosome segregation helicase, ATPase, AAA famil	SP_1790 SP_1790 recombination factor protein RarA 1705345:1706616 forward MW:47000		186	0	27	0	113	1	100	100	99.1228	1	0.38	NA	Inf	100	100	100	100	100	100	100	97.4359	100	100	100	1	1	1	1	1	1	1	1	1	1	1	1	1	1	1	1	1	1	1	1	1	1
286	transcriptional activator, Rgg/GadR/MutR family pr	SP_1115 SP_1115 transcriptional regulator MutR, putative 1044704:1045567 forward MW:34078		186	0	27	0	113	1	100	100	99.1228	1	0.38	NA	Inf	100	100	100	100	100	100	100	97.4359	100	100	100	1	1	1	1	1	1	1	1	1	1	1	1	1	1	1	1	1	1	1	1	1	1
287	chromosome replication initiation protein/membrane	SP_1712 SP_1712 hypothetical protein 1615682:1616851 reverse MW:44562		186	0	27	0	114	0	100	100	100	1	1	NA	NA	100	100	100	100	100	100	100	100	100	100	100	1	1	1	1	1	1	1	1	1	1	1	1	1	1	1	1	1	1	1	1	1	1
288	Protein of unknown function (DUF2812),Protein of u	SP_0514 SP_0514 hypothetical protein 494900:495247 forward MW:13625		186	0	27	0	114	0	100	100	100	1	1	NA	NA	100	100	100	100	100	100	100	100	100	100	100	1	1	1	1	1	1	1	1	1	1	1	1	1	1	1	1	1	1	1	1	1	1
289	peptidase, M50 family protein,peptidase, M50 famil	SP_1784 SP_1784 hypothetical protein 1701815:1702903 reverse MW:41137		171	15	26	1	102	12	91.9355	96.2963	89.4737	0.699637	0.534509	0.439753	1.3398	91.6667	95	90.2439	93.9394	100	85	96.2963	92.3077	88.8889	86.6667	86.3636	1	1	1	1	1	1	1	1	1	1	1	1	1	1	1	1	1	1	1	0	1	1
290	transcriptional activator,transcriptional activato	SP_1800 SP_1800 transcriptional activator, putative 1716678:1718159 reverse MW:58755		186	0	27	0	114	0	100	100	100	1	1	NA	NA	100	100	100	100	100	100	100	100	100	100	100	1	1	1	1	1	1	1	1	1	1	1	1	1	1	1	1	1	1	1	1	1	1
291	voltage-gated chloride channel family protein,volt	SP_1157 SP_1157 voltage-gated chloride channel family protein 1091975:1093525 forward MW:56474		186	0	27	0	114	0	100	100	100	1	1	NA	NA	100	100	100	100	100	100	100	100	100	100	100	1	1	1	1	1	1	1	1	1	1	1	1	1	1	1	1	1	1	1	1	1	1
292	potassium uptake protein,potassium uptake protein,	SP_0479 SP_0479 Trk family potassium uptake protein 459148:460587 reverse MW:52910		186	0	27	0	114	0	100	100	100	1	1	NA	NA	100	100	100	100	100	100	100	100	100	100	100	1	1	1	1	1	1	1	1	1	1	1	1	1	1	1	1	1	1	1	1	1	1
293	zinc-dependent protease,zinc-dependent protease,zi	SP_2224 SP_2224 M16 family peptidase 2141764:2143047 reverse MW:48977		186	0	27	0	114	0	100	100	100	1	1	NA	NA	100	100	100	100	100	100	100	100	100	100	100	1	1	1	1	1	1	1	1	1	1	1	1	1	1	1	1	1	1	1	1	1	1
294	transposase,IS66-Spn1 transposase,transposase,tran	#N/A		167	19	27	0	101	13	89.7849	100	88.5965	0.140645	0.847534	0	1.13084	91.6667	90	92.6829	84.8485	92.8571	87.5	100	87.1795	86.6667	93.3333	90.9091	1	1	0	1	1	1	1	1	1	1	1	1	1	1	1	1	1	1	1	1	1	1
295	repair protein,repair protein,repair protein,repai	SP_0025 SP_0025 hypothetical protein 27903:28112 forward MW:8004		186	0	27	0	114	0	100	100	100	1	1	NA	NA	100	100	100	100	100	100	100	100	100	100	100	1	1	1	1	1	1	1	1	1	1	1	1	1	1	1	1	1	1	1	1	1	1
296	glutathione reductase,glutathione reductase,glutat	SP_0784 SP_0784 glutathione reductase 736905:738251 reverse MW:48790		186	0	27	0	114	0	100	100	100	1	1	NA	NA	100	100	100	100	100	100	100	100	100	100	100	1	1	1	1	1	1	1	1	1	1	1	1	1	1	1	1	1	1	1	1	1	1
297	penicillin-binding protein 2A,penicillin-binding p	SP_2010 SP_2010 penicillin-binding protein 2A 1915717:1917912 reverse MW:80812		186	0	27	0	114	0	100	100	100	1	1	NA	NA	100	100	100	100	100	100	100	100	100	100	100	1	1	1	1	1	1	1	1	1	1	1	1	1	1	1	1	1	1	1	1	1	1
298	glycosyltransferase,glycosyltransferase,glycosyltr	SP_0136 SP_0136 glycosyl transferase family protein 134231:135106 forward MW:34018		182	4	27	0	114	0	97.8495	100	100	1	0.301327	0	0	100	95	95.122	100	96.4286	100	100	100	100	100	100	1	1	1	1	1	1	1	1	1	1	1	1	1	1	1	1	1	1	1	1	1	1
299	PTS system transporter subunit IIB,PTS system tran	SP_0306 SP_0306 transcriptional regulator, putative 279127:280608 forward MW:57715		124	62	22	5	82	32	66.6667	81.4815	71.9298	0.181964	0.371012	0.456031	0.781129	66.6667	80	63.4146	66.6667	75	57.5	81.4815	56.4103	80	80	81.8182	1	1	1	1	1	0	0	0	1	1	1	1	1	1	1	1	1	1	0	0	0	1
300	glycosyl hydrolases family 32,glycosyl hydrolases	SP_1724 SP_1724 sucrose-6-phosphate hydrolase 1627362:1628816 forward MW:55285		186	0	27	0	114	0	100	100	100	1	1	NA	NA	100	100	100	100	100	100	100	100	100	100	100	1	1	1	1	1	1	1	1	1	1	1	1	1	1	1	1	1	1	1	1	1	1
301	ROK family protein,ROK family protein,ROK family p	SP_2142 SP_2142 ROK family protein 2052446:2053315 reverse MW:31421		186	0	27	0	114	0	100	100	100	1	1	NA	NA	100	100	100	100	100	100	100	100	100	100	100	1	1	1	1	1	1	1	1	1	1	1	1	1	1	1	1	1	1	1	1	1	1
302	transcriptional regulator,transcriptional regulato	SP_0141 SP_0141 transcriptional regulator 139839:140702 forward MW:33957		186	0	27	0	114	0	100	100	100	1	1	NA	NA	100	100	100	100	100	100	100	100	100	100	100	1	1	1	1	1	1	1	1	1	1	1	1	1	1	1	1	1	1	1	1	1	1
303	preprotein translocase subunit SecY,preprotein tra	SP_1763 secY preprotein translocase subunit SecY 1665552:1666769 reverse MW:45367		73	113	13	14	49	65	39.2473	48.1481	42.9825	0.406328	0.546389	0.696943	0.857409	41.6667	40	41.4634	27.2727	42.8571	42.5	48.1481	41.0256	53.3333	30	18.1818	0	1	0	0	0	0	0	1	1	1	1	0	1	0	1	0	0	0	0	1	0	0
304	glutamyl-tRNA(Gln) amidotransferase, A subunit,glu	SP_0437 gatA aspartyl/glutamyl-tRNA amidotransferase subunit A 410461:411927 reverse MW:52060		186	0	27	0	114	0	100	100	100	1	1	NA	NA	100	100	100	100	100	100	100	100	100	100	100	1	1	1	1	1	1	1	1	1	1	1	1	1	1	1	1	1	1	1	1	1	1
305	ATP-dependent Zn protease,ATP-dependent Zn proteas	SP_0341 SP_0341 hypothetical protein 313701:315185 reverse MW:55065		186	0	27	0	114	0	100	100	100	1	1	NA	NA	100	100	100	100	100	100	100	100	100	100	100	1	1	1	1	1	1	1	1	1	1	1	1	1	1	1	1	1	1	1	1	1	1
306	formamidopyrimidine-DNA glycosylase,formamidopyrim	SP_0970 SP_0970 formamidopyrimidine-DNA glycosylase 916687:917511 forward MW:31216		186	0	27	0	114	0	100	100	100	1	1	NA	NA	100	100	100	100	100	100	100	100	100	100	100	1	1	1	1	1	1	1	1	1	1	1	1	1	1	1	1	1	1	1	1	1	1
307	polyribonucleotide nucleotidyltransferase,polyribo	SP_0588 SP_0588 polynucleotide phosphorylase/polyadenylase 557963:560176 forward MW:81037		186	0	27	0	114	0	100	100	100	1	1	NA	NA	100	100	100	100	100	100	100	100	100	100	100	1	1	1	1	1	1	1	1	1	1	1	1	1	1	1	1	1	1	1	1	1	1
308	iron ABC transporter membrane-spanning permease,ir	#N/A		184	2	27	0	114	0	98.9247	100	100	1	0.527224	0	0	100	100	95.122	100	100	100	100	100	100	100	100	1	1	1	1	1	1	1	1	1	1	1	1	1	1	1	1	1	1	1	1	1	1
309	carbamoylphosphate synthase large subunit,carbamoy	SP_0885 SP_0885 hypothetical protein 833402:834568 forward MW:44910		186	0	27	0	114	0	100	100	100	1	1	NA	NA	100	100	100	100	100	100	100	100	100	100	100	1	1	1	1	1	1	1	1	1	1	1	1	1	1	1	1	1	1	1	1	1	1
310	oxidoreductase, DadA family protein,oxidoreductase	SP_1608 SP_1608 oxidoreductase, DadA family protein 1509747:1510850 reverse MW:40642		186	0	27	0	114	0	100	100	100	1	1	NA	NA	100	100	100	100	100	100	100	100	100	100	100	1	1	1	1	1	1	1	1	1	1	1	1	1	1	1	1	1	1	1	1	1	1
311	Uncharacterized conserved protein,Uncharacterized	SP_2081 SP_2081 hypothetical protein 1990696:1991157 forward MW:17421		186	0	27	0	114	0	100	100	100	1	1	NA	NA	100	100	100	100	100	100	100	100	100	100	100	1	1	1	1	1	1	1	1	1	1	1	1	1	1	1	1	1	1	1	1	1	1
312	major facilitator superfamily permease,major facil	SP_0379 SP_0379 hypothetical protein 358103:359335 reverse MW:45777		144	42	20	7	86	28	77.4194	74.0741	75.4386	0.806699	0.778685	1.19898	1.11586	87.5	90	68.2927	66.6667	71.4286	87.5	74.0741	71.7949	75.5556	80	59.0909	1	1	1	1	0	1	1	1	1	1	1	1	1	1	1	1	0	1	1	1	1	0
313	caax amino protease family protein,caax amino prot	SP_0288 SP_0288 hypothetical protein 266754:267446 forward MW:25170		186	0	27	0	114	0	100	100	100	1	1	NA	NA	100	100	100	100	100	100	100	100	100	100	100	1	1	1	1	1	1	1	1	1	1	1	1	1	1	1	1	1	1	1	1	1	1
314	translation initiation factor IF-2,translation ini	SP_0556 infB translation initiation factor IF-2 523124:526000 forward MW:105792		186	0	27	0	114	0	100	100	100	1	1	NA	NA	100	100	100	100	100	100	100	100	100	100	100	1	1	1	1	1	1	1	1	1	1	1	1	1	1	1	1	1	1	1	1	1	1
315	response regulator,response regulator,response reg	SP_0156 SP_0156 DNA-binding response regulator 153580:154866 forward MW:49352		186	0	27	0	114	0	100	100	100	1	1	NA	NA	100	100	100	100	100	100	100	100	100	100	100	1	1	1	1	1	1	1	1	1	1	1	1	1	1	1	1	1	1	1	1	1	1
316	restriction endonuclease R.XbaI,DNA modification m	#N/A		186	0	27	0	114	0	100	100	100	1	1	NA	NA	100	100	100	100	100	100	100	100	100	100	100	1	1	1	1	1	1	1	1	1	1	1	1	1	1	1	1	1	1	1	1	1	1
317	penicillin-binding protein 2B,penicillin-binding p	SP_1673 SP_1673 penicillin-binding protein 2B 1572996:1575038 reverse MW:73873		186	0	27	0	114	0	100	100	100	1	1	NA	NA	100	100	100	100	100	100	100	100	100	100	100	1	1	1	1	1	1	1	1	1	1	1	1	1	1	1	1	1	1	1	1	1	1
318	MurD D-glutamic acid adding enzyme,MurD D-glutamic	SP_0688 murD UDP-N-acetylmuramoyl-L-alanyl-D-glutamate synthetase 659295:660647 forward MW:48480		186	0	27	0	114	0	100	100	100	1	1	NA	NA	100	100	100	100	100	100	100	100	100	100	100	1	1	1	1	1	1	1	1	1	1	1	1	1	1	1	1	1	1	1	1	1	1
319	helicase ComFA,helicase ComFA,superfamily II ATP-d	SP_2208 SP_2208 helicase, putative 2128404:2129702 reverse MW:49591		186	0	27	0	114	0	100	100	100	1	1	NA	NA	100	100	100	100	100	100	100	100	100	100	100	1	1	1	1	1	1	1	1	1	1	1	1	1	1	1	1	1	1	1	1	1	1
320	alpha/beta fold family hydrolase,alpha/beta fold f	SP_0777 SP_0777 hypothetical protein 732894:733694 forward MW:30632		186	0	27	0	114	0	100	100	100	1	1	NA	NA	100	100	100	100	100	100	100	100	100	100	100	1	1	1	1	1	1	1	1	1	1	1	1	1	1	1	1	1	1	1	1	1	1
321	cation transporter E1-E2 family ATPase,cation tran	SP_1551 SP_1551 cation transporter E1-E2 family ATPase 1458305:1461049 reverse MW:99052		186	0	27	0	114	0	100	100	100	1	1	NA	NA	100	100	100	100	100	100	100	100	100	100	100	1	1	1	1	1	1	1	1	1	1	1	1	1	1	1	1	1	1	1	1	1	1
322	16S ribosomal RNA methyltransferase RsmE,16S ribos	SP_1781 SP_1781 16S ribosomal RNA methyltransferase RsmE 1699575:1700318 reverse MW:27155		186	0	27	0	114	0	100	100	100	1	1	NA	NA	100	100	100	100	100	100	100	100	100	100	100	1	1	1	1	1	1	1	1	1	1	1	1	1	1	1	1	1	1	1	1	1	1
323	alpha-amylase,alpha-amylase,alpha-amylase,alpha-am	SP_1382 SP_1382 cytoplasmic alpha-amylase 1304783:1306237 forward MW:55918		186	0	27	0	114	0	100	100	100	1	1	NA	NA	100	100	100	100	100	100	100	100	100	100	100	1	1	1	1	1	1	1	1	1	1	1	1	1	1	1	1	1	1	1	1	1	1
324	putative sortase-sorted surface anchored protein (	SP_1493 SP_1493 hypothetical protein 1403113:1404225 reverse MW:41457		186	0	27	0	114	0	100	100	100	1	1	NA	NA	100	100	100	100	100	100	100	100	100	100	100	1	1	1	1	1	1	1	1	1	1	1	1	1	1	1	1	1	1	1	1	1	1
325	mate efflux family protein,mate efflux family prot	SP_1166 SP_1166 MATE efflux family protein 1101437:1102798 reverse MW:50141		186	0	27	0	114	0	100	100	100	1	1	NA	NA	100	100	100	100	100	100	100	100	100	100	100	1	1	1	1	1	1	1	1	1	1	1	1	1	1	1	1	1	1	1	1	1	1
326	5-enolpyruvylshikimate-3-phosphate synthase,5-enol	SP_1371 SP_1371 3-phosphoshikimate 1-carboxyvinyltransferase 1293773:1295056 reverse MW:45766		186	0	27	0	114	0	100	100	100	1	1	NA	NA	100	100	100	100	100	100	100	100	100	100	100	1	1	1	1	1	1	1	1	1	1	1	1	1	1	1	1	1	1	1	1	1	1
327	HIT family protein,HIT family protein,HIT family p	SP_0628 SP_0628 HIT family protein 595264:595767 forward MW:19620		186	0	27	0	114	0	100	100	100	1	1	NA	NA	100	100	100	100	100	100	100	100	100	100	100	1	1	1	1	1	1	1	1	1	1	1	1	1	1	1	1	1	1	1	1	1	1
328	glutamine-binding protein,glutamine-binding protei	SP_0609 SP_0609 amino acid ABC transporter, amino acid-binding protein 575613:576377 reverse MW:28259		186	0	27	0	114	0	100	100	100	1	1	NA	NA	100	100	100	100	100	100	100	100	100	100	100	1	1	1	1	1	1	1	1	1	1	1	1	1	1	1	1	1	1	1	1	1	1
329	Serine/threonine-protein kinase MRCK beta,Serine/t	SP_1213 SP_1213 hypothetical protein 1142829:1144103 reverse MW:49179		186	0	27	0	114	0	100	100	100	1	1	NA	NA	100	100	100	100	100	100	100	100	100	100	100	1	1	1	1	1	1	1	1	1	1	1	1	1	1	1	1	1	1	1	1	1	1
330	sucrose phosphorylase,sucrose phosphorylase,sucros	SP_1894 SP_1894 sucrose phosphorylase 1799597:1801039 reverse MW:55887		186	0	27	0	114	0	100	100	100	1	1	NA	NA	100	100	100	100	100	100	100	100	100	100	100	1	1	1	1	1	1	1	1	1	1	1	1	1	1	1	1	1	1	1	1	1	1
331	putative UDP-glucose 4-epimerase,putative UDP-gluc	SP_1867 SP_1867 NAD-dependent epimerase/dehydratase family protein 1773388:1774089 forward MW:25833		186	0	27	0	114	0	100	100	100	1	1	NA	NA	100	100	100	100	100	100	100	100	100	100	100	1	1	1	1	1	1	1	1	1	1	1	1	1	1	1	1	1	1	1	1	1	1
332	UDP-N-acetylmuramyl tripeptide synthase MurE,UDP-N	SP_1530 murE UDP-N-acetylmuramoylalanyl-D-glutamate--L-lysine ligase 1441425:1442870 forward MW:53731		186	0	27	0	114	0	100	100	100	1	1	NA	NA	100	100	100	100	100	100	100	100	100	100	100	1	1	1	1	1	1	1	1	1	1	1	1	1	1	1	1	1	1	1	1	1	1
333	ABC transporter ATP-binding protein,ABC transporte	SP_2003 SP_2003 ABC transporter, ATP-binding protein 1906185:1907069 reverse MW:33148		186	0	27	0	114	0	100	100	100	1	1	NA	NA	100	100	100	100	100	100	100	100	100	100	100	1	1	1	1	1	1	1	1	1	1	1	1	1	1	1	1	1	1	1	1	1	1
334	competence protein ComGC,competence protein ComGC,	SP_2051 SP_2051 competence protein CglC 1952343:1952669 reverse MW:12177		186	0	27	0	114	0	100	100	100	1	1	NA	NA	100	100	100	100	100	100	100	100	100	100	100	1	1	1	1	1	1	1	1	1	1	1	1	1	1	1	1	1	1	1	1	1	1
335	metallo-beta-lactamase superfamily protein,metallo	SP_0613 SP_0613 metallo-beta-lactamase superfamily protein 579849:581510 forward MW:61166		186	0	27	0	114	0	100	100	100	1	1	NA	NA	100	100	100	100	100	100	100	100	100	100	100	1	1	1	1	1	1	1	1	1	1	1	1	1	1	1	1	1	1	1	1	1	1
336	Glycosyl transferase,Glycosyl transferase,Glycosyl	SP_1768 SP_1768 hypothetical protein 1672641:1673651 reverse MW:38368		73	113	13	14	49	65	39.2473	48.1481	42.9825	0.406328	0.546389	0.696943	0.857409	41.6667	40	41.4634	27.2727	42.8571	42.5	48.1481	41.0256	53.3333	30	18.1818	0	1	0	0	0	0	0	1	1	1	1	0	1	0	1	0	0	0	0	1	0	0
337	histidine kinase,histidine kinase,histidine kinase	SP_0527 SP_0527 sensor histidine kinase BlpH, putative 506312:507652 forward MW:51825		186	0	27	0	114	0	100	100	100	1	1	NA	NA	100	100	100	100	100	100	100	100	100	100	100	1	1	1	1	1	1	1	1	1	1	1	1	1	1	1	1	1	1	1	1	1	1
338	DNA mismatch repair protein MutS,DNA mismatch repa	#N/A		186	0	27	0	114	0	100	100	100	1	1	NA	NA	100	100	100	100	100	100	100	100	100	100	100	1	1	1	1	1	1	1	1	1	1	1	1	1	1	1	1	1	1	1	1	1	1
339	GtfB,GtfB,GtfB,GtfB,GtfB,GtfB,GtfB,GtfB,GtfB,GtfB,	SP_1757 SP_1757 hypothetical protein 1656788:1658125 reverse MW:50673		73	113	13	14	49	65	39.2473	48.1481	42.9825	0.406328	0.546389	0.696943	0.857409	41.6667	40	41.4634	27.2727	42.8571	42.5	48.1481	41.0256	53.3333	30	18.1818	0	1	0	0	0	0	0	1	1	1	1	0	1	0	1	0	0	0	0	1	0	0
340	DNA polymerase III subunits gamma and tau,DNA poly	SP_0865 SP_0865 DNA polymerase III subunits gamma and tau 811494:813149 forward MW:60786		186	0	27	0	114	0	100	100	100	1	1	NA	NA	100	100	100	100	100	100	100	100	100	100	100	1	1	1	1	1	1	1	1	1	1	1	1	1	1	1	1	1	1	1	1	1	1
341	16S RNA G1207 methylase RsmC,16S RNA G1207 methyla	SP_0841 SP_0841 hypothetical protein 788410:789000 forward MW:21741		186	0	27	0	114	0	100	100	100	1	1	NA	NA	100	100	100	100	100	100	100	100	100	100	100	1	1	1	1	1	1	1	1	1	1	1	1	1	1	1	1	1	1	1	1	1	1
342	peptidase T,peptidase T,peptidase T,peptidase T,pe	SP_1008 SP_1008 peptidase T 952471:953694 reverse MW:44789		186	0	27	0	114	0	100	100	100	1	1	NA	NA	100	100	100	100	100	100	100	100	100	100	95.4545	1	1	1	1	1	1	1	1	1	1	1	1	1	1	1	1	1	1	1	1	1	1
343	phosphoenolpyruvate carboxylase,phosphoenolpyruvat	SP_1068 SP_1068 phosphoenolpyruvate carboxylase 1002527:1005223 forward MW:103316		186	0	27	0	114	0	100	100	100	1	1	NA	NA	100	100	100	100	100	100	100	100	100	100	100	1	1	1	1	1	1	1	1	1	1	1	1	1	1	1	1	1	1	1	1	1	1
344	hypothetical protein,hypothetical protein,hypothet	SP_1705 SP_1705 hypothetical protein 1610242:1610883 reverse MW:24952		170	16	27	0	109	5	91.3978	100	95.614	0.232144	0.243215	0	0.488448	87.5	80	85.3659	96.9697	92.8571	100	100	97.4359	91.1111	100	100	1	1	1	1	1	1	1	1	0	0	1	1	1	0	1	1	1	1	1	1	1	1
345	histidyl-tRNA synthetase,histidyl-tRNA synthetase,	SP_2121 hisS histidyl-tRNA synthetase 2032438:2033727 reverse MW:48654		186	0	27	0	114	0	100	100	100	1	1	NA	NA	100	100	100	100	100	100	100	100	100	100	100	1	1	1	1	1	1	1	1	1	1	1	1	1	1	1	1	1	1	1	1	1	1
346	molecular chaperone,molecular chaperone,molecular	SP_0127 SP_0127 hypothetical protein 128300:128983 forward MW:25289		186	0	27	0	114	0	100	100	100	1	1	NA	NA	100	100	100	100	100	100	100	100	100	100	100	1	1	1	1	1	1	1	1	1	1	1	1	1	1	1	1	1	1	1	1	1	1
347	Gfo/Idh/MocA family oxidoreductase,Gfo/Idh/MocA fa	SP_1482 SP_1482 Gfo/Idh/MocA family oxidoreductase 1394319:1395296 forward MW:36374		186	0	27	0	114	0	100	100	100	1	1	NA	NA	100	100	100	100	100	100	100	100	100	100	100	1	1	1	1	1	1	1	1	1	1	1	1	1	1	1	1	1	1	1	1	1	1
348	tRNA uridine 5-carboxymethylaminomethyl modificati	SP_0120 SP_0120 tRNA uridine 5-carboxymethylaminomethyl modification enzyme GidA 122785:124698 forward MW:71047		186	0	27	0	114	0	100	100	100	1	1	NA	NA	100	100	100	100	100	100	100	100	100	100	100	1	1	1	1	1	1	1	1	1	1	1	1	1	1	1	1	1	1	1	1	1	1
349	pullulanase,pullulanase,pullulanase,pullulanase,pu	SP_1118 SP_1118 pullulanase, putative 1048988:1051267 forward MW:86578		186	0	27	0	114	0	100	100	100	1	1	NA	NA	100	100	100	100	100	100	100	100	100	100	100	1	1	1	1	1	1	1	1	1	1	1	1	1	1	1	1	1	1	1	1	1	1
350	acyltransferase,acyltransferase,acyltransferase,ac	SP_2057 SP_2057 hypothetical protein 1957693:1959510 reverse MW:67220		186	0	27	0	114	0	100	100	100	1	1	NA	NA	100	100	100	100	100	100	100	100	100	100	100	1	1	1	1	1	1	1	1	1	1	1	1	1	1	1	1	1	1	1	1	1	1
351	transketolase c-terminal section,transketolase c-t	SP_2127 SP_2127 transketolase, C-terminal subunit 2038796:2039728 reverse MW:34498		186	0	27	0	114	0	100	100	100	1	1	NA	NA	100	100	100	100	100	100	100	100	100	100	100	1	1	1	1	1	1	1	1	1	1	1	1	1	1	1	1	1	1	1	1	1	1
352	ribose-phosphate pyrophosphokinase,ribose-phosphat	SP_0031 SP_0031 hypothetical protein 30929:31243 reverse MW:12040		186	0	27	0	114	0	100	100	100	1	1	NA	NA	100	100	100	100	100	100	100	100	100	100	100	1	1	1	1	1	1	1	1	1	1	1	1	1	1	1	1	1	1	1	1	1	1
353	signal recognition particle GTPase,signal recognit	SP_1051 SP_1051 hypothetical protein 988528:989289 forward MW:29129		125	61	13	14	67	47	67.2043	48.1481	58.7719	0.0826565	0.172743	2.19804	1.43567	70.8333	60	65.8537	66.6667	71.4286	67.5	48.1481	61.5385	60	53.3333	40.9091	1	1	1	0	1	1	1	1	1	1	1	1	1	0	1	0	0	1	1	0	1	0
354	glutamate dehydrogenase,glutamate dehydrogenase,gl	SP_1306 SP_1306 glutamate dehydrogenase 1232602:1233948 forward MW:48811		186	0	27	0	114	0	100	100	100	1	1	NA	NA	100	100	100	100	100	100	100	100	100	100	100	1	1	1	1	1	1	1	1	1	1	1	1	1	1	1	1	1	1	1	1	1	1
355	protoheme ferro-lyase,protoheme ferro-lyase,protoh	SP_1009 SP_1009 ferrochelatase 953849:954943 forward MW:42409		186	0	27	0	114	0	100	100	100	1	1	NA	NA	100	100	100	100	100	100	100	100	100	100	100	1	1	1	1	1	1	1	1	1	1	1	1	1	1	1	1	1	1	1	1	1	1
356	type 4 prepilin peptidase,type 4 prepilin peptidas	SP_1808 SP_1808 type IV prepilin peptidase, putative 1721522:1722181 forward MW:24843		185	1	27	0	114	0	99.4624	100	100	1	1	0	0	100	100	100	96.9697	100	100	100	100	100	100	100	1	1	1	1	1	1	1	1	1	1	1	1	1	1	1	1	1	1	1	1	1	1
357	glucose-6-phosphate 1-dehydrogenase,glucose-6-phos	SP_1243 SP_1243 glucose-6-phosphate 1-dehydrogenase 1174555:1176042 forward MW:56790		186	0	27	0	114	0	100	100	100	1	1	NA	NA	100	100	100	100	100	100	100	100	100	100	100	1	1	1	1	1	1	1	1	1	1	1	1	1	1	1	1	1	1	1	1	1	1
358	Tn5253 CAAX amino terminal protease family,Tn5253	SP_1346 SP_1346 hypothetical protein 1270738:1271325 reverse MW:22634		164	22	26	1	106	8	88.172	96.2963	92.9825	0.322196	0.234434	0.287854	0.563619	83.3333	95	92.6829	81.8182	85.7143	90	96.2963	94.8718	95.5556	86.6667	86.3636	1	1	0	1	1	1	1	1	1	1	1	0	1	1	1	1	1	0	1	1	1	1
359	DNA translocase, cell division protein,DNA translo	SP_0878 SP_0878 SpoE family protein 826390:828693 forward MW:84967		186	0	27	0	114	0	100	100	100	1	1	NA	NA	100	100	100	100	100	100	100	100	100	100	100	1	1	1	1	1	1	1	1	1	1	1	1	1	1	1	1	1	1	1	1	1	1
360	choline binding protein A,surface protein PspC,cho	#N/A		25	161	1	26	14	100	13.4409	3.7037	12.2807	0.212434	0.860442	4.02001	1.10879	12.5	15	4.87805	15.1515	21.4286	15	3.7037	10.2564	13.3333	13.3333	13.6364	1	0	0	0	0	0	0	0	0	0	1	0	0	0	0	0	0	1	0	0	0	0
361	phosphoesterase,phosphoesterase,hypothetical prote	SP_1052 SP_1052 hypothetical protein 989317:990093 forward MW:30435		100	86	11	16	53	61	53.7634	40.7407	46.4912	0.222562	0.235802	1.68714	1.33698	66.6667	50	43.9024	51.5152	64.2857	52.5	40.7407	53.8462	42.2222	43.3333	27.2727	1	1	1	0	0	1	1	1	1	1	1	1	1	0	1	0	0	1	1	0	1	0
362	flavin reductase,flavin reductase,flavin reductase	SP_1472 SP_1472 oxidoreductase, putative 1384810:1386054 forward MW:45872		186	0	27	0	114	0	100	100	100	1	1	NA	NA	100	100	100	100	100	100	100	100	100	100	100	1	1	1	1	1	1	1	1	1	1	1	1	1	1	1	1	1	1	1	1	1	1
363	polar amino acid ABC transporter permease,polar am	SP_0608 SP_0608 amino acid ABC transporter, permease protein 574923:575600 reverse MW:25012		186	0	27	0	114	0	100	100	100	1	1	NA	NA	100	100	100	100	100	100	100	100	100	100	100	1	1	1	1	1	1	1	1	1	1	1	1	1	1	1	1	1	1	1	1	1	1
364	hypothetical protein,hypothetical protein,hypothet	SP_1043 SP_1043 hypothetical protein 982308:983066 forward MW:28776		169	17	25	2	97	17	90.8602	92.5926	85.0877	1	0.136502	0.796092	1.73883	91.6667	75	90.2439	93.9394	100	90	92.5926	89.7436	88.8889	73.3333	81.8182	1	1	1	0	1	1	1	1	1	1	1	1	1	1	1	0	1	1	1	1	1	1
365	ribosomal large subunit pseudouridine synthase B,r	SP_1874 SP_1874 ribosomal large subunit pseudouridine synthase B 1778694:1779416 reverse MW:27127		186	0	27	0	114	0	100	100	100	1	1	NA	NA	100	100	100	100	100	100	100	100	100	100	100	1	1	1	1	1	1	1	1	1	1	1	1	1	1	1	1	1	1	1	1	1	1
366	ribosomal large subunit pseudouridine synthase, Rl	SP_2011 SP_2011 ribosomal large subunit pseudouridine synthase D 1917999:1918874 forward MW:34022		186	0	27	0	114	0	100	100	100	1	1	NA	NA	100	100	100	100	100	100	100	100	100	100	100	1	1	1	1	1	1	1	1	1	1	1	1	1	1	1	1	1	1	1	1	1	1
367	endonuclease/exonuclease/phosphatase family,endonu	SP_0582 SP_0582 hypothetical protein 551874:552875 reverse MW:37701		186	0	27	0	114	0	100	100	100	1	1	NA	NA	100	100	100	100	100	100	100	100	100	100	100	1	1	1	1	1	1	1	1	1	1	1	1	1	1	1	1	1	1	1	1	1	1
368	extracellular oligopeptide-binding protein,extrace	SP_1527 SP_1527 oligopeptide ABC transporter, oligopeptide-binding protein AliB 1437536:1439494 reverse MW:72562		186	0	27	0	114	0	100	100	100	1	1	NA	NA	100	100	100	100	100	100	100	100	100	100	100	1	1	1	1	1	1	1	1	1	1	1	1	1	1	1	1	1	1	1	1	1	1
369	DNA repair protein RecN,DNA repair protein RecN,DN	SP_1202 SP_1202 DNA repair protein RecN 1135216:1136883 reverse MW:62868		186	0	27	0	114	0	100	100	100	1	1	NA	NA	100	100	100	100	100	100	100	100	100	100	100	1	1	1	1	1	1	1	1	1	1	1	1	1	1	1	1	1	1	1	1	1	1
370	competence protein,competence protein,competence p	SP_0954 SP_0954 competence protein CelA 901982:902632 forward MW:23181		186	0	27	0	114	0	100	100	100	1	1	NA	NA	100	100	100	100	100	100	100	100	100	100	100	1	1	1	1	1	1	1	1	1	1	1	1	1	1	1	1	1	1	1	1	1	1
371	hydrolase,hydrolase,hydrolase,hydrolase,hydrolase,	SP_1291 SP_1291 Cof family protein 1225752:1226558 forward MW:29755		186	0	27	0	114	0	100	100	100	1	1	NA	NA	100	100	100	100	100	100	100	100	100	100	100	1	1	1	1	1	1	1	1	1	1	1	1	1	1	1	1	1	1	1	1	1	1
372	IS1202 transposase,IS1202 transposase,IS1202 trans	#N/A		29	157	4	23	16	98	15.5914	14.8148	14.0351	1	0.742487	1.06178	1.13088	20.8333	15	9.7561	18.1818	21.4286	12.5	14.8148	17.9487	13.3333	10	18.1818	0	0	1	0	0	0	0	1	0	0	0	0	1	0	0	0	0	0	1	0	0	0
373	sodium-dependent phosphate transporter,sodium-depe	SP_0496 SP_0496 Na/Pi cotransporter II-related protein 474605:476236 reverse MW:59575		186	0	27	0	114	0	100	100	100	1	1	NA	NA	100	100	100	100	100	100	100	100	100	100	100	1	1	1	1	1	1	1	1	1	1	1	1	1	1	1	1	1	1	1	1	1	1
374	response regulator,response regulator,response reg	SP_2000 SP_2000 DNA-binding response regulator 1903749:1904348 reverse MW:22338		186	0	27	0	114	0	100	100	100	1	1	NA	NA	100	100	100	100	100	100	100	100	100	100	100	1	1	1	1	1	1	1	1	1	1	1	1	1	1	1	1	1	1	1	1	1	1
375	YwnB,YwnB,YwnB,YwnB,YwnB,YwnB,YwnB,YwnB,YwnB,YwnB,	SP_1627 SP_1627 hypothetical protein 1528678:1529307 reverse MW:22941		186	0	27	0	114	0	100	100	100	1	1	NA	NA	100	100	100	100	100	100	100	100	100	100	100	1	1	1	1	1	1	1	1	1	1	1	1	1	1	1	1	1	1	1	1	1	1
376	mutT/nudix family protein,NTP pyrophosphohydrolase	SP_0817 SP_0817 MutT/nudix family protein 768665:769087 reverse MW:16427		182	4	26	1	112	2	97.8495	96.2963	98.2456	0.495732	1	1.74443	0.813068	95.8333	100	95.122	96.9697	100	100	96.2963	100	95.5556	100	100	1	1	1	1	1	1	1	1	1	1	1	1	1	1	1	1	1	1	1	1	1	1
377	putative cytoplasmic protein,putative cytoplasmic	#N/A		186	0	27	0	114	0	100	100	100	1	1	NA	NA	100	100	100	100	100	100	100	100	100	100	100	1	1	1	1	1	1	1	1	1	1	1	1	1	1	1	1	1	1	1	1	1	1
378	gamma-glutamylcysteine synthetase putative,gamma-g	SP_2067 SP_2067 hypothetical protein 1968437:1969714 reverse MW:49075		186	0	27	0	114	0	100	100	100	1	1	NA	NA	100	100	100	100	100	100	100	100	100	100	100	1	1	1	1	1	1	1	1	1	1	1	1	1	1	1	1	1	1	1	1	1	1
379	PTS system galactose-specific transporter subunit	SP_1197 SP_1197 hypothetical protein 1131313:1131615 reverse MW:10829		183	3	25	2	110	4	98.3871	92.5926	96.4912	0.121687	0.433025	4.82154	2.21204	100	100	97.561	100	92.8571	100	92.5926	100	93.3333	96.6667	100	1	1	1	1	1	1	1	1	1	1	1	1	1	1	1	1	1	1	1	1	1	1
380	membrane-fusion protein,membrane-fusion protein,me	SP_0785 SP_0785 hypothetical protein 738516:739715 forward MW:41834		186	0	27	0	114	0	100	100	100	1	1	NA	NA	100	100	100	100	100	100	100	100	100	100	100	1	1	1	1	1	1	1	1	1	1	1	1	1	1	1	1	1	1	1	1	1	1
381	gamma-glutamyl phosphate reductase,gamma-glutamyl	SP_0932 proA gamma-glutamyl phosphate reductase 885291:886553 forward MW:45241		186	0	27	0	114	0	100	100	100	1	1	NA	NA	100	100	100	100	100	100	100	100	100	100	100	1	1	1	1	1	1	1	1	1	1	1	1	1	1	1	1	1	1	1	1	1	1
382	NTP pyrophosphohydrolase including oxidative damag	SP_0794 SP_0794 MutT/nudix family protein 747422:747922 forward MW:18968		186	0	27	0	114	0	100	100	100	1	1	NA	NA	100	100	100	100	100	100	100	100	100	100	100	1	1	1	1	1	1	1	1	1	1	1	1	1	1	1	1	1	1	1	1	1	1
383	Nicotinamide mononucleotide transporter,Nicotinami	SP_1640 SP_1640 hypothetical protein 1539742:1540263 forward MW:19379		161	25	26	1	106	8	86.5591	96.2963	92.9825	0.212434	0.0906545	0.248756	0.487118	83.3333	95	80.4878	81.8182	96.4286	87.5	96.2963	94.8718	91.1111	93.3333	86.3636	1	1	1	1	0	1	1	1	1	1	1	0	1	1	1	1	1	1	1	0	1	1
384	phosphatase,phosphatase,phosphatase,phosphatase,ph	SP_0489 SP_0489 PAP2 family protein 468104:468754 forward MW:25018		186	0	27	0	114	0	100	100	100	1	1	NA	NA	100	100	100	100	100	100	100	100	100	100	100	1	1	1	1	1	1	1	1	1	1	1	1	1	1	1	1	1	1	1	1	1	1
385	galactokinase, (galactose kinase),galactokinase, (	SP_1853 SP_1853 galactokinase 1760548:1761726 reverse MW:43584		186	0	27	0	114	0	100	100	100	1	1	NA	NA	100	100	100	100	100	100	100	100	100	100	100	1	1	1	1	1	1	1	1	1	1	1	1	1	1	1	1	1	1	1	1	1	1
386	cobalt transport protein,cobalt transport protein,	SP_1437 SP_1437 hypothetical protein 1356717:1357160 forward MW:16574		150	36	23	4	96	18	80.6452	85.1852	84.2105	0.792497	0.536039	0.72567	0.781882	79.1667	70	82.9268	84.8485	92.8571	72.5	85.1852	87.1795	88.8889	73.3333	77.2727	1	1	0	0	1	1	1	0	1	1	1	0	1	1	1	0	1	1	1	1	1	1
387	ribosomal small subunit pseudouridine synthase A,r	SP_0680 SP_0680 ribosomal small subunit pseudouridine synthase A 652792:653517 reverse MW:27073		186	0	27	0	114	0	100	100	100	1	1	NA	NA	100	100	100	100	100	100	100	100	100	100	100	1	1	1	1	1	1	1	1	1	1	1	1	1	1	1	1	1	1	1	1	1	1
388	hypothetical protein,hypothetical protein,hypothet	SP_0595 SP_0595 hypothetical protein 564534:564989 forward MW:16359		186	0	27	0	114	0	100	100	100	1	1	NA	NA	100	100	100	100	100	100	100	100	100	100	100	1	1	1	1	1	1	1	1	1	1	1	1	1	1	1	1	1	1	1	1	1	1
389	pyrroline-5-carboxylate reductase,pyrroline-5-carb	SP_0933 SP_0933 pyrroline-5-carboxylate reductase 886557:887354 forward MW:27981		186	0	27	0	114	0	100	100	100	1	1	NA	NA	100	100	100	100	100	100	100	100	100	100	100	1	1	1	1	1	1	1	1	1	1	1	1	1	1	1	1	1	1	1	1	1	1
390	MesJ/Ycf62 family protein,MesJ/Ycf62 family protei	SP_0011 SP_0011 MesJ/Ycf62 family protein 10531:11808 forward MW:49906		186	0	27	0	114	0	100	100	100	1	1	NA	NA	100	100	100	100	100	100	100	100	100	100	100	1	1	1	1	1	1	1	1	1	1	1	1	1	1	1	1	1	1	1	1	1	1
391	caax amino protease family protein,caax amino prot	SP_1240 SP_1240 hypothetical protein 1170378:1171331 reverse MW:35235		186	0	27	0	114	0	100	100	100	1	1	NA	NA	100	100	100	100	100	100	100	100	100	100	100	1	1	1	1	1	1	1	1	1	1	1	1	1	1	1	1	1	1	1	1	1	1
392	transport protein DltB,transport protein DltB,tran	SP_2175 SP_2175 dltB protein 2091944:2093185 reverse MW:48617		186	0	27	0	114	0	100	100	100	1	1	NA	NA	100	100	100	100	100	100	100	100	100	100	100	1	1	1	1	1	1	1	1	1	1	1	1	1	1	1	1	1	1	1	1	1	1
393	AzlC family protein,branched-chain amino acid perm	SP_0146 SP_0146 hypothetical protein 144440:145096 forward MW:23490		184	2	27	0	114	0	98.9247	100	100	1	0.527224	0	0	95.8333	100	97.561	100	100	100	100	100	100	100	100	1	1	1	1	1	1	1	1	1	1	1	1	1	1	1	1	1	1	1	1	1	1
394	adenine-specific methyltransferase,adenine-specifi	SP_2045 SP_2045 hypothetical protein 1949121:1950074 reverse MW:35757		186	0	27	0	114	0	100	100	100	1	1	NA	NA	100	100	100	100	100	100	100	100	100	100	100	1	1	1	1	1	1	1	1	1	1	1	1	1	1	1	1	1	1	1	1	1	1
395	competence protein,competence protein,competence p	SP_0978 SP_0978 competence protein CoiA 923559:924512 forward MW:38244		186	0	27	0	114	0	100	100	100	1	1	NA	NA	100	100	100	100	100	100	100	100	100	100	100	1	1	1	1	1	1	1	1	1	1	1	1	1	1	1	1	1	1	1	1	1	1
396	TatD family deoxyribonuclease,TatD family deoxyrib	SP_1991 SP_1991 hydrolase, putative 1894395:1895168 reverse MW:28875		186	0	27	0	114	0	100	100	100	1	1	NA	NA	100	100	100	100	100	100	100	100	100	100	100	1	1	1	1	1	1	1	1	1	1	1	1	1	1	1	1	1	1	1	1	1	1
397	acetyl xylan esterase,acetyl xylan esterase,acetyl	SP_1695 SP_1695 acetyl xylan esterase, putative 1599458:1600438 reverse MW:37457		186	0	27	0	114	0	100	100	100	1	1	NA	NA	100	100	100	100	100	100	100	100	100	100	100	1	1	1	1	1	1	1	1	1	1	1	1	1	1	1	1	1	1	1	1	1	1
398	phosphomannomutase,phosphomannomutase,phosphomanno	SP_1498 SP_1498 phosphoglucomutase 1406020:1407738 forward MW:62671	CAI32749.2	186	0	27	0	114	0	100	100	100	1	1	NA	NA	100	100	100	100	100	100	100	100	100	100	100	1	1	1	1	1	1	1	1	1	1	1	1	1	1	1	1	1	1	1	1	1	1
399	rRNA-specific 5-methylcytidine transferase,rRNA-sp	SP_1734 SP_1734 rRNA methyltransferase RsmB 1637430:1638743 reverse MW:48993		186	0	27	0	114	0	100	100	100	1	1	NA	NA	100	100	100	100	100	100	100	100	100	100	100	1	1	1	1	1	1	1	1	1	1	1	1	1	1	1	1	1	1	1	1	1	1
400	dihydrofolate synthetase,dihydrofolate synthetase,	SP_0197 SP_0197 dihydrofolate synthetase, putative 183283:184533 forward MW:46758		186	0	27	0	114	0	100	100	100	1	1	NA	NA	100	100	100	100	100	100	100	100	100	100	100	1	1	1	1	1	1	1	1	1	1	1	1	1	1	1	1	1	1	1	1	1	1
401	peptidoglycan N-acetylglucosamine deacetylase A,pe	SP_1479 SP_1479 peptidoglycan N-acetylglucosamine deacetylase A 1392101:1393492 reverse MW:52701		186	0	27	0	114	0	100	100	100	1	1	NA	NA	100	100	100	100	100	100	100	100	100	100	100	1	1	1	1	1	1	1	1	1	1	1	1	1	1	1	1	1	1	1	1	1	1
402	alpha/beta hydrolase related protein,alpha/beta hy	SP_0902 SP_0902 hypothetical protein 856466:857182 forward MW:28194		186	0	27	0	114	0	100	100	100	1	1	NA	NA	100	100	100	100	100	100	100	100	100	100	100	1	1	1	1	1	1	1	1	1	1	1	1	1	1	1	1	1	1	1	1	1	1
403	glutamyl tRNA-Gln amidotransferase chain B,glutamy	SP_0436 gatB aspartyl/glutamyl-tRNA amidotransferase subunit B 409019:410461 reverse MW:53658		186	0	27	0	114	0	100	100	100	1	1	NA	NA	100	100	100	100	100	100	100	100	100	100	100	1	1	1	1	1	1	1	1	1	1	1	1	1	1	1	1	1	1	1	1	1	1
404	tRNA modification GTPase TrmE,tRNA modification GT	SP_1016 trmE tRNA modification GTPase TrmE 960558:961931 reverse MW:50519		186	0	27	0	114	0	100	100	100	1	1	NA	NA	100	100	100	100	100	100	100	100	100	100	100	1	1	1	1	1	1	1	1	1	1	1	1	1	1	1	1	1	1	1	1	1	1
405	threonyl-tRNA synthetase,threonyl-tRNA synthetase,	SP_1631 thrS threonyl-tRNA synthetase 1530556:1532499 forward MW:74712		186	0	27	0	114	0	100	100	100	1	1	NA	NA	100	100	100	100	100	100	100	100	100	100	100	1	1	1	1	1	1	1	1	1	1	1	1	1	1	1	1	1	1	1	1	1	1
406	response regulator,response regulator,response reg	SP_0526 SP_0526 response regulator BlpR 505561:506298 forward MW:28755		186	0	27	0	114	0	100	100	100	1	1	NA	NA	100	100	100	100	100	100	100	100	100	100	100	1	1	1	1	1	1	1	1	1	1	1	1	1	1	1	1	1	1	1	1	1	1
407	amidophosphoribosyltransferase,amidophosphoribosyl	SP_0046 SP_0046 amidophosphoribosyltransferase 49228:50670 forward MW:52790		186	0	27	0	114	0	100	100	100	1	1	NA	NA	100	100	100	100	100	100	100	100	100	100	100	1	1	1	1	1	1	1	1	1	1	1	1	1	1	1	1	1	1	1	1	1	1
408	phosphopantothenate--cysteine ligase,phosphopantot	SP_1230 SP_1230 phosphopantothenate--cysteine ligase 1163618:1164307 forward MW:25765		186	0	27	0	114	0	100	100	100	1	1	NA	NA	100	100	100	100	100	100	100	100	100	100	100	1	1	1	1	1	1	1	1	1	1	1	1	1	1	1	1	1	1	1	1	1	1
409	tagatose-6-phosphate ketose/aldose isomerase,tagat	SP_0065 SP_0065 sugar isomerase domain-containing protein 69660:70826 forward MW:43107		186	0	27	0	114	0	100	100	100	1	1	NA	NA	100	100	100	100	100	100	100	100	100	100	100	1	1	1	1	1	1	1	1	1	1	1	1	1	1	1	1	1	1	1	1	1	1
410	serine hydroxymethyltransferase,serine hydroxymeth	SP_1024 glyA serine hydroxymethyltransferase 966451:967707 forward MW:45243		186	0	27	0	114	0	100	100	100	1	1	NA	NA	100	100	100	100	100	100	100	100	100	100	100	1	1	1	1	1	1	1	1	1	1	1	1	1	1	1	1	1	1	1	1	1	1
411	bifunctional phosphoribosylaminoimidazolecarboxami	SP_0050 purH bifunctional phosphoribosylaminoimidazolecarboxamide formyltransferase/IMP cyclohydrolase 53071:54618 forward MW:56294		186	0	27	0	114	0	100	100	100	1	1	NA	NA	100	100	100	100	100	100	100	100	100	100	100	1	1	1	1	1	1	1	1	1	1	1	1	1	1	1	1	1	1	1	1	1	1
412	DNA ligase,DNA ligase,DNA ligase,DNA ligase,DNA li	SP_1117 ligA NAD-dependent DNA ligase LigA 1046918:1048876 forward MW:72189		186	0	27	0	114	0	100	100	100	1	1	NA	NA	100	100	100	100	100	100	100	100	100	100	100	1	1	1	1	1	1	1	1	1	1	1	1	1	1	1	1	1	1	1	1	1	1
413	coenzyme F420-dependent N5,N10-methylene tetrahydr	SP_0267 SP_0267 hypothetical protein 241697:242746 forward MW:38885		186	0	27	0	114	0	100	100	100	1	1	NA	NA	100	100	100	100	100	100	100	100	100	100	100	1	1	1	1	1	1	1	1	1	1	1	1	1	1	1	1	1	1	1	1	1	1
414	GNAT family acetyltransferase,GNAT family acetyltr	SP_1807 SP_1807 acetyltransferase 1721006:1721452 reverse MW:17285		186	0	27	0	114	0	100	100	100	1	1	NA	NA	100	100	100	100	100	100	100	100	100	100	100	1	1	1	1	1	1	1	1	1	1	1	1	1	1	1	1	1	1	1	1	1	1
415	5-formyltetrahydrofolate cyclo-ligase,5-formyltetr	SP_2095 SP_2095 5-formyltetrahydrofolate cyclo-ligase family protein 2003048:2003587 reverse MW:20637		186	0	27	0	114	0	100	100	100	1	1	NA	NA	100	100	100	100	100	100	100	100	100	100	100	1	1	1	1	1	1	1	1	1	1	1	1	1	1	1	1	1	1	1	1	1	1
416	membrane protein,membrane protein,membrane protein	SP_1706 SP_1706 hypothetical protein 1610876:1611667 reverse MW:30367		172	14	27	0	109	5	92.4731	100	95.614	0.224517	0.335628	0	0.564566	91.6667	85	85.3659	96.9697	92.8571	100	100	97.4359	91.1111	100	100	1	1	1	1	1	1	1	1	0	0	1	1	1	1	1	1	1	1	1	1	1	1
417	Stk1,Stk1,Stk1,Stk1,Stk1,Stk1,Stk1,Stk1,Stk1,Stk1,	SP_1732 SP_1732 serine/threonine protein kinase 1634699:1636678 reverse MW:72289		186	0	27	0	114	0	100	100	100	1	1	NA	NA	100	100	100	100	100	100	100	100	100	100	100	1	1	1	1	1	1	1	1	1	1	1	1	1	1	1	1	1	1	1	1	1	1
418	lipase,lipase,lipase,lipase,lipase,lipase,lipase,l	SP_1634 SP_1634 hypothetical protein 1534348:1535421 forward MW:41058		186	0	27	0	114	0	100	100	100	1	1	NA	NA	100	100	100	100	100	100	100	100	100	100	100	1	1	1	1	1	1	1	1	1	1	1	1	1	1	1	1	1	1	1	1	1	1
419	membrane protein,membrane protein,membrane protein	SP_1548 SP_1548 hypothetical protein 1455368:1456963 reverse MW:59410		186	0	27	0	114	0	100	100	100	1	1	NA	NA	100	100	100	100	100	100	100	100	100	100	100	1	1	1	1	1	1	1	1	1	1	1	1	1	1	1	1	1	1	1	1	1	1
420	formate-tetrahydrofolate ligase,formate-tetrahydro	SP_1229 SP_1229 formate--tetrahydrofolate ligase 1161718:1163388 reverse MW:59616		186	0	27	0	114	0	100	100	100	1	1	NA	NA	100	100	100	100	100	100	100	100	100	100	100	1	1	1	1	1	1	1	1	1	1	1	1	1	1	1	1	1	1	1	1	1	1
421	glycosyl hydrolase family protein,glycosyl hydrola	SP_1746 SP_1746 hypothetical protein 1648618:1649211 reverse MW:22548		186	0	27	0	114	0	100	100	100	1	1	NA	NA	100	100	100	100	100	100	100	100	100	100	100	1	1	1	1	1	1	1	1	1	1	1	1	1	1	1	1	1	1	1	1	1	1
422	putative transcriptional regulator MtlR,putative t	SP_0395 SP_0395 transcriptional regulator, putative 374103:376058 forward MW:75224		84	102	12	15	45	69	45.1613	44.4444	39.4737	1	0.339909	1.02928	1.26176	58.3333	35	46.3415	42.4242	57.1429	35	44.4444	33.3333	37.7778	50	40.9091	0	1	1	0	0	0	0	1	1	1	1	1	0	1	1	0	0	1	1	1	0	0
423	Esterase,Esterase,Esterase,putative alpha/beta sup	SP_0882 SP_0882 hypothetical protein 831804:832628 forward MW:31575		159	27	25	2	100	14	85.4839	92.5926	87.7193	0.546155	0.609131	0.472477	0.824966	91.6667	90	78.0488	84.8485	92.8571	82.5	92.5926	84.6154	91.1111	86.6667	90.9091	1	1	1	1	0	1	1	1	1	1	1	1	1	1	1	1	1	1	0	1	1	1
424	peptidase M20 superfamily,peptidase M20 superfamil	SP_0623 SP_0623 dipeptidase PepV 590185:591585 forward MW:50823		186	0	27	0	114	0	100	100	100	1	1	NA	NA	100	100	100	100	100	100	100	100	100	100	100	1	1	1	1	1	1	1	1	1	1	1	1	1	1	1	1	1	1	1	1	1	1
425	histidine kinase,histidine kinase,histidine kinase	SP_0386 SP_0386 sensor histidine kinase, putative 365891:366886 forward MW:37902		186	0	27	0	114	0	100	100	100	1	1	NA	NA	100	100	100	100	100	100	100	100	100	100	100	1	1	1	1	1	1	1	1	1	1	1	1	1	1	1	1	1	1	1	1	1	1
426	aminopeptidase N,aminopeptidase N,aminopeptidase N	SP_0797 SP_0797 aminopeptidase N 749307:751853 forward MW:95293		186	0	27	0	114	0	100	100	100	1	1	NA	NA	100	100	100	100	100	100	100	100	100	100	100	1	1	1	1	1	1	1	1	1	1	1	1	1	1	1	1	1	1	1	1	1	1
427	integral membrane protein,integral membrane protei	SP_2132 SP_2132 hypothetical protein 2044455:2045462 forward MW:36322		186	0	27	0	114	0	100	100	100	1	1	NA	NA	100	100	100	100	100	100	100	100	100	100	100	1	1	1	1	1	1	1	1	1	1	1	1	1	1	1	1	1	1	1	1	1	1
428	7,8-dihydro-8-oxoguanine-triphosphatase,7,8-dihydr	#N/A		186	0	27	0	114	0	100	100	100	1	1	NA	NA	100	100	100	100	100	100	100	100	100	100	100	1	1	1	1	1	1	1	1	1	1	1	1	1	1	1	1	1	1	1	1	1	1
429	glycosyl transferase, family 2,glycosyl transferas	SP_1764 SP_1764 glycosyl transferase family protein 1666826:1667731 reverse MW:35011	CAI33326.1	186	0	27	0	114	0	100	100	100	1	1	NA	NA	100	100	100	100	100	100	100	100	100	100	100	1	1	1	1	1	1	1	1	1	1	1	1	1	1	1	1	1	1	1	1	1	1
430	hypothetical protein,hypothetical protein,hypothet	SP_1477 SP_1477 hypothetical protein 1390483:1390890 reverse MW:15864		182	4	25	2	111	3	97.8495	92.5926	97.3684	0.168443	1	3.60722	1.22885	100	100	95.122	96.9697	100	97.5	92.5926	97.4359	97.7778	96.6667	100	1	1	1	1	1	1	1	1	1	1	1	1	1	1	1	1	1	1	1	1	1	1
431	glycogen biosynthesis protein,glycogen biosynthesi	SP_1123 SP_1123 glycogen biosynthesis protein GlgD 1056769:1057908 forward MW:42621		186	0	27	0	114	0	100	100	100	1	1	NA	NA	100	100	100	100	100	100	100	100	100	100	100	1	1	1	1	1	1	1	1	1	1	1	1	1	1	1	1	1	1	1	1	1	1
432	transcriptional regulator,transcriptional regulato	SP_1393 SP_1393 hypothetical protein 1316756:1318027 forward MW:49345		186	0	27	0	114	0	100	100	100	1	1	NA	NA	100	100	100	100	100	100	100	100	100	100	100	1	1	1	1	1	1	1	1	1	1	1	1	1	1	1	1	1	1	1	1	1	1
433	hypothetical protein,hypothetical protein,hypothet	SP_1048 SP_1048 hypothetical protein 987326:987607 forward MW:11031		133	53	13	14	69	45	71.5054	48.1481	60.5263	0.0247098	0.0573078	2.68836	1.63388	79.1667	60	70.7317	69.697	75	72.5	48.1481	64.1026	62.2222	53.3333	50	1	1	1	0	1	1	1	1	1	1	1	1	1	0	1	0	0	1	1	1	1	0
434	cyanate permease,cyanate permease,cyanate permease	SP_0101 SP_0101 transporter, putative 102245:103411 reverse MW:42508		186	0	27	0	114	0	100	100	100	1	1	NA	NA	100	100	100	100	100	100	100	100	100	100	100	1	1	1	1	1	1	1	1	1	1	1	1	1	1	1	1	1	1	1	1	1	1
435	glycosyl transferase,glycosyl transferase,glycosyl	SP_1366 SP_1366 glycosyl transferase, group 1 1288971:1290074 reverse MW:42542	CAI34543.1	186	0	27	0	114	0	100	100	100	1	1	NA	NA	100	100	100	100	100	100	100	100	100	100	100	1	1	1	1	1	1	1	1	1	1	1	1	1	1	1	1	1	1	1	1	1	1
436	phosphorylase Pnp/Udp family protein,phosphorylase	SP_0075 SP_0075 phosphorylase Pnp/Udp family protein 81481:82185 forward MW:25972		185	1	27	0	114	0	99.4624	100	100	1	1	0	0	100	95	100	100	100	100	100	100	100	100	100	1	1	1	1	1	1	1	1	1	1	1	1	1	1	1	1	1	1	1	1	1	1
437	competence protein CglD,competence protein CglD,co	SP_2050 SP_2050 competence protein CglD 1951946:1952350 reverse MW:14651		186	0	27	0	114	0	100	100	100	1	1	NA	NA	100	100	100	100	100	100	100	100	100	100	100	1	1	1	1	1	1	1	1	1	1	1	1	1	1	1	1	1	1	1	1	1	1
438	ribonuclease HII,ribonuclease HII,ribonuclease HII	SP_1156 rnhB ribonuclease HII 1091180:1091959 forward MW:28492		186	0	27	0	114	0	100	100	100	1	1	NA	NA	100	100	100	100	100	100	100	100	100	100	100	1	1	1	1	1	1	1	1	1	1	1	1	1	1	1	1	1	1	1	1	1	1
439	aspartate/tyrosine/aromatic aminotransferase,aspar	SP_1544 SP_1544 aspartate aminotransferase 1451512:1452699 reverse MW:43015		186	0	27	0	114	0	100	100	100	1	1	NA	NA	100	100	100	100	100	100	100	100	100	100	100	1	1	1	1	1	1	1	1	1	1	1	1	1	1	1	1	1	1	1	1	1	1
440	exodeoxyribonuclease VII large subunit,exodeoxyrib	SP_1207 xseA exodeoxyribonuclease VII large subunit 1139184:1140524 reverse MW:50509		186	0	27	0	114	0	100	100	100	1	1	NA	NA	100	100	100	100	100	100	100	100	100	100	100	1	1	1	1	1	1	1	1	1	1	1	1	1	1	1	1	1	1	1	1	1	1
441	dGTP triphosphohydrolase,dGTP triphosphohydrolase,	SP_1290 SP_1290 hypothetical protein 1224435:1225739 forward MW:50866		186	0	27	0	114	0	100	100	100	1	1	NA	NA	100	100	100	100	100	100	100	100	100	100	100	1	1	1	1	1	1	1	1	1	1	1	1	1	1	1	1	1	1	1	1	1	1
442	cell wall surface anchor family protein,cell wall	SP_1492 SP_1492 cell wall surface anchor family protein 1402547:1403155 reverse MW:22176		183	3	26	1	111	3	98.3871	96.2963	97.3684	0.420923	0.67704	2.33364	1.64572	100	95	100	100	92.8571	100	96.2963	94.8718	100	96.6667	100	1	1	1	1	1	1	1	1	1	1	1	1	1	1	1	1	1	1	1	1	1	1
443	membrane protein,membrane protein,membrane protein	SP_1447 SP_1447 hypothetical protein 1367179:1368075 reverse MW:31739		186	0	27	0	114	0	100	100	100	1	1	NA	NA	100	100	100	100	100	100	100	100	100	100	100	1	1	1	1	1	1	1	1	1	1	1	1	1	1	1	1	1	1	1	1	1	1
444	ABC transporter permease,ABC transporter permease,	#N/A		90	96	15	12	69	45	48.3871	55.5556	60.5263	0.54046	0.0435973	0.751018	0.612435	41.6667	40	48.7805	51.5152	53.5714	50	55.5556	69.2308	57.7778	53.3333	59.0909	0	0	0	0	1	1	1	0	0	0	1	0	0	1	0	0	1	1	1	0	1	1
445	ABC transporter ATP-binding protein,ABC transporte	SP_1104 SP_1104 hypothetical protein 1036330:1037034 forward MW:26291		186	0	27	0	114	0	100	100	100	1	1	NA	NA	100	100	100	100	100	100	100	100	100	100	100	1	1	1	1	1	1	1	1	1	1	1	1	1	1	1	1	1	1	1	1	1	1
446	tRNA pseudouridine synthase B,tRNA pseudouridine s	SP_1212 truB tRNA pseudouridine synthase B 1141941:1142819 reverse MW:32271		186	0	27	0	114	0	100	100	100	1	1	NA	NA	100	100	100	100	100	100	100	100	100	100	100	1	1	1	1	1	1	1	1	1	1	1	1	1	1	1	1	1	1	1	1	1	1
447	hypothetical protein,hypothetical protein,Pneumoco	SP_1007 SP_1007 hypothetical protein 951806:952435 forward MW:22732		186	0	27	0	114	0	100	100	100	1	1	NA	NA	100	100	100	100	100	100	100	100	100	100	95.4545	1	1	1	1	1	1	1	1	1	1	1	1	1	1	1	1	1	1	1	1	1	1
448	3-hydroxy-3-methylglutaryl-coenzyme a reductase,3-	SP_1726 SP_1726 3-hydroxy-3-methylglutaryl-CoA reductase 1629797:1631071 reverse MW:46212		186	0	27	0	114	0	100	100	100	1	1	NA	NA	100	100	100	100	100	100	100	100	100	100	100	1	1	1	1	1	1	1	1	1	1	1	1	1	1	1	1	1	1	1	1	1	1
449	UDP-galactopyranose mutase Glf,UDP-galactopyranose	#N/A	CAI32731.1	60	126	9	18	49	65	32.2581	33.3333	42.9825	1	0.0647959	0.952601	0.632695	25	40	41.4634	33.3333	28.5714	25	33.3333	43.5897	37.7778	50	54.5455	0	0	0	1	0	0	0	0	1	0	0	0	0	0	0	1	1	0	0	0	0	1
450	transcriptional regulator, MarR family,transcripti	SP_1920 SP_1920 MarR family transcriptional regulator 1829726:1830175 reverse MW:17438		186	0	27	0	114	0	100	100	100	1	1	NA	NA	100	100	100	100	100	100	100	100	100	100	100	1	1	1	1	1	1	1	1	1	1	1	1	1	1	1	1	1	1	1	1	1	1
451	mannitol-1-phosphate 5-dehydrogenase,mannitol-1-ph	SP_0397 SP_0397 mannitol-1-phosphate 5-dehydrogenase 376559:377695 forward MW:42931		84	102	12	15	45	69	45.1613	44.4444	39.4737	1	0.339909	1.02928	1.26176	58.3333	35	46.3415	42.4242	57.1429	35	44.4444	33.3333	37.7778	50	40.9091	0	1	1	0	0	0	0	1	1	1	1	1	0	1	1	0	0	1	1	1	0	0
452	ABC transporter substrate-binding lipoprotein,ABC	SP_0148 SP_0148 ABC transporter, substrate-binding protein 145513:146343 forward MW:30579		186	0	27	0	114	0	100	100	100	1	1	NA	NA	100	100	100	100	100	100	100	100	100	100	100	1	1	1	1	1	1	1	1	1	1	1	1	1	1	1	1	1	1	1	1	1	1
453	signal transduction histidine kinase,signal transd	SP_2192 SP_2192 sensor histidine kinase 2112785:2114116 reverse MW:51015		186	0	27	0	114	0	100	100	100	1	1	NA	NA	100	100	100	100	100	100	100	100	100	100	100	1	1	1	1	1	1	1	1	1	1	1	1	1	1	1	1	1	1	1	1	1	1
454	bifunctional N-acetylglucosamine-1-phosphate uridy	SP_0988 glmU bifunctional N-acetylglucosamine-1-phosphate uridyltransferase/glucosamine-1-phosphate acetyltransferase 932259:933638 forward MW:49345		186	0	27	0	114	0	100	100	100	1	1	NA	NA	100	100	100	100	100	100	100	100	100	100	100	1	1	1	1	1	1	1	1	1	1	1	1	1	1	1	1	1	1	1	1	1	1
455	Cof family protein,Cof family protein,Cof family p	SP_0923 SP_0923 Cof family protein 877673:878482 reverse MW:30010		186	0	27	0	114	0	100	100	100	1	1	NA	NA	100	100	100	100	100	100	100	100	100	100	100	1	1	1	1	1	1	1	1	1	1	1	1	1	1	1	1	1	1	1	1	1	1
456	xanthine permease,xanthine permease,xanthine perme	SP_1848 SP_1848 xanthine permease 1755858:1757120 forward MW:44152		186	0	27	0	114	0	100	100	100	1	1	NA	NA	100	100	100	100	100	100	100	100	100	100	100	1	1	1	1	1	1	1	1	1	1	1	1	1	1	1	1	1	1	1	1	1	1
457	methionyl-tRNA formyltransferase,methionyl-tRNA fo	SP_1735 fmt methionyl-tRNA formyltransferase 1638736:1639671 reverse MW:33987		186	0	27	0	114	0	100	100	100	1	1	NA	NA	100	100	100	100	100	100	100	100	100	100	100	1	1	1	1	1	1	1	1	1	1	1	1	1	1	1	1	1	1	1	1	1	1
458	putative S-transferase,putative S-transferase,puta	SP_1550 SP_1550 putative glutathione S-transferase YghU 1457501:1458292 reverse MW:29480		186	0	27	0	114	0	100	100	100	1	1	NA	NA	100	100	100	100	100	100	100	100	100	100	100	1	1	1	1	1	1	1	1	1	1	1	1	1	1	1	1	1	1	1	1	1	1
459	isopentenyl-diphosphate:dimethylallyl diphosphate	SP_0384 SP_0384 isopentenyl pyrophosphate isomerase 364109:365119 forward MW:37687		186	0	27	0	114	0	100	100	100	1	1	NA	NA	100	100	100	100	100	100	100	100	100	100	100	1	1	1	1	1	1	1	1	1	1	1	1	1	1	1	1	1	1	1	1	1	1
460	NAD-dependent aldehyde dehydrogenase,NAD-dependent	SP_2026 SP_2026 bifunctional acetaldehyde-CoA/alcohol dehydrogenase 1930775:1933426 reverse MW:97287		186	0	27	0	114	0	100	100	100	1	1	NA	NA	100	100	100	100	100	100	100	100	100	100	100	1	1	1	1	1	1	1	1	1	1	1	1	1	1	1	1	1	1	1	1	1	1
461	methyltransferase small domain superfamily,methylt	#N/A		166	20	20	7	98	16	89.2473	74.0741	85.9649	0.055493	0.464696	2.88591	1.35366	91.6667	85	87.8049	93.9394	85.7143	90	74.0741	97.4359	77.7778	83.3333	100	1	1	1	1	1	1	1	1	1	1	1	1	1	0	1	1	1	0	1	1	1	1
462	Cof family protein,Cof family protein,Cof family p	SP_1246 SP_1246 Cof family protein 1178199:1178993 reverse MW:29580		186	0	27	0	114	0	100	100	100	1	1	NA	NA	100	100	100	100	100	100	100	100	100	100	100	1	1	1	1	1	1	1	1	1	1	1	1	1	1	1	1	1	1	1	1	1	1
463	pneumolysin,pneumolysin,pneumolysin,pneumolysin,pn	SP_0834 SP_0834 hemolysin-related protein 782487:782999 forward MW:19353		182	4	26	1	107	7	97.8495	96.2963	93.8596	0.495732	0.110676	1.74443	2.96534	100	100	95.122	96.9697	100	97.5	96.2963	97.4359	93.3333	90	95.4545	1	1	1	1	1	1	1	1	1	1	1	1	1	1	1	1	1	1	1	1	1	1
464	U32 family peptidase,U32 family peptidase,U32 fami	SP_0801 SP_0801 hypothetical protein 754280:755350 forward MW:41170		186	0	27	0	114	0	100	100	100	1	1	NA	NA	100	100	100	100	100	100	100	100	100	100	100	1	1	1	1	1	1	1	1	1	1	1	1	1	1	1	1	1	1	1	1	1	1
465	P-type ATPase-metal/cation transporter,P-type ATPa	SP_2101 SP_2101 cation transporter E1-E2 family ATPase 2010642:2012705 reverse MW:77608		186	0	27	0	114	0	100	100	100	1	1	NA	NA	100	100	100	100	100	100	100	100	100	100	100	1	1	1	1	1	1	1	1	1	1	1	1	1	1	1	1	1	1	1	1	1	1
466	MalY, bifunctional PLP-dependent enzyme,MalY, bifu	SP_1524 SP_1524 aminotransferase, class II 1433263:1434429 reverse MW:44512		186	0	27	0	114	0	100	100	100	1	1	NA	NA	100	100	100	100	100	100	100	100	100	100	100	1	1	1	1	1	1	1	1	1	1	1	1	1	1	1	1	1	1	1	1	1	1
467	hexulose-6-phosphate isomerase,hexulose-6-phosphat	SP_2034 SP_2034 putative L-xylulose 5-phosphate 3-epimerase 1940879:1941742 reverse MW:33229		186	0	27	0	114	0	100	100	100	1	1	NA	NA	100	100	100	100	100	100	100	100	100	100	100	1	1	1	1	1	1	1	1	1	1	1	1	1	1	1	1	1	1	1	1	1	1
468	tagatose-6-phosphate kinase,tagatose-6-phosphate k	SP_1191 SP_1191 tagatose-6-phosphate kinase 1127919:1128848 reverse MW:33440		186	0	27	0	114	0	100	100	100	1	1	NA	NA	100	100	100	100	100	100	100	100	100	100	100	1	1	1	1	1	1	1	1	1	1	1	1	1	1	1	1	1	1	1	1	1	1
469	bacteriocin BlpO,bacteriocin-like peptide N BlpN,b	#N/A		184	2	27	0	111	3	98.9247	100	97.3684	1	0.371878	0	2.47862	100	95	100	100	100	97.5	100	94.8718	97.7778	100	100	1	1	1	1	1	1	1	1	1	1	1	1	1	1	1	1	1	1	1	1	1	1
470	lantibiotic modifying enzyme,lantibiotic modifying	SP_0380 SP_0380 hypothetical protein 359378:360253 reverse MW:33497		140	46	20	7	84	30	75.2688	74.0741	73.6842	1	0.785408	1.0649	1.08665	79.1667	90	63.4146	66.6667	71.4286	87.5	74.0741	69.2308	73.3333	80	59.0909	1	1	1	1	0	1	1	1	1	1	0	1	0	1	1	1	0	1	1	1	1	0
471	capsular polysaccharide biosynthesis protein,capsu	SP_1837 SP_1837 capsular polysaccharide biosynthesis protein, putative 1746322:1747548 reverse MW:45676		186	0	27	0	114	0	100	100	100	1	1	NA	NA	100	100	100	100	100	100	100	100	100	100	100	1	1	1	1	1	1	1	1	1	1	1	1	1	1	1	1	1	1	1	1	1	1
472	ABC transporter, spermidine/putrescine-binding pro	SP_1386 SP_1386 spermidine/putrescine ABC transporter, spermidine/putrescine-binding protein 1310219:1311289 reverse MW:41011		186	0	27	0	114	0	100	100	100	1	1	NA	NA	100	100	100	100	100	100	100	100	100	100	100	1	1	1	1	1	1	1	1	1	1	1	1	1	1	1	1	1	1	1	1	1	1
473	oxidoreductase,oxidoreductase,oxidoreductase,oxido	SP_0606 SP_0606 oxidoreductase, putative 572806:574008 reverse MW:46140		186	0	27	0	114	0	100	100	100	1	1	NA	NA	100	100	100	100	100	100	100	100	100	100	100	1	1	1	1	1	1	1	1	1	1	1	1	1	1	1	1	1	1	1	1	1	1
474	late competence protein ComGG,late competence prot	SP_2047 SP_2047 hypothetical protein 1950866:1951279 reverse MW:15971		186	0	27	0	114	0	100	100	100	1	1	NA	NA	100	100	100	100	100	100	100	100	100	100	100	1	1	1	1	1	1	1	1	1	1	1	1	1	1	1	1	1	1	1	1	1	1
475	DNA-directed RNA polymerase subunit beta',DNA-dire	SP_1960 SP_1960 DNA-directed RNA polymerase subunit beta' 1862645:1866322 reverse MW:136958		186	0	27	0	114	0	100	100	100	1	1	NA	NA	100	100	100	100	100	100	100	100	100	100	100	1	1	1	1	1	1	1	1	1	1	1	1	1	1	1	1	1	1	1	1	1	1
476	GlpG protein (membrane protein of glp regulon),Glp	SP_2096 SP_2096 M20/M25/M40 family peptidase 2003599:2004729 reverse MW:41664		186	0	27	0	114	0	100	100	100	1	1	NA	NA	100	100	100	100	100	100	100	100	100	100	100	1	1	1	1	1	1	1	1	1	1	1	1	1	1	1	1	1	1	1	1	1	1
477	permease,ABC transporter,permease,permease,permeas	SP_1340 SP_1340 hypothetical protein 1261957:1263276 reverse MW:49928		152	34	24	3	88	26	81.7204	88.8889	77.193	0.585631	0.373647	0.560116	1.31958	79.1667	75	78.0488	81.8182	82.1429	90	88.8889	84.6154	84.4444	56.6667	77.2727	1	0	1	0	1	1	1	1	1	1	1	1	0	1	1	0	1	0	1	1	1	1
478	Tn5253 hypothetical protein,Tn5253 hypothetical pr	SP_1349 SP_1349 hypothetical protein 1272009:1272287 reverse MW:10745		149	37	23	4	95	19	80.1075	85.1852	83.3333	0.79373	0.543249	0.701452	0.805978	75	85	92.6829	81.8182	71.4286	72.5	85.1852	79.4872	86.6667	83.3333	86.3636	1	1	0	1	1	1	1	0	1	1	1	0	0	1	1	1	1	0	1	1	1	1
479	membrane protein,membrane protein,membrane protein	SP_0034 SP_0034 hypothetical protein 35009:36019 reverse MW:35984		186	0	27	0	114	0	100	100	100	1	1	NA	NA	100	100	100	100	100	100	100	100	100	100	100	1	1	1	1	1	1	1	1	1	1	1	1	1	1	1	1	1	1	1	1	1	1
480	deacylase,deacylase,deacylase,deacylase,deacylase,	SP_0150 SP_0150 hypothetical protein 147451:148824 forward MW:51472		186	0	27	0	114	0	100	100	100	1	1	NA	NA	100	100	100	100	100	100	100	100	100	100	100	1	1	1	1	1	1	1	1	1	1	1	1	1	1	1	1	1	1	1	1	1	1
481	ABC-type amino acid transporter, membrane-spanning	SP_0607 SP_0607 amino acid ABC transporter, permease protein 574254:574913 reverse MW:24406		155	31	26	1	104	10	83.3333	96.2963	91.2281	0.0886631	0.0581101	0.193235	0.481865	83.3333	90	78.0488	81.8182	92.8571	80	96.2963	84.6154	93.3333	96.6667	95.4545	1	1	1	1	0	0	0	1	1	1	1	1	1	1	1	1	1	1	1	1	0	1
482	glycerol uptake facilitator protein,glycerol uptak	SP_2184 SP_2184 glycerol uptake facilitator protein 2102045:2102749 reverse MW:24371		186	0	27	0	114	0	100	100	100	1	1	NA	NA	100	100	100	100	100	100	100	100	100	100	100	1	1	1	1	1	1	1	1	1	1	1	1	1	1	1	1	1	1	1	1	1	1
483	phosphoribulokinase / Uridine kinase family,phosph	SP_0207 SP_0207 hypothetical protein 192437:192775 forward MW:13065		186	0	27	0	114	0	100	100	100	1	1	NA	NA	100	100	100	100	100	100	100	100	100	100	100	1	1	1	1	1	1	1	1	1	1	1	1	1	1	1	1	1	1	1	1	1	1
484	prephenate dehydratase,prephenate dehydratase,prep	SP_1369 SP_1369 prephenate dehydratase 1292459:1293307 reverse MW:31597		186	0	27	0	114	0	100	100	100	1	1	NA	NA	100	100	100	100	100	100	100	100	100	100	100	1	1	1	1	1	1	1	1	1	1	1	1	1	1	1	1	1	1	1	1	1	1
485	dihydroorotase,dihydroorotase,dihydroorotase,dihyd	SP_1167 pyrC dihydroorotase 1103083:1104351 reverse MW:45355		186	0	27	0	114	0	100	100	100	1	1	NA	NA	100	100	100	100	100	100	100	100	100	100	100	1	1	1	1	1	1	1	1	1	1	1	1	1	1	1	1	1	1	1	1	1	1
486	PTS system system cellobiose-specific transporter	SP_2022 SP_2022 PTS system, IIC component 1927876:1929171 forward MW:46711		186	0	27	0	114	0	100	100	100	1	1	NA	NA	100	100	100	100	100	100	100	100	100	100	100	1	1	1	1	1	1	1	1	1	1	1	1	1	1	1	1	1	1	1	1	1	1
487	licD2 protein,licD2 protein,licD2 protein,licD2 pr	SP_1274 SP_1274 licD2 protein 1207055:1207864 forward MW:32100	CAI33469.1	186	0	27	0	114	0	100	100	100	1	1	NA	NA	100	100	100	100	100	100	100	100	100	100	100	1	1	1	1	1	1	1	1	1	1	1	1	1	1	1	1	1	1	1	1	1	1
488	gluthatione peroxidase,gluthatione peroxidase,glut	SP_0313 SP_0313 glutathione peroxidase 286784:287260 reverse MW:17986		185	1	27	0	114	0	99.4624	100	100	1	1	0	0	100	100	97.561	100	100	100	100	100	100	100	100	1	1	1	1	1	1	1	1	1	1	1	1	1	1	1	1	1	1	1	1	1	1
489	penicillin-binding protein 1A,penicillin-binding p	SP_0369 SP_0369 penicillin-binding protein 1A 346853:349012 reverse MW:79759		186	0	27	0	114	0	100	100	100	1	1	NA	NA	100	100	100	100	100	100	100	100	100	100	100	1	1	1	1	1	1	1	1	1	1	1	1	1	1	1	1	1	1	1	1	1	1
490	ornithine decarboxylase family protein,ornithine d	SP_0916 SP_0916 lysine decarboxylase 869869:871344 forward MW:53920		186	0	27	0	114	0	100	100	100	1	1	NA	NA	100	100	100	100	100	100	100	100	100	100	100	1	1	1	1	1	1	1	1	1	1	1	1	1	1	1	1	1	1	1	1	1	1
491	PTS system transporter subunit IIBC,PTS system tra	SP_1684 SP_1684 PTS system, IIBC components 1583620:1585137 reverse MW:54471		186	0	27	0	114	0	100	100	100	1	1	NA	NA	100	100	100	100	100	100	100	100	100	100	100	1	1	1	1	1	1	1	1	1	1	1	1	1	1	1	1	1	1	1	1	1	1
492	zinc-containing alcohol dehydrogenase,zinc-contain	SP_1855 SP_1855 alcohol dehydrogenase, zinc-containing 1762944:1763981 reverse MW:36782		186	0	27	0	114	0	100	100	100	1	1	NA	NA	100	100	100	100	100	100	100	100	100	100	100	1	1	1	1	1	1	1	1	1	1	1	1	1	1	1	1	1	1	1	1	1	1
493	seryl-tRNA synthetase,seryl-tRNA synthetase,seryl-	SP_0411 SP_0411 seryl-tRNA synthetase 390795:392069 reverse MW:47694		186	0	27	0	114	0	100	100	100	1	1	NA	NA	100	100	100	100	100	100	100	100	100	100	100	1	1	1	1	1	1	1	1	1	1	1	1	1	1	1	1	1	1	1	1	1	1
494	UDP-N-acetylglucosamine 1-carboxyvinyltransferase	SP_1081 SP_1081 UDP-N-acetylglucosamine 1-carboxyvinyltransferase 1017219:1018478 forward MW:45025		186	0	27	0	114	0	100	100	100	1	1	NA	NA	100	100	100	100	100	100	100	100	100	100	100	1	1	1	1	1	1	1	1	1	1	1	1	1	1	1	1	1	1	1	1	1	1
495	PTS system ascorbate-specific transporter subunit	SP_2038 ulaA PTS system ascorbate-specific transporter subunit IIC 1943294:1944751 reverse MW:52561		186	0	27	0	114	0	100	100	100	1	1	NA	NA	100	100	100	100	100	100	100	100	100	100	100	1	1	1	1	1	1	1	1	1	1	1	1	1	1	1	1	1	1	1	1	1	1
496	3-isopropylmalate dehydratase small subunit,3-isop	SP_1255 SP_1255 hypothetical protein 1188879:1189238 reverse MW:13691		186	0	27	0	114	0	100	100	100	1	1	NA	NA	100	100	100	100	100	100	100	100	100	100	100	1	1	1	1	1	1	1	1	1	1	1	1	1	1	1	1	1	1	1	1	1	1
497	orotidine-5-phosphate decarboxylase,orotidine-5-ph	SP_0701 SP_0701 orotidine 5'-phosphate decarboxylase 668161:668862 forward MW:25423		186	0	27	0	114	0	100	100	100	1	1	NA	NA	100	100	100	100	100	100	100	100	100	100	100	1	1	1	1	1	1	1	1	1	1	1	1	1	1	1	1	1	1	1	1	1	1
498	GNAT family acetyltransferase,GNAT family acetyltr	SP_0590 SP_0590 acetyltransferase 560821:561705 forward MW:33666		186	0	27	0	114	0	100	100	100	1	1	NA	NA	100	100	100	100	100	100	100	100	100	100	100	1	1	1	1	1	1	1	1	1	1	1	1	1	1	1	1	1	1	1	1	1	1
499	tRNA nucleotidyltransferase,tRNA nucleotidyltransf	SP_1554 SP_1554 tRNA CCA-pyrophosphorylase 1464500:1465684 reverse MW:45157		186	0	27	0	114	0	100	100	100	1	1	NA	NA	100	100	100	100	100	100	100	100	100	100	100	1	1	1	1	1	1	1	1	1	1	1	1	1	1	1	1	1	1	1	1	1	1
500	competence-specific global transcription modulator	SP_2006 SP_2006 transcriptional regulator ComX2 1914134:1914613 reverse MW:19887		169	17	20	7	97	17	90.8602	74.0741	85.0877	0.0183925	0.136502	3.45147	1.73883	95.8333	85	90.2439	93.9394	92.8571	87.5	74.0741	94.8718	73.3333	90	95.4545	1	1	1	1	1	1	1	1	1	1	1	1	1	0	1	1	1	1	1	1	1	1
501	integral membrane protein,integral membrane protei	SP_2061 SP_2061 hypothetical protein 1962516:1962875 reverse MW:13265		186	0	27	0	114	0	100	100	100	1	1	NA	NA	100	100	100	100	100	100	100	100	100	100	100	1	1	1	1	1	1	1	1	1	1	1	1	1	1	1	1	1	1	1	1	1	1
502	multidrug ABC transporter permease,multidrug ABC t	SP_2002 SP_2002 hypothetical protein 1905446:1906183 reverse MW:27467		186	0	27	0	114	0	100	100	100	1	1	NA	NA	100	100	100	100	100	100	100	100	100	100	100	1	1	1	1	1	1	1	1	1	1	1	1	1	1	1	1	1	1	1	1	1	1
503	UDP-phosphate-UDP-MurNAc-pentapeptide phospho-MurN	SP_0337 mraY phospho-N-acetylmuramoyl-pentapeptide- transferase 309134:310114 forward MW:36075		186	0	27	0	114	0	100	100	100	1	1	NA	NA	100	100	100	100	100	100	100	100	100	100	100	1	1	1	1	1	1	1	1	1	1	1	1	1	1	1	1	1	1	1	1	1	1
504	acetyltransferase, GNAT family protein,acetyltrans	SP_0255 SP_0255 acetyltransferase 227448:228143 forward MW:27010		186	0	27	0	114	0	100	100	100	1	1	NA	NA	100	100	100	100	100	100	100	100	100	100	100	1	1	1	1	1	1	1	1	1	1	1	1	1	1	1	1	1	1	1	1	1	1
505	ABC transporter substrate-binding protein,ABC tran	SP_1826 SP_1826 ABC transporter, substrate-binding protein 1737069:1738136 reverse MW:39198		186	0	27	0	114	0	100	100	100	1	1	NA	NA	100	100	100	100	100	100	100	100	100	100	100	1	1	1	1	1	1	1	1	1	1	1	1	1	1	1	1	1	1	1	1	1	1
506	membrane protein,membrane protein,membrane protein	SP_0790 SP_0790 hypothetical protein 744572:745387 forward MW:31129		186	0	27	0	114	0	100	100	100	1	1	NA	NA	100	100	100	100	100	100	100	100	100	100	100	1	1	1	1	1	1	1	1	1	1	1	1	1	1	1	1	1	1	1	1	1	1
507	D-alanyl-D-alanine carboxypeptidase, penicillin-bi	SP_0872 SP_0872 D-alanyl-D-alanine carboxypeptidase 818942:820183 reverse MW:45180		186	0	27	0	114	0	100	100	100	1	1	NA	NA	100	100	100	100	100	100	100	100	100	100	100	1	1	1	1	1	1	1	1	1	1	1	1	1	1	1	1	1	1	1	1	1	1
508	DNA polymerase IV,DNA polymerase IV,DNA polymerase	SP_0458 SP_0458 DNA polymerase IV 430899:431933 reverse MW:38823		185	1	27	0	114	0	99.4624	100	100	1	1	0	0	100	100	100	100	100	97.5	100	100	100	100	100	1	1	1	1	1	1	1	1	1	1	1	1	1	1	1	1	1	1	1	1	1	1
509	ABC transporter permease,ABC transporter permease,	SP_0523 SP_0523 ABC transporter, permease protein, putative 503396:504445 forward MW:40506		186	0	27	0	114	0	100	100	100	1	1	NA	NA	100	100	100	100	100	100	100	100	100	100	100	1	1	1	1	1	1	1	1	1	1	1	1	1	1	1	1	1	1	1	1	1	1
510	farnesyl diphosphate synthase,farnesyl diphosphate	SP_1205 SP_1205 geranyltranstransferase 1138122:1138997 reverse MW:31868		186	0	27	0	114	0	100	100	100	1	1	NA	NA	100	100	100	100	100	100	100	100	100	100	100	1	1	1	1	1	1	1	1	1	1	1	1	1	1	1	1	1	1	1	1	1	1
511	competence protein ComGF,competence protein ComGF,	SP_2048 SP_2048 hypothetical protein 1951257:1951718 reverse MW:17972		186	0	27	0	114	0	100	100	100	1	1	NA	NA	100	100	100	100	100	100	100	100	100	100	100	1	1	1	1	1	1	1	1	1	1	1	1	1	1	1	1	1	1	1	1	1	1
512	hydroxyethylthiazole kinase,hydroxyethylthiazole k	SP_0717 SP_0717 hydroxyethylthiazole kinase 683028:683810 forward MW:27586		186	0	27	0	114	0	100	100	100	1	1	NA	NA	100	100	100	100	100	100	100	100	100	100	100	1	1	1	1	1	1	1	1	1	1	1	1	1	1	1	1	1	1	1	1	1	1
513	class-V aminotransferase,class-V aminotransferase,	SP_0869 SP_0869 aminotransferase, class-V 815592:816818 forward MW:45224		186	0	27	0	114	0	100	100	100	1	1	NA	NA	100	100	100	100	100	100	100	100	100	100	100	1	1	1	1	1	1	1	1	1	1	1	1	1	1	1	1	1	1	1	1	1	1
514	ABC transporter,ABC transporter ATP-binding protei	SP_0636 SP_0636 ABC transporter, ATP-binding protein 600065:601057 forward MW:37763		186	0	27	0	114	0	100	100	100	1	1	NA	NA	100	100	100	100	100	100	100	100	100	100	100	1	1	1	1	1	1	1	1	1	1	1	1	1	1	1	1	1	1	1	1	1	1
515	carbohydrate kinase, PfkB family,carbohydrate kina	SP_0318 SP_0318 carbohydrate kinase 292470:293471 reverse MW:37355		185	1	27	0	114	0	99.4624	100	100	1	1	0	0	100	100	97.561	100	100	100	100	100	100	100	100	1	1	1	1	1	1	1	1	1	1	1	1	1	1	1	1	1	1	1	1	1	1
516	caax amino protease family protein,caax amino prot	SP_0925 SP_0925 hypothetical protein 879029:879700 forward MW:26290		186	0	27	0	114	0	100	100	100	1	1	NA	NA	100	100	100	100	100	100	100	100	100	100	100	1	1	1	1	1	1	1	1	1	1	1	1	1	1	1	1	1	1	1	1	1	1
517	metal-dependent CAAX amino terminal membrane prote	SP_0545 SP_0545 immunity protein BlpY 517402:518091 forward MW:26307		186	0	27	0	114	0	100	100	100	1	1	NA	NA	100	100	100	100	100	100	100	100	100	100	100	1	1	1	1	1	1	1	1	1	1	1	1	1	1	1	1	1	1	1	1	1	1
518	xanthine/uracil permease family protein,xanthine/u	SP_0287 SP_0287 xanthine/uracil permease family protein 265214:266686 forward MW:51466		186	0	27	0	114	0	100	100	100	1	1	NA	NA	100	100	100	100	100	100	100	100	100	100	100	1	1	1	1	1	1	1	1	1	1	1	1	1	1	1	1	1	1	1	1	1	1
519	ABC transporter-sugar transport, N-acetylneuramina	SP_1681 SP_1681 sugar ABC transporter, permease protein 1580194:1581033 reverse MW:31191		186	0	27	0	114	0	100	100	100	1	1	NA	NA	100	100	100	100	100	100	100	100	100	100	100	1	1	1	1	1	1	1	1	1	1	1	1	1	1	1	1	1	1	1	1	1	1
520	ATP-dependent RNA helicase,ATP-dependent RNA helic	SP_1483 SP_1483 DEAD-box ATP dependent DNA helicase 1395293:1396375 forward MW:41328		186	0	27	0	114	0	100	100	100	1	1	NA	NA	100	100	100	100	100	100	100	100	100	100	100	1	1	1	1	1	1	1	1	1	1	1	1	1	1	1	1	1	1	1	1	1	1
521	ABC transporter permease,ABC transporter permease,	SP_0484 SP_0484 hypothetical protein 465572:466402 forward MW:31643		186	0	27	0	114	0	100	100	100	1	1	NA	NA	100	100	100	100	100	100	100	100	100	100	100	1	1	1	1	1	1	1	1	1	1	1	1	1	1	1	1	1	1	1	1	1	1
522	phosphopentomutase,phosphopentomutase,phosphopento	SP_0830 SP_0830 hypothetical protein 779639:780181 forward MW:20932		186	0	27	0	114	0	100	100	100	1	1	NA	NA	100	100	100	100	100	100	100	100	100	100	100	1	1	1	1	1	1	1	1	1	1	1	1	1	1	1	1	1	1	1	1	1	1
523	shikimate 5-dehydrogenase,shikimate 5-dehydrogenas	SP_1376 aroE shikimate 5-dehydrogenase 1298872:1299726 reverse MW:31270		186	0	27	0	114	0	100	100	100	1	1	NA	NA	100	100	100	100	100	100	100	100	100	100	100	1	1	1	1	1	1	1	1	1	1	1	1	1	1	1	1	1	1	1	1	1	1
524	thioredoxin reductase,thioredoxin reductase,thiore	SP_1458 SP_1458 thioredoxin reductase 1374321:1375232 reverse MW:33147		186	0	27	0	114	0	100	100	100	1	1	NA	NA	100	100	100	100	100	100	100	100	100	100	100	1	1	1	1	1	1	1	1	1	1	1	1	1	1	1	1	1	1	1	1	1	1
525	oxidoreductase, pyridine nucleotide-disulfide clas	SP_1588 SP_1588 pyridine nucleotide-disulfide oxidoreductase 1492958:1494274 forward MW:47161		186	0	27	0	114	0	100	100	100	1	1	NA	NA	100	100	100	100	100	100	100	100	100	100	100	1	1	1	1	1	1	1	1	1	1	1	1	1	1	1	1	1	1	1	1	1	1
526	extracellular protein,extracellular protein,extrac	SP_1027 SP_1027 hypothetical protein 969377:970351 forward MW:35415		186	0	27	0	114	0	100	100	100	1	1	NA	NA	100	100	100	100	100	100	100	100	100	100	100	1	1	1	1	1	1	1	1	1	1	1	1	1	1	1	1	1	1	1	1	1	1
527	phosphorylcholine transferase LicD3,phosphorylchol	SP_1367 SP_1367 licD3 protein 1290064:1290909 reverse MW:32630	CAI34431.1	186	0	27	0	114	0	100	100	100	1	1	NA	NA	100	100	100	100	100	100	100	100	100	100	100	1	1	1	1	1	1	1	1	1	1	1	1	1	1	1	1	1	1	1	1	1	1
528	aspartyl-tRNA synthetase (aspartate-tRNA ligase),a	SP_2114 aspS aspartyl-tRNA synthetase 2027528:2029291 reverse MW:66298		186	0	27	0	114	0	100	100	100	1	1	NA	NA	100	100	100	100	100	100	100	100	100	100	100	1	1	1	1	1	1	1	1	1	1	1	1	1	1	1	1	1	1	1	1	1	1
529	S-adenosylmethionine:tRNA ribosyltransferase-isome	SP_1416 queA S-adenosylmethionine:tRNA ribosyltransferase-isomerase 1334625:1335653 forward MW:38380		186	0	27	0	114	0	100	100	100	1	1	NA	NA	100	100	100	100	100	100	100	100	100	100	100	1	1	1	1	1	1	1	1	1	1	1	1	1	1	1	1	1	1	1	1	1	1
530	type I restriction-modification system M protein,t	SP_0509 SP_0509 type I restriction-modification system, M subunit 490320:491783 reverse MW:56539		169	17	21	6	96	18	90.8602	77.7778	84.2105	0.0881208	0.096073	2.8219	1.85998	87.5	95	92.6829	93.9394	89.2857	87.5	77.7778	94.8718	77.7778	80	90.9091	1	1	1	1	1	1	1	1	1	1	1	1	1	1	1	1	1	0	1	0	1	1
531	3-dehydroquinate synthase,3-dehydroquinate synthas	SP_1375 aroB 3-dehydroquinate synthase 1297786:1298853 reverse MW:38958		186	0	27	0	114	0	100	100	100	1	1	NA	NA	100	100	100	100	100	100	100	100	100	100	100	1	1	1	1	1	1	1	1	1	1	1	1	1	1	1	1	1	1	1	1	1	1
532	argininosuccinate synthase, truncation,argininosuc	#N/A		133	53	19	8	70	44	71.5054	70.3704	61.4035	1	0.0759686	1.05633	1.57484	83.3333	75	70.7317	72.7273	71.4286	62.5	70.3704	56.4103	60	70	68.1818	1	1	0	1	1	0	0	1	1	1	1	1	1	1	1	1	0	1	1	1	1	1
533	MutT/nudix family protein,MutT/nudix family protei	SP_1669 SP_1669 MutT/nudix family protein 1569115:1569726 reverse MW:23469		170	16	26	1	105	9	91.3978	96.2963	92.1053	0.702788	1	0.409934	0.910978	87.5	85	85.3659	90.9091	96.4286	100	96.2963	89.7436	88.8889	100	100	1	1	1	1	1	1	1	1	0	0	1	1	1	0	1	1	1	1	1	1	1	1
534	Protein of unknown function (DUF3013),Protein of u	SP_1785 SP_1785 hypothetical protein 1702922:1703392 reverse MW:18135		186	0	27	0	114	0	100	100	100	1	1	NA	NA	100	100	100	100	100	100	100	100	100	100	100	1	1	1	1	1	1	1	1	1	1	1	1	1	1	1	1	1	1	1	1	1	1
535	teichoic acid subunit flippase,teichoic acid subun	SP_1272 SP_1272 polysaccharide biosynthesis protein, putative 1204753:1206240 forward MW:56519	CAI32798.1	186	0	27	0	114	0	100	100	100	1	1	NA	NA	100	100	100	100	100	100	100	100	100	100	100	1	1	1	1	1	1	1	1	1	1	1	1	1	1	1	1	1	1	1	1	1	1
536	zinc-dependent protease,zinc-dependent protease,zi	SP_2225 SP_2225 hypothetical protein 2143044:2144294 reverse MW:47968		186	0	27	0	114	0	100	100	100	1	1	NA	NA	100	100	100	100	100	100	100	100	100	100	100	1	1	1	1	1	1	1	1	1	1	1	1	1	1	1	1	1	1	1	1	1	1
537	ABC transporter ATP-binding protein,ABC transporte	SP_0957 SP_0957 ABC transporter, ATP-binding protein 905256:905843 forward MW:22699		177	9	26	1	112	2	95.1613	96.2963	98.2456	1	0.216073	0.757312	0.352224	95.8333	95	100	93.9394	92.8571	92.5	96.2963	94.8718	100	100	100	1	1	1	1	1	1	1	0	1	1	1	1	1	1	1	1	1	1	1	1	1	1
538	ABC transporter ATP-binding protein,ABC transporte	SP_0137 SP_0137 ABC transporter, ATP-binding protein 135193:136809 forward MW:61058		186	0	27	0	114	0	100	100	100	1	1	NA	NA	100	100	100	100	100	100	100	100	100	100	100	1	1	1	1	1	1	1	1	1	1	1	1	1	1	1	1	1	1	1	1	1	1
539	LacI family transcriptional regulator,LacI family	SP_1854 SP_1854 galactose operon repressor 1761891:1762898 forward MW:37879		184	2	27	0	114	0	98.9247	100	100	1	0.527224	0	0	100	100	97.561	100	96.4286	100	100	100	100	100	100	1	1	1	1	1	1	1	1	1	1	1	1	1	1	1	1	1	1	1	1	1	1
540	brp/Blh family beta-carotene 15,15'-monooxygenase,	SP_2117 SP_2117 hypothetical protein 2030544:2031224 reverse MW:26361		186	0	27	0	114	0	100	100	100	1	1	NA	NA	100	100	100	100	100	100	100	100	100	100	100	1	1	1	1	1	1	1	1	1	1	1	1	1	1	1	1	1	1	1	1	1	1
541	hypothetical protein,hypothetical protein,hypothet	SP_1931 SP_1931 hypothetical protein 1836790:1837344 reverse MW:21033		168	18	26	1	111	3	90.3226	96.2963	97.3684	0.478902	0.0201602	0.360216	0.253183	95.8333	95	80.4878	87.8788	96.4286	92.5	96.2963	97.4359	95.5556	100	95.4545	1	1	1	1	0	1	1	1	1	1	1	1	1	1	1	1	1	1	1	1	1	1
542	regulator of fucose operon,regulator of fucose ope	SP_2168 SP_2168 fucose operon repressor, putative 2084884:2085657 forward MW:29283		186	0	27	0	114	0	100	100	100	1	1	NA	NA	100	100	100	100	100	100	100	100	100	100	100	1	1	1	1	1	1	1	1	1	1	1	1	1	1	1	1	1	1	1	1	1	1
543	membrane protein,membrane protein,membrane protein	SP_2191 SP_2191 hypothetical protein 2112175:2112702 reverse MW:20239		186	0	27	0	114	0	100	100	100	1	1	NA	NA	100	100	100	100	100	100	100	100	100	100	100	1	1	1	1	1	1	1	1	1	1	1	1	1	1	1	1	1	1	1	1	1	1
544	competence-induced protein Ccs4,competence-induced	SP_0200 SP_0200 competence-induced protein Ccs4 187011:188306 forward MW:48345		186	0	27	0	114	0	100	100	100	1	1	NA	NA	100	100	100	100	100	100	100	100	100	100	100	1	1	1	1	1	1	1	1	1	1	1	1	1	1	1	1	1	1	1	1	1	1
545	CAAX amino terminal protease family protein,CAAX a	SP_0547 SP_0547 hypothetical protein 518517:519128 forward MW:22742		186	0	27	0	114	0	100	100	100	1	1	NA	NA	100	100	100	100	100	100	100	100	100	100	95.4545	1	1	1	1	1	1	1	1	1	1	1	1	1	1	1	1	1	1	1	1	1	1
546	single-stranded DNA-binding protein,single-strande	SP_1540 SP_1540 single-stranded DNA-binding protein 1448867:1449337 reverse MW:17351		186	0	27	0	114	0	100	100	100	1	1	NA	NA	100	100	100	100	100	100	100	100	100	100	100	1	1	1	1	1	1	1	1	1	1	1	1	1	1	1	1	1	1	1	1	1	1
547	Asparagine synthase family protein,Asparagine synt	SP_0138 SP_0138 hypothetical protein 137031:137498 forward MW:18605		164	22	22	5	100	14	88.172	81.4815	87.7193	0.352222	1	1.68939	1.04346	91.6667	95	87.8049	81.8182	78.5714	95	81.4815	82.0513	91.1111	90	63.6364	1	1	1	1	1	1	1	1	1	1	1	1	1	1	1	1	0	1	1	1	1	0
548	arginyl-tRNA synthetase(arginine--tRNA ligase) (AR	SP_2078 argS arginyl-tRNA synthetase 1988123:1989814 forward MW:63472		186	0	27	0	114	0	100	100	100	1	1	NA	NA	100	100	100	100	100	100	100	100	100	100	100	1	1	1	1	1	1	1	1	1	1	1	1	1	1	1	1	1	1	1	1	1	1
549	integral membrane protein,integral membrane protei	#N/A		186	0	27	0	114	0	100	100	100	1	1	NA	NA	100	100	100	100	100	100	100	100	100	100	100	1	1	1	1	1	1	1	1	1	1	1	1	1	1	1	1	1	1	1	1	1	1
550	hydrolase,hydrolase,hydrolase,hydrolase,hydrolase,	SP_1044 SP_1044 hydrolase, putative 983124:983978 forward MW:32312		169	17	25	2	97	17	90.8602	92.5926	85.0877	1	0.136502	0.796092	1.73883	91.6667	75	90.2439	93.9394	100	90	92.5926	89.7436	88.8889	73.3333	81.8182	1	1	1	0	1	1	1	1	1	1	1	1	1	1	1	0	1	1	1	1	1	1
551	alanine racemase,alanine racemase,alanine racemase	SP_1698 alr alanine racemase 1602987:1604090 reverse MW:39858		186	0	27	0	114	0	100	100	100	1	1	NA	NA	100	100	100	100	100	100	100	100	100	100	100	1	1	1	1	1	1	1	1	1	1	1	1	1	1	1	1	1	1	1	1	1	1
552	membrane protein,membrane protein,membrane protein	SP_1679 SP_1679 hypothetical protein 1579029:1579373 reverse MW:12267		184	2	27	0	113	1	98.9247	100	99.1228	1	1	0	0.814725	95.8333	100	100	96.9697	100	100	100	100	100	96.6667	100	1	1	1	1	1	1	1	1	1	1	1	0	1	1	1	1	1	1	1	1	1	1
553	ABC transporter ATP-binding protein,ABC transporte	SP_0846 SP_0846 sugar ABC transporter, ATP-binding protein 792616:794151 forward MW:55136		186	0	27	0	114	0	100	100	100	1	1	NA	NA	100	100	100	100	100	100	100	100	100	100	100	1	1	1	1	1	1	1	1	1	1	1	1	1	1	1	1	1	1	1	1	1	1
554	GTP-binding protein,GTP-binding protein,GTP-bindin	SP_1749 SP_1749 GTP-binding protein YqeH 1650417:1651523 reverse MW:40957		186	0	27	0	114	0	100	100	100	1	1	NA	NA	100	100	100	100	100	100	100	100	100	100	100	1	1	1	1	1	1	1	1	1	1	1	1	1	1	1	1	1	1	1	1	1	1
555	D-ala,D-ala ligase,D-ala,D-ala ligase,D-ala,D-ala	SP_1671 ddl D-alanyl-alanine synthetase A 1571170:1572213 reverse MW:38703		186	0	27	0	114	0	100	100	100	1	1	NA	NA	100	100	100	100	100	100	100	100	100	100	100	1	1	1	1	1	1	1	1	1	1	1	1	1	1	1	1	1	1	1	1	1	1
556	transporter major facilitator family protein,trans	#N/A		147	39	23	4	87	27	79.0323	85.1852	76.3158	0.61039	0.66687	0.656674	1.16914	75	90	80.4878	69.697	67.8571	90	85.1852	66.6667	82.2222	80	54.5455	1	1	0	1	1	1	1	1	1	1	0	1	1	1	1	1	0	0	1	1	1	0
557	glycosil transferase,glycosil transferase,glycosil	SP_1606 SP_1606 glycosyl transferase family protein 1507460:1508422 reverse MW:36413		186	0	27	0	114	0	100	100	100	1	1	NA	NA	100	100	100	100	100	100	100	100	100	100	100	1	1	1	1	1	1	1	1	1	1	1	1	1	1	1	1	1	1	1	1	1	1
558	ROK family protein, putative,ROK family protein, p	SP_0473 SP_0473 ROK family protein 450739:451962 reverse MW:45736		165	21	27	0	104	10	88.7097	100	91.2281	0.0830859	0.560981	0	0.756181	79.1667	90	87.8049	90.9091	96.4286	87.5	100	89.7436	91.1111	93.3333	100	1	1	1	1	1	0	0	1	0	1	1	1	1	1	1	1	1	1	1	1	0	1
559	F0F1 ATP synthase subunit alpha,F0F1 ATP synthase	SP_1510 SP_1510 F0F1 ATP synthase subunit alpha 1418861:1420366 reverse MW:54627		186	0	27	0	114	0	100	100	100	1	1	NA	NA	100	100	100	100	100	100	100	100	100	100	100	1	1	1	1	1	1	1	1	1	1	1	1	1	1	1	1	1	1	1	1	1	1
560	UTP-glucose-1-phosphate uridylyltransferase,UTP-gl	SP_2092 SP_2092 UTP-glucose-1-phosphate uridylyltransferase 1999828:2000727 forward MW:33278	CAI32748.2	186	0	27	0	114	0	100	100	100	1	1	NA	NA	100	100	100	100	100	100	100	100	100	100	100	1	1	1	1	1	1	1	1	1	1	1	1	1	1	1	1	1	1	1	1	1	1
561	Indole-3-glycerol phosphate synthase (IGPS),Indole	SP_1814 trpC indole-3-glycerol-phosphate synthase 1726988:1727755 reverse MW:28940		186	0	27	0	114	0	100	100	100	1	1	NA	NA	100	100	100	100	100	100	100	100	100	100	100	1	1	1	1	1	1	1	1	1	1	1	1	1	1	1	1	1	1	1	1	1	1
562	regulator of the multidrug efflux pump PmrA,MerR f	SP_0739 SP_0739 MerR family transcriptional regulator 701499:702239 forward MW:28332		137	49	17	10	80	34	73.6559	62.963	70.1754	0.255752	0.509994	1.64051	1.18757	70.8333	60	78.0488	78.7879	82.1429	67.5	62.963	82.0513	66.6667	60	63.6364	1	1	0	0	1	1	1	1	1	1	1	0	1	0	1	0	1	1	1	0	1	1
563	membrane protein,membrane protein,membrane protein	SP_2017 SP_2017 hypothetical protein 1923234:1924544 forward MW:47413		186	0	27	0	114	0	100	100	100	1	1	NA	NA	100	100	100	100	100	100	100	100	100	100	100	1	1	1	1	1	1	1	1	1	1	1	1	1	1	1	1	1	1	1	1	1	1
564	phage protein,phage protein, point mutation,phage	#N/A		168	18	26	1	102	12	90.3226	96.2963	89.4737	0.478902	0.844247	0.360216	1.09769	87.5	95	92.6829	93.9394	89.2857	85	96.2963	82.0513	91.1111	96.6667	90.9091	1	1	1	1	1	1	1	0	1	1	1	1	1	1	1	1	1	1	1	0	1	1
565	site-specific recombinase,INT,site-specific recomb	#N/A		47	139	4	23	25	89	25.2688	14.8148	21.9298	0.334733	0.578249	1.93898	1.20301	16.6667	25	26.8293	33.3333	25	22.5	14.8148	23.0769	20	23.3333	13.6364	0	0	0	0	0	1	0	0	0	0	0	0	0	0	0	0	0	0	1	1	1	0
566	glutamyl-tRNA synthetase,nondiscriminating glutamy	SP_2069 gltX glutamyl-tRNA synthetase 1976627:1978087 reverse MW:55961		186	0	27	0	114	0	100	100	100	1	1	NA	NA	100	100	100	100	100	100	100	100	100	100	100	1	1	1	1	1	1	1	1	1	1	1	1	1	1	1	1	1	1	1	1	1	1
567	alcohol dehydrogenase,alcohol dehydrogenase,alcoho	SP_0285 SP_0285 alcohol dehydrogenase 262907:263926 reverse MW:35750		186	0	27	0	114	0	100	100	100	1	1	NA	NA	100	100	100	100	100	100	100	100	100	100	100	1	1	1	1	1	1	1	1	1	1	1	1	1	1	1	1	1	1	1	1	1	1
568	SpeK,SpeK,SpeK,SpeK,SpeK,SpeK,SpeK,SpeK,SpeK,SpeK,	SP_1703 SP_1703 hypothetical protein 1609291:1609578 reverse MW:10938		167	19	22	5	97	17	89.7849	81.4815	85.0877	0.200008	0.272293	1.98979	1.53807	91.6667	95	90.2439	81.8182	82.1429	97.5	81.4815	74.359	91.1111	90	68.1818	1	1	1	1	1	1	1	1	1	1	1	1	1	1	1	1	0	1	1	1	1	0
569	cation efflux system protein,cation efflux system	SP_1857 SP_1857 cation efflux system protein 1764579:1765478 reverse MW:33528		186	0	27	0	114	0	100	100	100	1	1	NA	NA	100	100	100	100	100	100	100	100	100	100	100	1	1	1	1	1	1	1	1	1	1	1	1	1	1	1	1	1	1	1	1	1	1
570	iron-compound ABC transporter iron-compound-bindin	SP_1872 SP_1872 iron-compound ABC transporter, iron-compound-binding protein 1777262:1778227 forward MW:34849		186	0	27	0	114	0	100	100	100	1	1	NA	NA	100	100	100	100	100	100	100	100	100	100	100	1	1	1	1	1	1	1	1	1	1	1	1	1	1	1	1	1	1	1	1	1	1
571	acetyltransferase,acetyltransferase,acetyltransfer	SP_0953 SP_0953 acetyltransferase 901345:901914 forward MW:21546		186	0	27	0	114	0	100	100	100	1	1	NA	NA	100	100	100	100	100	100	100	100	100	100	100	1	1	1	1	1	1	1	1	1	1	1	1	1	1	1	1	1	1	1	1	1	1
572	acetyltransferase,acetyltransferase,acetyltransfer	SP_1237 SP_1237 acetyltransferase 1167740:1168303 reverse MW:22527		185	1	27	0	114	0	99.4624	100	100	1	1	0	0	100	100	100	100	96.4286	100	100	100	100	100	100	1	1	1	1	1	1	1	1	1	1	1	1	1	1	1	1	1	1	1	1	1	1
573	lysozyme,lysozyme,lysozyme,lysozyme,lysozyme,lysoz	SP_0987 SP_0987 hypothetical protein 931315:932115 reverse MW:30053		186	0	27	0	114	0	100	100	100	1	1	NA	NA	100	100	100	100	100	100	100	100	100	100	100	1	1	1	1	1	1	1	1	1	1	1	1	1	1	1	1	1	1	1	1	1	1
574	formate/nitrate transporter,formate/nitrate transp	SP_1215 SP_1215 FNT family protein 1145606:1146403 reverse MW:28958		186	0	27	0	114	0	100	100	100	1	1	NA	NA	100	100	100	100	100	100	100	100	100	100	100	1	1	1	1	1	1	1	1	1	1	1	1	1	1	1	1	1	1	1	1	1	1
575	hypothetical protein,hypothetical protein,hypothet	SP_1641 SP_1641 hypothetical protein 1540394:1540807 forward MW:16420		161	25	26	1	106	8	86.5591	96.2963	92.9825	0.212434	0.0906545	0.248756	0.487118	83.3333	95	80.4878	81.8182	96.4286	87.5	96.2963	94.8718	91.1111	93.3333	86.3636	1	1	1	1	0	1	1	1	1	1	1	0	1	1	1	1	1	1	1	0	1	1
576	ion transporter,ion transporter,ion transporter,io	#N/A		156	30	24	3	96	18	83.871	88.8889	84.2105	0.775504	1	0.651189	0.97508	83.3333	90	78.0488	90.9091	82.1429	82.5	88.8889	84.6154	82.2222	86.6667	95.4545	1	0	1	1	1	1	1	1	0	1	1	1	1	1	0	1	1	0	1	1	1	1
577	hypothetical protein,hypothetical protein,hypothet	SP_1170 SP_1170 hypothetical protein 1105629:1106231 reverse MW:23944		186	0	27	0	114	0	100	100	100	1	1	NA	NA	100	100	100	100	100	100	100	100	100	100	100	1	1	1	1	1	1	1	1	1	1	1	1	1	1	1	1	1	1	1	1	1	1
578	S-adenosyl-methyltransferase mraW,S-adenosyl-methy	SP_0334 mraW S-adenosyl-methyltransferase MraW 305597:306547 forward MW:35975		186	0	27	0	114	0	100	100	100	1	1	NA	NA	100	100	100	100	100	100	100	100	100	100	100	1	1	1	1	1	1	1	1	1	1	1	1	1	1	1	1	1	1	1	1	1	1
579	tRNA delta(2)-isopentenylpyrophosphate transferase	SP_0671 miaA tRNA delta(2)-isopentenylpyrophosphate transferase 646310:647194 forward MW:33289		186	0	27	0	114	0	100	100	100	1	1	NA	NA	100	100	100	100	100	100	100	100	100	100	100	1	1	1	1	1	1	1	1	1	1	1	1	1	1	1	1	1	1	1	1	1	1
580	Plasmid pRiA4b ORF-3-like protein,hypothetical pro	SP_2139 SP_2139 hypothetical protein 2049848:2050174 reverse MW:13118		170	16	24	3	106	8	91.3978	88.8889	92.9825	0.715765	0.668391	1.3262	0.802464	95.8333	85	92.6829	90.9091	89.2857	92.5	88.8889	97.4359	91.1111	90	95.4545	0	1	1	1	1	1	1	1	1	1	1	1	1	1	1	1	1	1	1	1	1	1
581	regulatory protein RecX,regulatory protein RecX,re	SP_1902 recX recombination regulator RecX 1816838:1817614 forward MW:30269		186	0	27	0	114	0	100	100	100	1	1	NA	NA	100	100	100	100	100	100	100	100	100	100	100	1	1	1	1	1	1	1	1	1	1	1	1	1	1	1	1	1	1	1	1	1	1
582	cytoplasmic protein,ASCH domain-containing protein	SP_0796 SP_0796 hypothetical protein 748744:749184 forward MW:16633		186	0	27	0	114	0	100	100	100	1	1	NA	NA	100	100	100	100	100	100	100	100	100	100	100	1	1	1	1	1	1	1	1	1	1	1	1	1	1	1	1	1	1	1	1	1	1
583	acetyltransferase,acetyltransferase,acetyltransfer	SP_0128 SP_0128 ribosomal-protein-alanine acetyltransferase, putative 128980:129417 forward MW:16460		186	0	27	0	114	0	100	100	100	1	1	NA	NA	100	100	100	100	100	100	100	100	100	100	100	1	1	1	1	1	1	1	1	1	1	1	1	1	1	1	1	1	1	1	1	1	1
584	keto-hydroxyglutarate-aldolase/keto-deoxy- phospho	SP_0317 SP_0317 keto-hydroxyglutarate-aldolase/keto-deoxy- phosphogluconate aldolase 291831:292460 reverse MW:22068		185	1	27	0	114	0	99.4624	100	100	1	1	0	0	100	100	97.561	100	100	100	100	100	100	100	100	1	1	1	1	1	1	1	1	1	1	1	1	1	1	1	1	1	1	1	1	1	1
585	aminodeoxychorismate lyase,aminodeoxychorismate ly	SP_1518 SP_1518 hypothetical protein 1425361:1427016 reverse MW:60807		186	0	27	0	114	0	100	100	100	1	1	NA	NA	100	100	100	100	100	100	100	100	100	100	100	1	1	1	1	1	1	1	1	1	1	1	1	1	1	1	1	1	1	1	1	1	1
586	sakacin A production response regulator,sakacin A	SP_2039 SP_2039 hypothetical protein 1944882:1945505 reverse MW:24370		186	0	27	0	114	0	100	100	100	1	1	NA	NA	100	100	100	100	100	100	100	100	100	100	100	1	1	1	1	1	1	1	1	1	1	1	1	1	1	1	1	1	1	1	1	1	1
587	hypothetical protein,hypothetical protein,hypothet	SP_0704 SP_0704 hypothetical protein 670207:670971 forward MW:28260		186	0	27	0	114	0	100	100	100	1	1	NA	NA	100	100	100	100	100	100	100	100	100	100	95.4545	1	1	1	1	1	1	1	1	1	1	1	1	1	1	1	1	1	1	1	1	1	1
588	hypothetical protein ProS,hypothetical protein Pro	SP_0260 SP_0260 hypothetical protein 232579:233151 forward MW:22750		186	0	27	0	114	0	100	100	100	1	1	NA	NA	100	100	100	100	100	100	100	100	100	100	100	1	1	1	1	1	1	1	1	1	1	1	1	1	1	1	1	1	1	1	1	1	1
589	acetyltransferase,acetyltransferase,GNAT family ac	SP_0256 SP_0256 acetyltransferase 228155:228571 forward MW:15628		186	0	27	0	114	0	100	100	100	1	1	NA	NA	100	100	100	100	100	100	100	100	100	100	100	1	1	1	1	1	1	1	1	1	1	1	1	1	1	1	1	1	1	1	1	1	1
590	glucuronyl hydrolase,glucuronyl hydrolase,glucuron	SP_0322 SP_0322 glucuronyl hydrolase 295694:296884 forward MW:46079		185	1	27	0	114	0	99.4624	100	100	1	1	0	0	100	100	97.561	100	100	100	100	100	100	100	100	1	1	1	1	1	1	1	1	1	1	1	1	1	1	1	1	1	1	1	1	1	1
591	major facilitator; oxalate:formate antiporter,majo	SP_1587 SP_1587 oxalate:formate antiporter 1491539:1492765 reverse MW:44206		186	0	27	0	114	0	100	100	100	1	1	NA	NA	100	100	100	100	100	100	100	100	100	100	100	1	1	1	1	1	1	1	1	1	1	1	1	1	1	1	1	1	1	1	1	1	1
592	exfoliative toxin,exfoliative toxin,exfoliative to	SP_0410 SP_0410 exfoliative toxin, putative 389871:390770 forward MW:33285		186	0	27	0	114	0	100	100	100	1	1	NA	NA	100	100	100	100	100	100	100	100	100	100	100	1	1	1	1	1	1	1	1	1	1	1	1	1	1	1	1	1	1	1	1	1	1
593	carboxypeptidase,carboxypeptidase,D-alanyl-D-alani	SP_0629 SP_0629 hypothetical protein 595770:596486 forward MW:26422		186	0	27	0	114	0	100	100	100	1	1	NA	NA	100	100	100	100	100	100	100	100	100	100	100	1	1	1	1	1	1	1	1	1	1	1	1	1	1	1	1	1	1	1	1	1	1
594	replication initiator protein,replication initiato	SP_1350 SP_1350 hypothetical protein 1272295:1272549 reverse MW:9848		150	36	24	3	97	17	80.6452	88.8889	85.0877	0.426576	0.353468	0.522177	0.730988	75	85	92.6829	81.8182	71.4286	75	88.8889	79.4872	88.8889	86.6667	90.9091	1	1	0	1	1	1	1	0	1	1	1	0	0	1	1	1	1	0	1	1	1	1
595	PTS system mannitol-specific transporter subunit E	SP_0394 SP_0394 PTS system, mannitol-specific IIBC components 372310:374079 forward MW:61855		84	102	12	15	45	69	45.1613	44.4444	39.4737	1	0.339909	1.02928	1.26176	58.3333	35	46.3415	42.4242	57.1429	35	44.4444	33.3333	37.7778	50	40.9091	0	1	1	0	0	0	0	1	1	1	1	1	0	1	1	0	0	1	1	1	0	0
596	arsenate reductase-like glutaredoxin family protei	SP_1348 SP_1348 hypothetical protein 1271574:1271954 reverse MW:14894		139	47	23	4	93	21	74.7312	85.1852	81.5789	0.334733	0.201456	0.515735	0.668689	62.5	80	87.8049	75.7576	75	65	85.1852	71.7949	86.6667	86.6667	86.3636	1	1	0	1	1	0	0	0	1	1	1	0	0	1	1	1	1	0	1	1	0	1
597	surface anchored protein,surface anchored protein,	#N/A		153	33	23	4	93	21	82.2581	85.1852	81.5789	1	0.878227	0.807102	1.04674	79.1667	70	85.3659	84.8485	92.8571	77.5	85.1852	79.4872	88.8889	73.3333	81.8182	1	1	1	0	1	0	0	1	1	1	1	1	1	1	1	0	1	1	1	1	0	1
598	cysteinyl-tRNA synthetase,cysteinyl-tRNA synthetas	SP_0591 cysS cysteinyl-tRNA synthetase 561787:563130 forward MW:50995		186	0	27	0	114	0	100	100	100	1	1	NA	NA	100	100	100	100	100	100	100	100	100	100	100	1	1	1	1	1	1	1	1	1	1	1	1	1	1	1	1	1	1	1	1	1	1
599	amino acid ABC transporter amino acid-binding prot	SP_0620 SP_0620 amino acid ABC transporter, amino acid-binding protein, putative 588596:589396 reverse MW:29682		186	0	27	0	114	0	100	100	100	1	1	NA	NA	100	100	100	100	100	100	100	100	100	100	100	1	1	1	1	1	1	1	1	1	1	1	1	1	1	1	1	1	1	1	1	1	1
600	DNA-directed RNA polymerase subunit beta,DNA-direc	SP_1961 rpoB DNA-directed RNA polymerase subunit beta 1866355:1869966 reverse MW:134345		186	0	27	0	114	0	100	100	100	1	1	NA	NA	100	100	100	100	100	100	100	100	100	100	100	1	1	1	1	1	1	1	1	1	1	1	1	1	1	1	1	1	1	1	1	1	1
601	cystathionine beta-lyase,cystathionine beta-lyase,	SP_0673 SP_0673 hypothetical protein 648418:649041 forward MW:23668		186	0	27	0	114	0	100	100	100	1	1	NA	NA	100	100	100	100	100	100	100	100	100	100	100	1	1	1	1	1	1	1	1	1	1	1	1	1	1	1	1	1	1	1	1	1	1
602	transporter,transporter,transporter,transporter,tr	SP_1565 SP_1565 hypothetical protein 1473080:1474057 reverse MW:36033		186	0	27	0	114	0	100	100	100	1	1	NA	NA	100	100	100	100	100	100	100	100	100	100	100	1	1	1	1	1	1	1	1	1	1	1	1	1	1	1	1	1	1	1	1	1	1
603	transketolase n-terminal section,transketolase n-t	SP_2128 SP_2128 transketolase, N-terminal subunit 2039725:2040582 reverse MW:31883		186	0	27	0	114	0	100	100	100	1	1	NA	NA	100	100	100	100	100	100	100	100	100	100	100	1	1	1	1	1	1	1	1	1	1	1	1	1	1	1	1	1	1	1	1	1	1
604	lipoprotein,lipoprotein,lipoprotein,lipoprotein,li	SP_1862 SP_1862 hypothetical protein 1769712:1770476 reverse MW:29387		186	0	27	0	114	0	100	100	100	1	1	NA	NA	100	100	100	100	100	100	100	100	100	100	100	1	1	1	1	1	1	1	1	1	1	1	1	1	1	1	1	1	1	1	1	1	1
605	VncS histidine kinase TCS10,VncS histidine kinase	SP_0604 SP_0604 sensor histidine kinase VncS 570135:571463 forward MW:50456		186	0	27	0	114	0	100	100	100	1	1	NA	NA	100	100	100	100	100	100	100	100	100	100	100	1	1	1	1	1	1	1	1	1	1	1	1	1	1	1	1	1	1	1	1	1	1
606	exopolysaccharide biosynthesis protein, acetyltran	#N/A		45	141	11	16	35	79	24.1935	40.7407	30.7018	0.0989451	0.228256	0.466107	0.72119	29.1667	35	29.2683	15.1515	21.4286	20	40.7407	25.641	40	23.3333	9.09091	0	0	0	0	0	0	0	0	1	1	1	0	1	1	0	0	0	0	0	1	0	0
607	lichenan permease iic component (pts system lichen	SP_0474 SP_0474 PTS system, cellobiose-specific IIC component 452130:453452 forward MW:47039		143	43	24	3	91	23	76.8817	88.8889	79.8246	0.212361	0.569618	0.417096	0.841013	70.8333	85	68.2927	81.8182	75	82.5	88.8889	74.359	77.7778	90	100	1	0	1	1	1	0	0	1	0	1	1	1	1	1	0	1	1	1	1	1	0	1
608	hypothetical protein,hypothetical protein,hypothet	SP_2120 SP_2120 hypothetical protein 2031693:2032160 reverse MW:18573		186	0	27	0	114	0	100	100	100	1	1	NA	NA	100	100	100	100	100	100	100	100	100	100	100	1	1	1	1	1	1	1	1	1	1	1	1	1	1	1	1	1	1	1	1	1	1
609	3-oxoacyl-ACP reductase,3-oxoacyl-ACP reductase,3-	SP_1909 SP_1909 short chain dehydrogenase/reductase family oxidoreductase 1822913:1823674 reverse MW:27455		186	0	27	0	114	0	100	100	100	1	1	NA	NA	100	100	100	100	100	100	100	100	100	100	100	1	1	1	1	1	1	1	1	1	1	1	1	1	1	1	1	1	1	1	1	1	1
610	serine/threonine protein kinase,serine/threonine p	SP_1612 SP_1612 hypothetical protein 1512877:1513869 forward MW:38921		66	120	9	18	30	84	35.4839	33.3333	26.3158	1	0.125766	1.09953	1.53781	50	30	24.3902	36.3636	53.5714	27.5	33.3333	23.0769	26.6667	30	18.1818	1	1	0	0	0	0	0	1	0	1	1	1	1	0	1	0	0	1	0	1	0	0
611	Cof family protein,Cof family protein,Cof family p	SP_1245 SP_1245 Cof family protein 1177381:1178199 reverse MW:30270		186	0	27	0	114	0	100	100	100	1	1	NA	NA	100	100	100	100	100	100	100	100	100	100	100	1	1	1	1	1	1	1	1	1	1	1	1	1	1	1	1	1	1	1	1	1	1
612	uracil permease,uracil permease,uracil permease,ur	SP_1286 SP_1286 uracil permease 1220466:1221785 forward MW:46173		186	0	27	0	114	0	100	100	100	1	1	NA	NA	100	100	100	100	100	100	100	100	100	100	100	1	1	1	1	1	1	1	1	1	1	1	1	1	1	1	1	1	1	1	1	1	1
613	MutT/nudix family protein,MutT/nudix family protei	SP_1235 SP_1235 MutT/nudix family protein 1166750:1167217 reverse MW:17997		184	2	27	0	113	1	98.9247	100	99.1228	1	1	0	0.814725	95.8333	100	100	100	96.4286	100	100	100	100	96.6667	100	1	1	1	1	1	1	1	1	1	1	1	1	1	1	1	1	1	0	1	1	1	1
614	transcriptional regulator,transcriptional regulato	SP_1725 SP_1725 sucrose operon repressor 1628797:1629762 forward MW:35184		186	0	27	0	114	0	100	100	100	1	1	NA	NA	100	100	100	100	100	100	100	100	100	100	100	1	1	1	1	1	1	1	1	1	1	1	1	1	1	1	1	1	1	1	1	1	1
615	heat shock protein 3HSP33 homolog,heat shock prote	SP_2188 hslO Hsp33-like chaperonin 2107946:2108818 forward MW:31663		186	0	27	0	114	0	100	100	100	1	1	NA	NA	100	100	100	100	100	100	100	100	100	100	100	1	1	1	1	1	1	1	1	1	1	1	1	1	1	1	1	1	1	1	1	1	1
616	formate acetyltransferase 3,formate acetyltransfer	SP_0251 SP_0251 formate acetyltransferase, putative 220066:222504 forward MW:91373		186	0	27	0	114	0	100	100	100	1	1	NA	NA	100	100	100	100	100	100	100	100	100	100	100	1	1	1	1	1	1	1	1	1	1	1	1	1	1	1	1	1	1	1	1	1	1
617	Gfo/Idh/MocA family oxidoreductase,Gfo/Idh/MocA fa	SP_1325 SP_1325 Gfo/Idh/MocA family oxidoreductase 1248260:1249399 reverse MW:42130		186	0	27	0	114	0	100	100	100	1	1	NA	NA	100	100	100	100	100	100	100	100	100	100	100	1	1	1	1	1	1	1	1	1	1	1	1	1	1	1	1	1	1	1	1	1	1
618	Tn5252,Tn5252,Tn5252, ORF 10 protein,Tn5252,Tn5252	SP_1054 SP_1054 Tn5252, ORF 10 protein 991304:991660 forward MW:14167		127	59	13	14	67	47	68.2796	48.1481	58.7719	0.0506385	0.106335	2.30823	1.50782	70.8333	60	68.2927	66.6667	71.4286	70	48.1481	61.5385	60	53.3333	40.9091	1	1	1	0	1	1	1	1	1	1	1	1	1	0	1	0	0	1	1	0	1	0
619	isochorismatase family protein,isochorismatase fam	SP_1745 SP_1745 isochorismatase family protein 1648117:1648617 reverse MW:19269		186	0	27	0	114	0	100	100	100	1	1	NA	NA	100	100	100	100	100	100	100	100	100	100	100	1	1	1	1	1	1	1	1	1	1	1	1	1	1	1	1	1	1	1	1	1	1
620	nicotinate phosphoribosyltransferase,nicotinate ph	SP_1421 SP_1421 nicotinate phosphoribosyltransferase 1341630:1343090 reverse MW:55128		186	0	27	0	114	0	100	100	100	1	1	NA	NA	100	100	100	100	100	100	100	100	100	100	100	1	1	1	1	1	1	1	1	1	1	1	1	1	1	1	1	1	1	1	1	1	1
621	aldo/keto reductase family oxidoreductase,aldo/ket	SP_0791 SP_0791 aldo/keto reductase family oxidoreductase 745462:746388 forward MW:35164		186	0	27	0	114	0	100	100	100	1	1	NA	NA	100	100	100	100	100	100	100	100	100	100	100	1	1	1	1	1	1	1	1	1	1	1	1	1	1	1	1	1	1	1	1	1	1
622	beta-galactosidase subunit beta,beta-galactosidase	SP_1327 SP_1327 hypothetical protein 1251633:1252091 reverse MW:17457		186	0	27	0	114	0	100	100	100	1	1	NA	NA	100	100	100	100	100	100	100	100	100	100	100	1	1	1	1	1	1	1	1	1	1	1	1	1	1	1	1	1	1	1	1	1	1
623	accessory secretory protein Asp1,accessory secreto	SP_1762 SP_1762 hypothetical protein 1663962:1665542 reverse MW:62120		73	113	13	14	49	65	39.2473	48.1481	42.9825	0.406328	0.546389	0.696943	0.857409	41.6667	40	41.4634	27.2727	42.8571	42.5	48.1481	41.0256	53.3333	30	18.1818	0	1	0	0	0	0	0	1	1	1	1	0	1	0	1	0	0	0	0	1	0	0
624	diaminopimelate decarboxylase,diaminopimelate deca	SP_1978 SP_1978 diaminopimelate decarboxylase 1881846:1883096 reverse MW:46559		186	0	27	0	114	0	100	100	100	1	1	NA	NA	100	100	100	100	100	100	100	100	100	100	100	1	1	1	1	1	1	1	1	1	1	1	1	1	1	1	1	1	1	1	1	1	1
625	GNAT family acetyltransferase,GNAT family acetyltr	SP_1520 SP_1520 acetyltransferase 1427588:1428052 reverse MW:17457		186	0	27	0	113	1	100	100	99.1228	1	0.38	NA	Inf	100	100	100	100	100	100	100	97.4359	100	100	100	1	1	1	1	1	1	1	1	1	1	1	1	1	1	1	1	1	1	1	1	1	1
626	fructose-1-phosphate kinase,fructose-1-phosphate k	SP_0876 SP_0876 1-phosphofructokinase, putative 823444:824355 forward MW:32669		186	0	27	0	114	0	100	100	100	1	1	NA	NA	100	100	100	100	100	100	100	100	100	100	100	1	1	1	1	1	1	1	1	1	1	1	1	1	1	1	1	1	1	1	1	1	1
627	homoserine dehydrogenase,homoserine dehydrogenase,	SP_1361 SP_1361 homoserine dehydrogenase 1283097:1284383 reverse MW:46120		186	0	27	0	114	0	100	100	100	1	1	NA	NA	100	100	100	100	100	100	100	100	100	100	100	1	1	1	1	1	1	1	1	1	1	1	1	1	1	1	1	1	1	1	1	1	1
628	truncated IS200 family transposase,truncated IS200	SP_1622 SP_1622 IS200 family transposase 1522724:1523197 forward MW:18453		185	1	27	0	109	5	99.4624	100	95.614	1	0.0311296	0	8.43179	100	100	97.561	100	100	100	100	94.8718	95.5556	96.6667	100	1	1	1	1	1	1	1	1	1	1	1	1	1	1	1	1	1	1	1	1	1	1
629	amino acid permease family protein,amino acid perm	SP_1001 SP_1001 amino acid permease family protein 941805:943196 forward MW:49901		186	0	27	0	114	0	100	100	100	1	1	NA	NA	100	100	100	100	100	100	100	100	100	100	100	1	1	1	1	1	1	1	1	1	1	1	1	1	1	1	1	1	1	1	1	1	1
630	tetrapyrrole methylase,tetrapyrrole methylase,tetr	SP_0938 SP_0938 tetrapyrrole methylase family protein 889355:890224 forward MW:32399		186	0	27	0	114	0	100	100	100	1	1	NA	NA	100	100	100	100	100	100	100	100	100	100	100	1	1	1	1	1	1	1	1	1	1	1	1	1	1	1	1	1	1	1	1	1	1
631	TPR domain protein,TPR domain protein,TPR domain p	SP_1504 SP_1504 TPR domain-containing protein 1412458:1413669 reverse MW:46821		186	0	27	0	114	0	100	100	100	1	1	NA	NA	100	100	100	100	100	100	100	100	100	100	100	1	1	1	1	1	1	1	1	1	1	1	1	1	1	1	1	1	1	1	1	1	1
632	topology modulation protein,topology modulation pr	SP_0837 SP_0837 topology modulation protein 785809:786333 reverse MW:21107		182	4	26	1	107	7	97.8495	96.2963	93.8596	0.495732	0.110676	1.74443	2.96534	100	100	95.122	96.9697	100	97.5	96.2963	97.4359	93.3333	90	95.4545	1	1	1	1	1	1	1	1	1	1	1	1	1	1	1	1	1	1	1	1	1	1
633	phosphomethylpyrimidine kinase,phosphomethylpyrimi	SP_0726 SP_0726 phosphomethylpyrimidine kinase 690468:691259 reverse MW:28336		186	0	27	0	114	0	100	100	100	1	1	NA	NA	100	100	100	100	100	100	100	100	100	100	100	1	1	1	1	1	1	1	1	1	1	1	1	1	1	1	1	1	1	1	1	1	1
634	damage inducible protein CinA,damage inducible pro	SP_1941 SP_1941 competence damage-inducible protein A 1844634:1845890 reverse MW:45092		186	0	27	0	114	0	100	100	100	1	1	NA	NA	100	100	100	100	100	100	100	100	100	100	100	1	1	1	1	1	1	1	1	1	1	1	1	1	1	1	1	1	1	1	1	1	1
635	esterase superfamily protein,esterase superfamily	SP_0883 SP_0883 hypothetical protein 832650:832985 forward MW:12653		159	27	25	2	100	14	85.4839	92.5926	87.7193	0.546155	0.609131	0.472477	0.824966	91.6667	90	78.0488	84.8485	92.8571	82.5	92.5926	84.6154	91.1111	86.6667	90.9091	1	1	1	1	0	1	1	1	1	1	1	1	1	1	1	1	1	1	0	1	1	1
636	UDP-N-acetylglucosamine:LPS N-acetylglucosamine tr	SP_0689 murG undecaprenyldiphospho-muramoylpentapeptide beta-N- acetylglucosaminyltransferase 660649:661707 forward MW:39381		186	0	27	0	114	0	100	100	100	1	1	NA	NA	100	100	100	100	100	100	100	100	100	100	100	1	1	1	1	1	1	1	1	1	1	1	1	1	1	1	1	1	1	1	1	1	1
637	DNA-3-methyladenine glycosylase I,DNA-3-methyladen	SP_0180 SP_0180 DNA-3-methyladenine glycosylase I 172473:173009 forward MW:20392		186	0	27	0	114	0	100	100	100	1	1	NA	NA	100	100	100	100	100	100	100	100	100	100	100	1	1	1	1	1	1	1	1	1	1	1	1	1	1	1	1	1	1	1	1	1	1
638	conserved protein/domain typically associated with	SP_0565 SP_0565 hypothetical protein 531038:531487 forward MW:17196		167	19	26	1	109	5	89.7849	96.2963	95.614	0.480693	0.0815161	0.339274	0.404269	91.6667	95	82.9268	87.8788	92.8571	92.5	96.2963	94.8718	93.3333	100	95.4545	1	1	1	1	0	1	1	1	1	1	0	1	1	1	1	1	1	1	1	1	1	1
639	accessory secretory protein Asp2,accessory secreto	SP_1761 SP_1761 hypothetical protein 1662443:1663978 reverse MW:58766		73	113	13	14	49	65	39.2473	48.1481	42.9825	0.406328	0.546389	0.696943	0.857409	41.6667	40	41.4634	27.2727	42.8571	42.5	48.1481	41.0256	53.3333	30	18.1818	0	1	0	0	0	0	0	1	1	1	1	0	1	0	1	0	0	0	0	1	0	0
640	dltD protein,dltD protein,dltD protein,dltD protei	SP_2173 SP_2173 dltD protein 2090430:2091680 reverse MW:48034		186	0	27	0	114	0	100	100	100	1	1	NA	NA	100	100	100	100	100	100	100	100	100	100	100	1	1	1	1	1	1	1	1	1	1	1	1	1	1	1	1	1	1	1	1	1	1
641	SAM-dependent methyltransferase,SAM-dependent meth	SP_1743 SP_1743 hypothetical protein 1646902:1647648 reverse MW:28676		186	0	27	0	114	0	100	100	100	1	1	NA	NA	100	100	100	100	100	100	100	100	100	100	100	1	1	1	1	1	1	1	1	1	1	1	1	1	1	1	1	1	1	1	1	1	1
642	alanine dehydrogenase,alanine dehydrogenase,alanin	#N/A		167	19	26	1	108	6	89.7849	96.2963	94.7368	0.480693	0.195603	0.339274	0.489372	83.3333	85	97.561	87.8788	92.8571	87.5	96.2963	89.7436	97.7778	96.6667	90.9091	1	1	1	1	1	1	1	0	1	0	1	1	1	1	1	1	1	1	1	0	1	1
643	membrane associated protein,membrane associated pr	#N/A		160	26	25	2	104	10	86.0215	92.5926	91.2281	0.542664	0.203407	0.493663	0.592696	83.3333	85	92.6829	81.8182	82.1429	87.5	92.5926	82.0513	95.5556	96.6667	95.4545	1	1	1	1	1	1	1	0	1	1	1	0	0	0	1	1	1	1	1	1	1	1
644	prophage LambdaSa04, tail tape measure protein, TP	#N/A		38	148	5	22	28	86	20.4301	18.5185	24.5614	1	0.472997	1.1291	0.789257	25	20	17.0732	21.2121	28.5714	15	18.5185	23.0769	28.8889	20	22.7273	1	0	0	0	0	0	0	0	1	0	0	0	0	0	0	0	1	0	0	1	1	0
645	DegV family protein,DegV family protein,DegV famil	SP_1112 SP_1112 degV family protein 1041154:1041993 forward MW:30658		186	0	27	0	114	0	100	100	100	1	1	NA	NA	100	100	100	100	100	100	100	100	100	100	100	1	1	1	1	1	1	1	1	1	1	1	1	1	1	1	1	1	1	1	1	1	1
646	serine/alanine-adding enzyme MurM,serine/alanine-a	SP_0615 SP_0615 beta-lactam resistance factor 582470:583690 forward MW:47427		186	0	27	0	114	0	100	100	100	1	1	NA	NA	100	100	100	100	100	100	100	100	100	100	100	1	1	1	1	1	1	1	1	1	1	1	1	1	1	1	1	1	1	1	1	1	1
647	peptidoglycan branched peptide synthesis protein,	SP_0616 SP_0616 beta-lactam resistance factor 583695:584927 forward MW:47357		186	0	27	0	114	0	100	100	100	1	1	NA	NA	100	100	100	100	100	100	100	100	100	100	100	1	1	1	1	1	1	1	1	1	1	1	1	1	1	1	1	1	1	1	1	1	1
648	aquaporin Z-water channel protein,aquaporin Z-wate	SP_1778 SP_1778 aquaporin 1696189:1696857 reverse MW:22487		182	4	26	1	107	7	97.8495	96.2963	93.8596	0.495732	0.110676	1.74443	2.96534	100	100	95.122	96.9697	100	97.5	96.2963	97.4359	93.3333	90	95.4545	1	1	1	1	1	1	1	1	1	1	1	1	1	1	1	1	1	1	1	1	1	1
649	GTP pyrophosphokinase, stringent response protein,	SP_1645 SP_1645 GTP pyrophosphokinase 1541751:1543973 reverse MW:84657		186	0	27	0	114	0	100	100	100	1	1	NA	NA	100	100	100	100	100	100	100	100	100	100	100	1	1	1	1	1	1	1	1	1	1	1	1	1	1	1	1	1	1	1	1	1	1
650	putative metal-dependent membrane protease,putativ	SP_0144 SP_0144 hypothetical protein 141932:142597 forward MW:25352		167	19	24	3	95	19	89.7849	88.8889	83.3333	0.746752	0.110521	1.09821	1.75451	91.6667	75	87.8049	93.9394	100	87.5	88.8889	87.1795	88.8889	70	77.2727	1	1	1	0	1	1	1	1	1	1	1	1	1	1	1	0	1	1	1	1	1	1
651	ATP-dependent RNA helicase,ATP-dependent RNA helic	SP_0761 SP_0761 DEAD-box ATP dependent DNA helicase 719900:721243 forward MW:50747		186	0	27	0	114	0	100	100	100	1	1	NA	NA	100	100	100	100	100	100	100	100	100	100	100	1	1	1	1	1	1	1	1	1	1	1	1	1	1	1	1	1	1	1	1	1	1
652	glycosyl transferase,glycosyl transferase,glycosyl	SP_1771 SP_1771 glycosyl transferase family protein 1676082:1678172 reverse MW:81318	CAI32864.1	22	164	2	25	14	100	11.828	7.40741	12.2807	0.74625	1	1.67332	0.95835	25	15	14.6341	9.09091	7.14286	5	7.40741	12.8205	15.5556	6.66667	0	0	0	0	0	0	0	0	0	1	1	1	0	1	0	0	0	0	0	0	1	0	0
653	thioredoxin reductase,thioredoxin reductase,thiore	SP_1563 SP_1563 pyridine nucleotide-disulphide oxidoreductase family protein 1471173:1472138 forward MW:35141		186	0	27	0	114	0	100	100	100	1	1	NA	NA	100	100	100	100	100	100	100	100	100	100	100	1	1	1	1	1	1	1	1	1	1	1	1	1	1	1	1	1	1	1	1	1	1
654	spoU rRNA methylase family protein,spoU rRNA methy	SP_1973 SP_1973 spoU rRNA methylase family protein 1878795:1879535 reverse MW:26985		186	0	27	0	114	0	100	100	100	1	1	NA	NA	100	100	100	100	100	100	100	100	100	100	100	1	1	1	1	1	1	1	1	1	1	1	1	1	1	1	1	1	1	1	1	1	1
655	deoxyribose-phosphate aldolase,deoxyribose-phospha	SP_0843 SP_0843 deoxyribose-phosphate aldolase 790292:790954 forward MW:23004		186	0	27	0	114	0	100	100	100	1	1	NA	NA	100	100	100	100	100	100	100	100	100	100	100	1	1	1	1	1	1	1	1	1	1	1	1	1	1	1	1	1	1	1	1	1	1
656	hypothetical protein,hypothetical protein,hypothet	SP_1728 SP_1728 hypothetical protein 1632374:1632661 reverse MW:10696		186	0	27	0	114	0	100	100	100	1	1	NA	NA	100	100	100	100	100	100	100	100	100	100	100	1	1	1	1	1	1	1	1	1	1	1	1	1	1	1	1	1	1	1	1	1	1
657	glycosyl transferase,glycosyl transferase,glycosyl	SP_1758 SP_1758 glycosyl transferase, group 1 1658118:1659629 reverse MW:57782		73	113	13	14	49	65	39.2473	48.1481	42.9825	0.406328	0.546389	0.696943	0.857409	41.6667	40	41.4634	27.2727	42.8571	42.5	48.1481	41.0256	53.3333	30	18.1818	0	1	0	0	0	0	0	1	1	1	1	0	1	0	1	0	0	0	0	1	0	0
658	2,5-diketo-D-gluconic acid reductase A,2,5-diketo-	SP_1478 SP_1478 aldo/keto reductase family oxidoreductase 1391145:1391987 reverse MW:31402		186	0	27	0	114	0	100	100	100	1	1	NA	NA	100	100	100	100	100	100	100	100	100	100	100	1	1	1	1	1	1	1	1	1	1	1	1	1	1	1	1	1	1	1	1	1	1
659	ATP-dependent exoDNAse (exonuclease V) subunit alp	#N/A		62	124	8	19	48	66	33.3333	29.6296	42.1053	0.827793	0.13942	1.18652	0.688396	37.5	25	31.7073	42.4242	28.5714	32.5	29.6296	51.2821	40	33.3333	50	0	0	0	0	0	1	1	1	0	0	0	0	1	0	0	0	1	1	0	0	1	1
660	DNA-entry nuclease (competence-specific nuclease),	SP_1964 SP_1964 DNA-entry nuclease 1872210:1873034 reverse MW:29890		186	0	27	0	114	0	100	100	100	1	1	NA	NA	100	100	100	100	100	100	100	100	100	100	100	1	1	1	1	1	1	1	1	1	1	1	1	1	1	1	1	1	1	1	1	1	1
661	tRNA (uracil-5-)-methyltransferase Gid,tRNA (uraci	SP_0943 SP_0943 tRNA (uracil-5-)-methyltransferase Gid 892924:894294 forward MW:50411		186	0	27	0	114	0	100	100	100	1	1	NA	NA	100	100	100	100	100	100	100	100	100	100	100	1	1	1	1	1	1	1	1	1	1	1	1	1	1	1	1	1	1	1	1	1	1
662	surface protein (fragment),M26 family peptidase, C	#N/A		155	31	25	2	102	12	83.3333	92.5926	89.4737	0.267764	0.174784	0.401313	0.589225	83.3333	95	70.7317	84.8485	85.7143	87.5	92.5926	84.6154	88.8889	96.6667	95.4545	1	1	1	1	0	1	1	1	1	1	1	1	0	1	0	0	1	1	1	1	1	1
663	choline binding protein C,choline binding protein	#N/A		129	57	19	8	79	35	69.3548	70.3704	69.2982	1	1	0.95312	1.00266	70.8333	85	63.4146	57.5758	60.7143	82.5	70.3704	66.6667	71.1111	70	45.4545	1	1	0	1	0	1	1	1	1	1	0	1	1	1	1	1	0	0	0	1	1	0
664	aspartate-semialdehyde dehydrogenase,aspartate-sem	SP_1013 SP_1013 aspartate-semialdehyde dehydrogenase 957021:958097 forward MW:38977		186	0	27	0	114	0	100	100	100	1	1	NA	NA	100	100	100	100	100	100	100	100	100	100	100	1	1	1	1	1	1	1	1	1	1	1	1	1	1	1	1	1	1	1	1	1	1
665	L-asparaginase (L-asparagine amidohydrolase),L-asp	SP_1998 SP_1998 L-asparaginase, putative 1900696:1901658 forward MW:34869		186	0	27	0	114	0	100	100	100	1	1	NA	NA	100	100	100	100	100	100	100	100	100	100	100	1	1	1	1	1	1	1	1	1	1	1	1	1	1	1	1	1	1	1	1	1	1
666	major facilitator superfamily permease,major facil	SP_1436 SP_1436 hypothetical protein 1356073:1356702 forward MW:23476		170	16	26	1	111	3	91.3978	96.2963	97.3684	0.702788	0.0495822	0.409934	0.288145	91.6667	95	92.6829	90.9091	92.8571	87.5	96.2963	97.4359	97.7778	96.6667	95.4545	1	1	0	1	1	1	1	1	1	1	1	0	1	1	1	1	1	1	1	1	1	1
667	integral membrane protein,integral membrane protei	SP_1658 SP_1658 hypothetical protein 1558537:1558797 reverse MW:8521		186	0	27	0	114	0	100	100	100	1	1	NA	NA	100	100	100	100	100	100	100	100	100	100	100	1	1	1	1	1	1	1	1	1	1	1	1	1	1	1	1	1	1	1	1	1	1
668	riboflavin biosynthesis protein RibD,riboflavin bi	SP_0178 SP_0178 riboflavin biosynthesis protein RibD 170338:171438 reverse MW:40580		186	0	27	0	114	0	100	100	100	1	1	NA	NA	100	100	100	100	100	100	100	100	100	100	100	1	1	1	1	1	1	1	1	1	1	1	1	1	1	1	1	1	1	1	1	1	1
669	dihydrofolate reductase,dihydrofolate reductase,di	SP_1571 SP_1571 dihydrofolate reductase 1477417:1477923 reverse MW:19703		186	0	27	0	114	0	100	100	100	1	1	NA	NA	100	100	100	100	100	100	100	100	100	100	100	1	1	1	1	1	1	1	1	1	1	1	1	1	1	1	1	1	1	1	1	1	1
670	lactoylglutathione lyase,lactoylglutathione lyase,	#N/A		178	8	26	1	108	6	95.6989	96.2963	94.7368	1	0.780371	0.856369	1.23521	91.6667	95	97.561	96.9697	92.8571	97.5	96.2963	89.7436	97.7778	96.6667	90.9091	1	1	1	1	1	1	1	1	1	1	1	1	1	1	1	1	1	1	1	0	1	1
671	GMP reductase,GMP reductase,GMP reductase,GMP redu	SP_1249 SP_1249 guanosine 5'-monophosphate oxidoreductase 1183536:1184522 reverse MW:35912		186	0	27	0	114	0	100	100	100	1	1	NA	NA	100	100	100	100	100	100	100	100	100	100	100	1	1	1	1	1	1	1	1	1	1	1	1	1	1	1	1	1	1	1	1	1	1
672	arylsulfatase,arylsulfatase,arylsulfatase,arylsulf	#N/A		140	46	24	3	86	28	75.2688	88.8889	75.4386	0.144928	1	0.381826	0.99093	70.8333	80	70.7317	78.7879	75	77.5	88.8889	69.2308	73.3333	86.6667	95.4545	1	0	1	1	1	0	0	1	0	1	1	1	1	1	0	1	1	1	1	1	0	1
673	hypothetical protein,Protein of unknown function (	#N/A		184	2	27	0	113	1	98.9247	100	99.1228	1	1	0	0.814725	100	95	97.561	100	100	100	100	97.4359	100	100	100	1	1	1	1	1	1	1	1	1	1	1	1	1	1	1	1	1	1	1	1	1	1
674	anaerobic ribonucleotide reductase,anaerobic ribon	SP_0202 SP_0202 anaerobic ribonucleoside triphosphate reductase 188670:190877 forward MW:83779		186	0	27	0	114	0	100	100	100	1	1	NA	NA	100	100	100	100	100	100	100	100	100	100	100	1	1	1	1	1	1	1	1	1	1	1	1	1	1	1	1	1	1	1	1	1	1
675	hypothetical protein,hypothetical protein,hypothet	#N/A		96	90	10	17	50	64	51.6129	37.037	43.8596	0.216221	0.234033	1.80831	1.3639	41.6667	55	46.3415	60.6061	64.2857	45	37.037	43.5897	51.1111	33.3333	36.3636	1	0	1	0	1	1	0	0	1	0	1	0	0	0	0	0	1	0	0	1	1	0
676	UDP-N-acetylmuramyl tripeptide synthetase, Mur lig	SP_1589 SP_1589 hypothetical protein 1494373:1495716 forward MW:49603		186	0	27	0	114	0	100	100	100	1	1	NA	NA	100	100	100	100	100	100	100	100	100	100	100	1	1	1	1	1	1	1	1	1	1	1	1	1	1	1	1	1	1	1	1	1	1
677	proteinase,proteinase,proteinase,proteinase,protei	SP_0617 SP_0617 hypothetical protein 584985:585707 forward MW:27700		186	0	27	0	114	0	100	100	100	1	1	NA	NA	100	100	100	100	100	100	100	100	100	100	100	1	1	1	1	1	1	1	1	1	1	1	1	1	1	1	1	1	1	1	1	1	1
678	acetate kinase,acetate kinase,acetate kinase,aceta	SP_2044 SP_2044 acetate kinase 1947880:1949070 reverse MW:43342		186	0	27	0	114	0	100	100	100	1	1	NA	NA	100	100	100	100	100	100	100	100	100	100	100	1	1	1	1	1	1	1	1	1	1	1	1	1	1	1	1	1	1	1	1	1	1
679	ABC transporter ATP-binding protein,ABC transporte	SP_1704 SP_1704 ABC transporter, ATP-binding protein 1609606:1610238 reverse MW:24022		172	14	27	0	109	5	92.4731	100	95.614	0.224517	0.335628	0	0.564566	91.6667	85	85.3659	96.9697	92.8571	100	100	97.4359	91.1111	100	100	1	1	1	1	1	1	1	1	0	0	1	1	1	1	1	1	1	1	1	1	1	1
680	zinc metallopeptidase,zinc metallopeptidase,zinc m	SP_1935 SP_1935 hypothetical protein 1839288:1839647 reverse MW:13658		165	21	26	1	111	3	88.7097	96.2963	97.3684	0.322506	0.00755628	0.303364	0.213211	91.6667	95	78.0488	87.8788	92.8571	92.5	96.2963	97.4359	95.5556	100	95.4545	1	1	1	1	0	1	1	1	1	1	1	1	1	1	1	1	1	1	1	1	1	1
681	DNA topoisomerase I,DNA topoisomerase I,DNA topois	SP_1263 SP_1263 DNA topoisomerase I 1195085:1197184 reverse MW:79069		186	0	27	0	114	0	100	100	100	1	1	NA	NA	100	100	100	100	100	100	100	100	100	100	100	1	1	1	1	1	1	1	1	1	1	1	1	1	1	1	1	1	1	1	1	1	1
682	regulator of gtfB,regulator of gtfB,regulator of g	SP_0439 prfC peptide chain release factor 3 412442:413986 forward MW:58486		186	0	27	0	114	0	100	100	100	1	1	NA	NA	100	100	100	100	100	100	100	100	100	100	100	1	1	1	1	1	1	1	1	1	1	1	1	1	1	1	1	1	1	1	1	1	1
683	nitroreductase, NADPH-flavin oxidoreductase,nitror	SP_1710 SP_1710 nitroreductase family protein 1614075:1614788 reverse MW:26544		186	0	27	0	114	0	100	100	100	1	1	NA	NA	100	100	100	100	100	100	100	100	100	100	100	1	1	1	1	1	1	1	1	1	1	1	1	1	1	1	1	1	1	1	1	1	1
684	bacteriocin immunity protein,bacteriocin immunity	SP_0110 SP_0110 hypothetical protein 111157:113241 forward MW:79824		133	53	19	8	70	44	71.5054	70.3704	61.4035	1	0.0759686	1.05633	1.57484	83.3333	75	70.7317	72.7273	71.4286	62.5	70.3704	56.4103	60	70	68.1818	1	1	0	1	1	0	0	1	1	1	1	1	1	1	1	1	0	1	1	1	1	1
685	PTS system transporter subunit IIC,PTS system tran	SP_0310 celD cellobiose phosphotransferase system IIC component 282047:283393 forward MW:48235		124	62	22	5	82	32	66.6667	81.4815	71.9298	0.181964	0.371012	0.456031	0.781129	66.6667	80	63.4146	66.6667	75	57.5	81.4815	56.4103	80	80	81.8182	1	1	1	1	1	0	0	0	1	1	1	1	1	1	1	1	1	1	0	0	0	1
686	phosphotransferase system,phosphotransferase syste	SP_0474 SP_0474 PTS system, cellobiose-specific IIC component 452130:453452 forward MW:47039		144	42	24	3	91	23	77.4194	88.8889	79.8246	0.213668	0.666866	0.42997	0.866972	70.8333	85	70.7317	81.8182	75	82.5	88.8889	74.359	77.7778	90	100	1	0	1	1	1	0	0	1	0	1	1	1	1	1	0	1	1	1	1	1	0	1
687	prolyl-tRNA synthetase,prolyl-tRNA synthetase,prol	SP_0264 SP_0264 prolyl-tRNA synthetase 236246:238099 forward MW:68653		186	0	27	0	114	0	100	100	100	1	1	NA	NA	100	100	100	100	100	100	100	100	100	100	100	1	1	1	1	1	1	1	1	1	1	1	1	1	1	1	1	1	1	1	1	1	1
688	aspartate kinase,aspartate kinase,aspartate kinase	SP_0413 SP_0413 aspartate kinase 392656:394020 reverse MW:50236		186	0	27	0	114	0	100	100	100	1	1	NA	NA	100	100	100	100	100	100	100	100	100	100	100	1	1	1	1	1	1	1	1	1	1	1	1	1	1	1	1	1	1	1	1	1	1
689	LysA-like decarboxylase, diaminopimelate decarboxy	SP_0920 SP_0920 carboxynorspermidine decarboxylase 874398:875525 forward MW:42036		186	0	27	0	114	0	100	100	100	1	1	NA	NA	100	100	100	100	100	100	100	100	100	100	100	1	1	1	1	1	1	1	1	1	1	1	1	1	1	1	1	1	1	1	1	1	1
690	HesA/MoeB/ThiF family protein,HesA/MoeB/ThiF famil	SP_0695 SP_0695 HesA/MoeB/ThiF family protein 664654:665289 forward MW:23865		75	111	15	12	49	65	40.3226	55.5556	42.9825	0.148687	0.717279	0.542132	0.896634	45.8333	30	41.4634	39.3939	42.8571	40	55.5556	28.2051	55.5556	43.3333	22.7273	0	1	1	0	0	0	0	1	1	0	1	1	1	1	1	0	0	1	0	0	0	0
691	methionyl-tRNA synthetase,methionyl-tRNA synthetas	SP_1040 SP_1040 resolvase family site-specific recombinase 979223:980902 forward MW:64296		65	121	6	21	25	89	34.9462	22.2222	21.9298	0.274298	0.0194506	1.87507	1.90839	33.3333	30	41.4634	42.4242	21.4286	35	22.2222	25.641	26.6667	10	18.1818	1	0	0	0	1	1	1	1	0	0	0	0	1	0	0	0	0	0	0	0	1	0
692	aldose 1-epimerase,aldose 1-epimerase,aldose 1-epi	SP_0066 SP_0066 aldose 1-epimerase 70942:71979 forward MW:37782		186	0	27	0	114	0	100	100	100	1	1	NA	NA	100	100	100	100	100	100	100	100	100	100	100	1	1	1	1	1	1	1	1	1	1	1	1	1	1	1	1	1	1	1	1	1	1
693	multi antimicrobial extrusion (MATE) family transp	SP_2065 SP_2065 MATE efflux family protein 1965536:1966771 reverse MW:44204		186	0	27	0	114	0	100	100	100	1	1	NA	NA	100	100	100	100	100	100	100	100	100	100	100	1	1	1	1	1	1	1	1	1	1	1	1	1	1	1	1	1	1	1	1	1	1
694	zinc-containing alcohol dehydrogenase,zinc-contain	SP_1270 SP_1270 alcohol dehydrogenase, zinc-containing 1202683:1203705 reverse MW:38771		186	0	27	0	114	0	100	100	100	1	1	NA	NA	100	100	100	100	100	100	100	100	100	100	100	1	1	1	1	1	1	1	1	1	1	1	1	1	1	1	1	1	1	1	1	1	1
695	thiamine-phosphate pyrophosphorylase,thiamine-phos	SP_0725 thiE thiamine-phosphate pyrophosphorylase 689626:690258 forward MW:22770		186	0	27	0	114	0	100	100	100	1	1	NA	NA	100	100	100	100	100	100	100	100	100	100	100	1	1	1	1	1	1	1	1	1	1	1	1	1	1	1	1	1	1	1	1	1	1
696	PTS system, IIC component,PTS system, IIC componen	SP_2129 ulaA PTS system ascorbate-specific transporter subunit IIC 2040586:2041932 reverse MW:46849		186	0	27	0	114	0	100	100	100	1	1	NA	NA	100	100	100	100	100	100	100	100	100	100	100	1	1	1	1	1	1	1	1	1	1	1	1	1	1	1	1	1	1	1	1	1	1
697	membrane protein,membrane protein,membrane protein	SP_0879 SP_0879 hypothetical protein 828738:829271 reverse MW:19997		186	0	27	0	114	0	100	100	100	1	1	NA	NA	100	100	100	100	100	100	100	100	100	100	100	1	1	1	1	1	1	1	1	1	1	1	1	1	1	1	1	1	1	1	1	1	1
698	malA-protein,malA-protein,malA-protein,malA-protei	SP_2111 SP_2111 malA protein 2024521:2025321 forward MW:30648		186	0	27	0	114	0	100	100	100	1	1	NA	NA	100	100	100	100	100	100	100	100	100	100	100	1	1	1	1	1	1	1	1	1	1	1	1	1	1	1	1	1	1	1	1	1	1
699	tryptophan synthase, beta subunit,tryptophan synth	SP_1812 SP_1812 tryptophan synthase subunit beta 1725201:1726424 reverse MW:44275		186	0	27	0	114	0	100	100	100	1	1	NA	NA	100	100	100	100	100	100	100	100	100	100	100	1	1	1	1	1	1	1	1	1	1	1	1	1	1	1	1	1	1	1	1	1	1
700	mobilisation protein,mobilisation protein,Tn5253 h	SP_1055 SP_1055 Tn5252, ORF 9 protein 991665:992030 forward MW:14023		126	60	13	14	67	47	67.7419	48.1481	58.7719	0.0533467	0.136306	2.25222	1.47115	70.8333	60	65.8537	66.6667	71.4286	70	48.1481	61.5385	60	53.3333	40.9091	1	1	1	0	1	1	1	1	1	1	1	1	1	0	1	0	0	1	1	0	1	0
701	DNA processing protein DprA,DNA processing protein	SP_1266 SP_1266 DNA processing protein DprA, putative 1199284:1200144 reverse MW:31583		186	0	27	0	114	0	100	100	100	1	1	NA	NA	100	100	100	100	100	100	100	100	100	100	100	1	1	1	1	1	1	1	1	1	1	1	1	1	1	1	1	1	1	1	1	1	1
702	membrane protein,membrane protein,membrane protein	SP_2105 SP_2105 hypothetical protein 2014784:2015356 forward MW:20856		186	0	27	0	114	0	100	100	100	1	1	NA	NA	100	100	100	100	100	100	100	100	100	100	100	1	1	1	1	1	1	1	1	1	1	1	1	1	1	1	1	1	1	1	1	1	1
703	agmatine deiminase,agmatine deiminase,agmatine dei	SP_0921 SP_0921 agmatine deiminase 875522:876607 forward MW:40341		186	0	27	0	114	0	100	100	100	1	1	NA	NA	100	100	100	100	100	100	100	100	100	100	100	1	1	1	1	1	1	1	1	1	1	1	1	1	1	1	1	1	1	1	1	1	1
704	dimethyladenosine transferase,dimethyladenosine tr	SP_1985 ksgA dimethyladenosine transferase 1888618:1889457 reverse MW:31001		186	0	27	0	114	0	100	100	100	1	1	NA	NA	100	100	100	100	100	100	100	100	100	100	100	1	1	1	1	1	1	1	1	1	1	1	1	1	1	1	1	1	1	1	1	1	1
705	putative uncharacterized conserved secreted protei	SP_1914 SP_1914 hypothetical protein 1825660:1826334 reverse MW:24899		186	0	27	0	114	0	100	100	100	1	1	NA	NA	100	100	100	100	100	100	100	100	100	100	100	1	1	1	1	1	1	1	1	1	1	1	1	1	1	1	1	1	1	1	1	1	1
706	acyl-ACP thioesterase,acyl-ACP thioesterase,acyl-A	SP_1408 SP_1408 acyl-ACP thioesterase, putative 1328860:1329597 reverse MW:28505		186	0	27	0	114	0	100	100	100	1	1	NA	NA	100	100	100	100	100	100	100	100	100	100	100	1	1	1	1	1	1	1	1	1	1	1	1	1	1	1	1	1	1	1	1	1	1
707	putative membrane protein yetF,putative membrane p	SP_1841 SP_1841 hypothetical protein 1752148:1752525 reverse MW:13781		186	0	27	0	114	0	100	100	100	1	1	NA	NA	100	100	100	100	100	100	100	100	100	100	100	1	1	1	1	1	1	1	1	1	1	1	1	1	1	1	1	1	1	1	1	1	1
708	F5/8 type C domain containing protein,F5/8 type C	#N/A		63	123	10	17	46	68	33.871	37.037	40.3509	0.828823	0.268036	0.871313	0.757884	29.1667	55	34.1463	33.3333	42.8571	20	37.037	43.5897	33.3333	46.6667	63.6364	1	0	0	1	0	0	0	0	0	1	1	0	1	0	0	0	1	0	0	0	0	1
709	FKBP-type peptidyl-prolyl cis-trans isomerase (tri	SP_0400 tig trigger factor 378481:379764 forward MW:47199		186	0	27	0	114	0	100	100	100	1	1	NA	NA	100	100	100	100	100	100	100	100	100	100	100	1	1	1	1	1	1	1	1	1	1	1	1	1	1	1	1	1	1	1	1	1	1
710	Bcl-2 family protein,Bcl-2 family protein,Bcl-2 fa	SP_1610 SP_1610 hypothetical protein 1511651:1512328 reverse MW:24936		186	0	27	0	114	0	100	100	100	1	1	NA	NA	100	100	100	100	100	100	100	100	100	100	100	1	1	1	1	1	1	1	1	1	1	1	1	1	1	1	1	1	1	1	1	1	1
711	cysteine synthase,cysteine synthase,cysteine synth	SP_2210 SP_2210 cysteine synthase 2130642:2131562 forward MW:31857		186	0	27	0	114	0	100	100	100	1	1	NA	NA	100	100	100	100	100	100	100	100	100	100	100	1	1	1	1	1	1	1	1	1	1	1	1	1	1	1	1	1	1	1	1	1	1
712	dephospho-CoA kinase,dephospho-CoA kinase,dephosph	SP_0971 coaE dephospho-CoA kinase 917511:918116 forward MW:23005		186	0	27	0	114	0	100	100	100	1	1	NA	NA	100	100	100	100	100	100	100	100	100	100	100	1	1	1	1	1	1	1	1	1	1	1	1	1	1	1	1	1	1	1	1	1	1
713	sphingosine kinase,sphingosine kinase,sphingosine	SP_1045 SP_1045 hypothetical protein 984090:984974 forward MW:32682		169	17	25	2	97	17	90.8602	92.5926	85.0877	1	0.136502	0.796092	1.73883	91.6667	75	90.2439	93.9394	100	90	92.5926	89.7436	88.8889	73.3333	81.8182	1	1	1	0	1	1	1	1	1	1	1	1	1	1	1	0	1	1	1	1	1	1
714	esterase,esterase,esterase,esterase,esterase,ester	SP_0614 SP_0614 tributyrin esterase 581579:582358 forward MW:29900		186	0	27	0	114	0	100	100	100	1	1	NA	NA	100	100	100	100	100	100	100	100	100	100	100	1	1	1	1	1	1	1	1	1	1	1	1	1	1	1	1	1	1	1	1	1	1
715	YwlG protein,YwlG protein,YwlG protein,YwlG protei	SP_0663 SP_0663 hypothetical protein 634196:634759 forward MW:20319		186	0	27	0	114	0	100	100	100	1	1	NA	NA	100	100	100	100	100	100	100	100	100	100	100	1	1	1	1	1	1	1	1	1	1	1	1	1	1	1	1	1	1	1	1	1	1
716	glycyl-tRNA synthetase alpha subunit,glycyl-tRNA s	SP_1475 glyQ glycyl-tRNA synthetase subunit alpha 1388824:1389741 reverse MW:34964		186	0	27	0	114	0	100	100	100	1	1	NA	NA	100	100	100	100	100	100	100	100	100	100	100	1	1	1	1	1	1	1	1	1	1	1	1	1	1	1	1	1	1	1	1	1	1
717	SprT family protein,SprT family protein,SprT famil	SP_0909 SP_0909 hypothetical protein 862955:863404 forward MW:17954		186	0	27	0	114	0	100	100	100	1	1	NA	NA	100	100	100	100	100	100	100	100	100	100	100	1	1	1	1	1	1	1	1	1	1	1	1	1	1	1	1	1	1	1	1	1	1
718	phage protein,phage protein,phage protein,phage pr	SP_1134 SP_1134 hypothetical protein 1066524:1067141 forward MW:24022		87	99	13	14	36	78	46.7742	48.1481	31.5789	1	0.0110659	0.946602	1.89999	54.1667	35	46.3415	45.4545	39.2857	55	48.1481	28.2051	42.2222	20	27.2727	0	1	1	0	1	1	1	0	0	1	1	1	0	1	1	0	0	0	0	1	1	0
719	DNA polymerase III, delta subunit,DNA polymerase I	SP_0765 holA DNA polymerase III subunit delta 724170:725207 forward MW:39743		186	0	27	0	114	0	100	100	100	1	1	NA	NA	100	100	100	100	100	100	100	100	100	100	100	1	1	1	1	1	1	1	1	1	1	1	1	1	1	1	1	1	1	1	1	1	1
720	GNAT family acetyltransferase,acetyltransferase, g	SP_0204 SP_0204 acetyltransferase 191073:191579 forward MW:19050		186	0	27	0	114	0	100	100	100	1	1	NA	NA	100	100	100	100	100	100	100	100	100	100	100	1	1	1	1	1	1	1	1	1	1	1	1	1	1	1	1	1	1	1	1	1	1
721	putative haloacid dehalogenase-like hydrolase,puta	SP_2064 SP_2064 HAD superfamily hydrolase 1964912:1965532 reverse MW:23490		186	0	27	0	114	0	100	100	100	1	1	NA	NA	100	100	100	100	100	100	100	100	100	100	100	1	1	1	1	1	1	1	1	1	1	1	1	1	1	1	1	1	1	1	1	1	1
722	NADPH-dependent FMN reductase domain-containing pr	SP_1471 SP_1471 oxidoreductase, putative 1384186:1384791 forward MW:22575		186	0	27	0	114	0	100	100	100	1	1	NA	NA	100	100	100	100	100	100	100	100	100	100	100	1	1	1	1	1	1	1	1	1	1	1	1	1	1	1	1	1	1	1	1	1	1
723	ATP-dependent RNA helicase,ATP-dependent RNA helic	SP_1586 SP_1586 ATP-dependent RNA helicase, putative 1489766:1491340 reverse MW:58796		186	0	27	0	114	0	100	100	100	1	1	NA	NA	100	100	100	100	100	100	100	100	100	100	100	1	1	1	1	1	1	1	1	1	1	1	1	1	1	1	1	1	1	1	1	1	1
724	transposase,transposase,transposase,transposase,tr	#N/A		124	62	21	6	88	26	66.6667	77.7778	77.193	0.278521	0.0670674	0.572811	0.591928	70.8333	65	65.8537	66.6667	71.4286	62.5	77.7778	74.359	80	76.6667	77.2727	0	1	1	1	0	0	0	1	1	1	1	1	1	0	1	1	1	1	0	1	0	1
725	FeS assembly protein SufD,FeS assembly protein Suf	SP_0868 SP_0868 hypothetical protein 814319:815581 forward MW:46271		186	0	27	0	114	0	100	100	100	1	1	NA	NA	100	100	100	100	100	100	100	100	100	100	100	1	1	1	1	1	1	1	1	1	1	1	1	1	1	1	1	1	1	1	1	1	1
726	hypothetical protein,hypothetical protein,hypothet	#N/A		171	15	26	1	108	6	91.9355	96.2963	94.7368	0.699637	0.485481	0.439753	0.634246	95.8333	95	82.9268	93.9394	96.4286	92.5	96.2963	94.8718	91.1111	100	100	1	1	1	1	0	1	1	1	1	1	1	1	1	1	1	1	1	1	1	1	1	1
727	jag protein,jag protein,jag protein,jag protein,ja	SP_2040 SP_2040 jag protein, putative 1945556:1946542 reverse MW:37078		186	0	27	0	114	0	100	100	100	1	1	NA	NA	100	100	100	100	100	100	100	100	100	100	100	1	1	1	1	1	1	1	1	1	1	1	1	1	1	1	1	1	1	1	1	1	1
728	dihydrodipicolinate synthase,dihydrodipicolinate s	SP_1014 dapA dihydrodipicolinate synthase 958153:959088 forward MW:33881		186	0	27	0	114	0	100	100	100	1	1	NA	NA	100	100	100	100	100	100	100	100	100	100	100	1	1	1	1	1	1	1	1	1	1	1	1	1	1	1	1	1	1	1	1	1	1
729	UDP-N-acetylmuramate-alanine ligase,UDP-N-acetylmu	SP_1521 murC UDP-N-acetylmuramate--L-alanine ligase 1428062:1429396 reverse MW:49886		186	0	27	0	114	0	100	100	100	1	1	NA	NA	100	100	100	100	100	100	100	100	100	100	100	1	1	1	1	1	1	1	1	1	1	1	1	1	1	1	1	1	1	1	1	1	1
730	ABC transporter substrate-binding lipoprotein,ABC	SP_0149 SP_0149 lipoprotein 146497:147351 forward MW:31177		186	0	27	0	114	0	100	100	100	1	1	NA	NA	100	100	100	100	100	100	100	100	100	100	100	1	1	1	1	1	1	1	1	1	1	1	1	1	1	1	1	1	1	1	1	1	1
731	NADP-dependent glyceraldehyde-3-phosphate dehydrog	SP_1119 SP_1119 glyceraldehyde-3-phosphate dehydrogenase, NADP-dependent 1051812:1053236 forward MW:51110		186	0	27	0	114	0	100	100	100	1	1	NA	NA	100	100	100	100	100	100	100	100	100	100	100	1	1	1	1	1	1	1	1	1	1	1	1	1	1	1	1	1	1	1	1	1	1
732	thiamine biosynthesis ATP pyrophosphatase,thiamine	SP_0881 SP_0881 thiamine biosynthesis protein ThiI 830455:831669 forward MW:45161		186	0	27	0	114	0	100	100	100	1	1	NA	NA	100	100	100	100	100	100	100	100	100	100	100	1	1	1	1	1	1	1	1	1	1	1	1	1	1	1	1	1	1	1	1	1	1
733	DRTGG domain/CBS domain-containing protein,DRTGG d	SP_1083 SP_1083 hypothetical protein 1019038:1020315 forward MW:47650		186	0	27	0	114	0	100	100	100	1	1	NA	NA	100	100	100	100	100	100	100	100	100	100	100	1	1	1	1	1	1	1	1	1	1	1	1	1	1	1	1	1	1	1	1	1	1
734	fatty acid/phospholipid synthesis protein,fatty ac	SP_0037 SP_0037 putative glycerol-3-phosphate acyltransferase PlsX 38101:39093 forward MW:34849		186	0	27	0	114	0	100	100	100	1	1	NA	NA	100	100	100	100	100	100	100	100	100	100	100	1	1	1	1	1	1	1	1	1	1	1	1	1	1	1	1	1	1	1	1	1	1
735	ferric iron ABC transporter membrane-spanning perm	SP_1870 SP_1870 iron-compound ABC transporter, permease protein 1775461:1776417 forward MW:36235		186	0	27	0	114	0	100	100	100	1	1	NA	NA	100	100	100	100	100	100	100	100	100	100	100	1	1	1	1	1	1	1	1	1	1	1	1	1	1	1	1	1	1	1	1	1	1
736	phospho-2-dehydro-3-deoxyheptonate aldolase, (DAHP	SP_1701 SP_1701 phospho-2-dehydro-3-deoxyheptonate aldolase 1605520:1606551 reverse MW:38794		186	0	27	0	114	0	100	100	100	1	1	NA	NA	100	100	100	100	100	100	100	100	100	100	100	1	1	1	1	1	1	1	1	1	1	1	1	1	1	1	1	1	1	1	1	1	1
737	mannose-6-phosphate isomerase,mannose-6-phosphate	SP_0736 SP_0736 mannose-6-phosphate isomerase 698940:699884 forward MW:35222		186	0	27	0	114	0	100	100	100	1	1	NA	NA	100	100	100	100	100	100	100	100	100	100	100	1	1	1	1	1	1	1	1	1	1	1	1	1	1	1	1	1	1	1	1	1	1
738	recombination protein recF,recombination protein r	SP_2227 recF recombination protein F 2144824:2145921 forward MW:41900		186	0	27	0	114	0	100	100	100	1	1	NA	NA	100	100	100	100	100	100	100	100	100	100	100	1	1	1	1	1	1	1	1	1	1	1	1	1	1	1	1	1	1	1	1	1	1
739	hypothetical protein,hypothetical protein,hypothet	SP_0901 SP_0901 hypothetical protein 856151:856462 forward MW:12249		186	0	27	0	114	0	100	100	100	1	1	NA	NA	100	100	100	100	100	100	100	100	100	100	100	1	1	1	1	1	1	1	1	1	1	1	1	1	1	1	1	1	1	1	1	1	1
740	aminopeptidase,aminopeptidase,aminopeptidase,amino	SP_0281 SP_0281 aminopeptidase C 258529:259863 forward MW:50256		186	0	27	0	114	0	100	100	100	1	1	NA	NA	100	100	100	100	100	100	100	100	100	100	100	1	1	1	1	1	1	1	1	1	1	1	1	1	1	1	1	1	1	1	1	1	1
741	helix-turn-helix domain-containing protein,transcr	SP_0584 SP_0584 transcriptional regulator, putative 553626:553838 forward MW:7597		184	2	27	0	110	4	98.9247	100	96.4912	1	0.205428	0	3.33155	95.8333	100	100	100	96.4286	100	100	92.3077	100	96.6667	86.3636	1	1	1	1	1	1	1	1	1	1	1	1	1	1	1	1	1	1	0	1	1	1
742	fibronectin/fibrinogen binding protein,fibronectin	SP_0966 SP_0966 adherence and virulence protein A 913089:914744 reverse MW:63291		186	0	27	0	114	0	100	100	100	1	1	NA	NA	100	100	100	100	100	100	100	100	100	100	100	1	1	1	1	1	1	1	1	1	1	1	1	1	1	1	1	1	1	1	1	1	1
743	FolD bifunctional protein; includes: methylenetetr	SP_0825 SP_0825 bifunctional 5,10-methylene-tetrahydrofolate dehydrogenase/ 5,10-methylene-tetrahydrofolate cyclohydrolase 774761:775618 forward MW:30742		186	0	27	0	114	0	100	100	100	1	1	NA	NA	100	100	100	100	100	100	100	100	100	100	100	1	1	1	1	1	1	1	1	1	1	1	1	1	1	1	1	1	1	1	1	1	1
744	galactose mutarotase-like enzyme,protein LacX, pla	#N/A		185	1	27	0	112	2	99.4624	100	98.2456	1	0.559747	0	3.29003	100	100	97.561	100	100	100	100	97.4359	100	96.6667	100	1	1	1	1	1	1	1	1	1	1	1	1	1	1	1	1	1	1	1	1	1	1
745	membrane-associated phospholipid phosphatase,membr	SP_1916 SP_1916 PAP2 family protein 1826900:1827403 reverse MW:18774		186	0	27	0	114	0	100	100	100	1	1	NA	NA	100	100	100	100	100	100	100	100	100	100	100	1	1	1	1	1	1	1	1	1	1	1	1	1	1	1	1	1	1	1	1	1	1
746	ABC transporter substrate-binding protein,ABC tran	SP_1069 SP_1069 hypothetical protein 1005606:1006640 forward MW:36428		186	0	27	0	114	0	100	100	100	1	1	NA	NA	100	100	100	100	100	100	100	100	100	100	100	1	1	1	1	1	1	1	1	1	1	1	1	1	1	1	1	1	1	1	1	1	1
747	ABC transporter substrate-binding protein,ABC tran	SP_1069 SP_1069 hypothetical protein 1005606:1006640 forward MW:36428		90	96	15	12	69	45	48.3871	55.5556	60.5263	0.54046	0.0435973	0.751018	0.612435	41.6667	40	48.7805	51.5152	53.5714	50	55.5556	69.2308	57.7778	53.3333	59.0909	0	0	0	0	1	1	1	0	0	0	1	0	0	1	0	0	1	1	1	0	1	1
748	peptidase M13 superfamily,peptidase M13 superfamil	SP_1647 SP_1647 endopeptidase O 1545684:1547576 reverse MW:71899		186	0	27	0	114	0	100	100	100	1	1	NA	NA	100	100	100	100	100	100	100	100	100	100	100	1	1	1	1	1	1	1	1	1	1	1	1	1	1	1	1	1	1	1	1	1	1
749	maltodextrin phosphorylase,maltodextrin phosphoryl	SP_2106 SP_2106 glycogen phosphorylase family protein 2016399:2018657 reverse MW:85202		186	0	27	0	114	0	100	100	100	1	1	NA	NA	100	100	100	100	100	100	100	100	100	100	100	1	1	1	1	1	1	1	1	1	1	1	1	1	1	1	1	1	1	1	1	1	1
750	fructokinase,fructokinase,fructokinase,fructokinas	SP_1721 SP_1721 fructokinase 1624067:1624954 reverse MW:31940		186	0	27	0	114	0	100	100	100	1	1	NA	NA	100	100	100	100	100	100	100	100	100	100	100	1	1	1	1	1	1	1	1	1	1	1	1	1	1	1	1	1	1	1	1	1	1
751	putative alpha/beta superfamily hydrolase,putative	SP_0666 SP_0666 hypothetical protein 642284:642901 forward MW:22959		175	11	26	1	102	12	94.086	96.2963	89.4737	1	0.180112	0.613086	1.86762	95.8333	95	92.6829	96.9697	92.8571	92.5	96.2963	89.7436	91.1111	86.6667	95.4545	1	1	1	1	1	1	1	1	1	1	1	1	1	1	1	1	1	1	0	1	1	1
752	dehydrogenase family protein, saccharopine dehydro	SP_0919 SP_0919 hypothetical protein 873139:874398 forward MW:46990		186	0	27	0	114	0	100	100	100	1	1	NA	NA	100	100	100	100	100	100	100	100	100	100	100	1	1	1	1	1	1	1	1	1	1	1	1	1	1	1	1	1	1	1	1	1	1
753	high-affinity Fe2+/Pb2+ permease,high-affinity Fe2	SP_1300 SP_1300 hypothetical protein 1231299:1231517 reverse MW:8108		186	0	27	0	114	0	100	100	100	1	1	NA	NA	100	100	100	100	100	100	100	100	100	100	100	1	1	1	1	1	1	1	1	1	1	1	1	1	1	1	1	1	1	1	1	1	1
754	5'-methylthioadenosine nucleosidase/S-adenosylhomo	SP_0991 SP_0991 5'-methylthioadenosine/S-adenosylhomocysteine nucleosidase 934536:935228 forward MW:24684		186	0	27	0	114	0	100	100	100	1	1	NA	NA	100	100	100	100	100	100	100	100	100	100	100	1	1	1	1	1	1	1	1	1	1	1	1	1	1	1	1	1	1	1	1	1	1
755	thiamine pyrophosphokinase,thiamine pyrophosphokin	SP_1982 SP_1982 hypothetical protein 1886446:1887129 reverse MW:25906		186	0	27	0	114	0	100	100	100	1	1	NA	NA	100	100	100	100	100	100	100	100	100	100	100	1	1	1	1	1	1	1	1	1	1	1	1	1	1	1	1	1	1	1	1	1	1
756	dnaJ protein, Heat-shock protein (activation of Dn	SP_0519 SP_0519 chaperone protein DnaJ 500067:501203 forward MW:40502		186	0	27	0	114	0	100	100	100	1	1	NA	NA	100	100	100	100	100	100	100	100	100	100	100	1	1	1	1	1	1	1	1	1	1	1	1	1	1	1	1	1	1	1	1	1	1
757	cytochrome c-type biogenesis protein,cytochrome c-	SP_0658 SP_0658 cytochrome c-type biogenesis protein CcdA 628968:629678 forward MW:25430		186	0	27	0	114	0	100	100	100	1	1	NA	NA	100	100	100	100	100	100	100	100	100	100	100	1	1	1	1	1	1	1	1	1	1	1	1	1	1	1	1	1	1	1	1	1	1
758	glycerol-3-phosphate dehydrogenase (NAD(P)+),glyce	SP_2091 gpsA NAD(P)H-dependent glycerol-3-phosphate dehydrogenase 1998790:1999806 forward MW:36777		186	0	27	0	114	0	100	100	100	1	1	NA	NA	100	100	100	100	100	100	100	100	100	100	100	1	1	1	1	1	1	1	1	1	1	1	1	1	1	1	1	1	1	1	1	1	1
759	PTS system transporter subunit IIA,PTS system fruc	SP_1173 SP_1173 phosphotransferase mannnose-specific family component IIA 1107462:1107836 reverse MW:13214		179	7	27	0	114	0	96.2366	100	100	0.599347	0.0469935	0	0	91.6667	95	92.6829	100	96.4286	100	100	100	100	100	100	1	1	1	1	1	1	1	1	1	1	1	1	0	1	1	1	1	1	1	1	1	1
760	hypothetical protein,hypothetical protein,hypothet	SP_0475 SP_0475 hypothetical protein 453400:455340 forward MW:76105		95	91	16	11	56	58	51.0753	59.2593	49.1228	0.537215	0.812096	0.718833	1.08096	37.5	45	63.4146	48.4848	64.2857	42.5	59.2593	53.8462	60	26.6667	50	0	1	1	0	1	0	0	0	0	1	1	0	0	1	1	0	1	0	0	0	0	1
761	hypothetical protein,hypothetical protein,hypothet	#N/A		96	90	10	17	51	63	51.6129	37.037	44.7368	0.216221	0.284542	1.80831	1.31642	41.6667	55	48.7805	60.6061	64.2857	42.5	37.037	43.5897	53.3333	33.3333	36.3636	1	0	1	0	1	1	0	0	1	0	1	0	0	0	0	0	1	0	0	1	1	0
762	cI-like repressor, S. pneumoniae bacteriophage EJ-	#N/A		50	136	5	22	23	91	26.8817	18.5185	20.1754	0.481502	0.213488	1.61432	1.45282	16.6667	25	29.2683	39.3939	25	22.5	18.5185	20.5128	20	20	18.1818	0	0	0	0	0	1	0	0	1	1	0	0	0	0	0	0	0	0	0	0	1	0
763	hypothetical protein,hypothetical protein,hypothet	#N/A		7	179	0	27	8	106	3.76344	0	7.01754	0.599347	0.275325	Inf	0.519334	8.33333	10	0	3.0303	7.14286	0	0	12.8205	2.22222	6.66667	0	0	0	0	0	0	0	0	0	0	0	1	0	0	0	0	0	0	0	0	1	0	0
764	phage protein,phage protein,phage protein,phage pr	#N/A		43	143	3	24	21	93	23.1183	11.1111	18.4211	0.212361	0.384842	2.39753	1.33042	12.5	20	24.3902	33.3333	25	20	11.1111	20.5128	15.5556	20	13.6364	0	0	0	0	0	1	0	0	0	0	0	0	0	0	0	0	0	0	0	1	1	0
765	signal recognition particle protein,signal recogni	SP_1287 SP_1287 signal recognition particle protein 1221980:1223551 reverse MW:57758		186	0	27	0	114	0	100	100	100	1	1	NA	NA	100	100	100	100	100	100	100	100	100	100	100	1	1	1	1	1	1	1	1	1	1	1	1	1	1	1	1	1	1	1	1	1	1
766	hypothetical protein,hypothetical protein,hypothet	#N/A		176	10	26	1	108	6	94.6237	96.2963	94.7368	1	1	0.678011	0.97785	91.6667	95	92.6829	100	89.2857	97.5	96.2963	94.8718	97.7778	90	95.4545	1	1	1	1	1	1	1	1	1	1	1	1	1	1	1	1	1	0	0	1	1	1
767	PTS system, IIC component, GatC,galactitol-specifi	SP_0647 SP_0647 PTS system, IIC component, putative 613572:615047 forward MW:53082		186	0	27	0	114	0	100	100	100	1	1	NA	NA	100	100	100	100	100	100	100	100	100	100	100	1	1	1	1	1	1	1	1	1	1	1	1	1	1	1	1	1	1	1	1	1	1
768	aminotransferase class-V,aminotransferase class-V,	SP_1094 SP_1094 aminotransferase, class-V 1027582:1028664 reverse MW:39572		186	0	27	0	114	0	100	100	100	1	1	NA	NA	100	100	100	100	100	100	100	100	100	100	100	1	1	1	1	1	1	1	1	1	1	1	1	1	1	1	1	1	1	1	1	1	1
769	glycosyl transferase family protein,glycosyl trans	SP_1838 SP_1838 glycosyl transferase, putative 1747591:1748283 reverse MW:26785	CAI32723.1	186	0	27	0	114	0	100	100	100	1	1	NA	NA	100	100	100	100	100	100	100	100	100	100	100	1	1	1	1	1	1	1	1	1	1	1	1	1	1	1	1	1	1	1	1	1	1
770	histone acetyltransferase HPA2,histone acetyltrans	SP_0490 SP_0490 hypothetical protein 468782:469171 forward MW:14888		186	0	27	0	114	0	100	100	100	1	1	NA	NA	100	100	100	100	100	100	100	100	100	100	100	1	1	1	1	1	1	1	1	1	1	1	1	1	1	1	1	1	1	1	1	1	1
771	thioredoxin,thioredoxin,thioredoxin,thioredoxin,th	SP_1000 SP_1000 thioredoxin family protein 940874:941431 forward MW:20702		186	0	27	0	114	0	100	100	100	1	1	NA	NA	100	100	100	100	100	100	100	100	100	100	100	1	1	1	1	1	1	1	1	1	1	1	1	1	1	1	1	1	1	1	1	1	1
772	hypothetical protein,hypothetical protein,hypothet	SP_1364 SP_1364 hypothetical protein 1286534:1287967 reverse MW:54827		186	0	27	0	114	0	100	100	100	1	1	NA	NA	100	100	100	100	100	100	100	100	100	100	100	1	1	1	1	1	1	1	1	1	1	1	1	1	1	1	1	1	1	1	1	1	1
773	AraC family transcriptional regulator,AraC family	SP_1433 SP_1433 AraC family transcriptional regulator 1351451:1352443 reverse MW:38423		168	18	25	2	110	4	90.3226	92.5926	96.4912	1	0.0659666	0.747605	0.340444	91.6667	95	92.6829	90.9091	92.8571	82.5	92.5926	94.8718	97.7778	96.6667	95.4545	1	1	0	1	1	1	1	1	1	1	1	0	1	1	1	1	1	1	1	1	1	1
774	sugar ABC transporter permease,sugar ABC transport	SP_0847 SP_0847 sugar ABC transporter, permease protein, putative 794144:795202 forward MW:37419		186	0	27	0	114	0	100	100	100	1	1	NA	NA	100	100	100	100	100	100	100	100	100	100	100	1	1	1	1	1	1	1	1	1	1	1	1	1	1	1	1	1	1	1	1	1	1
775	glycosyl transferase, family 2,glycosyl transferas	SP_1764 SP_1764 glycosyl transferase family protein 1666826:1667731 reverse MW:35011		73	113	13	14	49	65	39.2473	48.1481	42.9825	0.406328	0.546389	0.696943	0.857409	41.6667	40	41.4634	27.2727	42.8571	42.5	48.1481	41.0256	53.3333	30	18.1818	0	1	0	0	0	0	0	1	1	1	1	0	1	0	1	0	0	0	0	1	0	0
776	adhesion lipoprotein,adhesion lipoprotein,adhesion	SP_1002 SP_1002 adhesion lipoprotein 943339:944256 forward MW:33951		186	0	27	0	114	0	100	100	100	1	1	NA	NA	100	100	100	100	100	100	100	100	100	100	100	1	1	1	1	1	1	1	1	1	1	1	1	1	1	1	1	1	1	1	1	1	1
777	glucose-1-phosphate adenylyltransferase,glucose-1-	SP_1122 glgC glucose-1-phosphate adenylyltransferase 1055637:1056779 forward MW:41491		186	0	27	0	114	0	100	100	100	1	1	NA	NA	100	100	100	100	100	100	100	100	100	100	100	1	1	1	1	1	1	1	1	1	1	1	1	1	1	1	1	1	1	1	1	1	1
778	5,10-methylenetetrahydrofolate reductase,5,10-meth	SP_0586 SP_0586 5,10-methylenetetrahydrofolate reductase 556412:557278 forward MW:32173		186	0	27	0	114	0	100	100	100	1	1	NA	NA	100	100	100	100	100	100	100	100	100	100	100	1	1	1	1	1	1	1	1	1	1	1	1	1	1	1	1	1	1	1	1	1	1
779	tellurite resistance protein TehB,tellurite resist	SP_0977 SP_0977 tellurite resistance protein TehB 922626:923486 forward MW:32685		186	0	27	0	114	0	100	100	100	1	1	NA	NA	100	100	100	100	100	100	100	100	100	100	100	1	1	1	1	1	1	1	1	1	1	1	1	1	1	1	1	1	1	1	1	1	1
780	hypothetical protein,hypothetical protein,hypothet	SP_0703 SP_0703 hypothetical protein 669761:670111 forward MW:12427		159	27	23	4	104	10	85.4839	85.1852	91.2281	1	0.152793	1.02404	0.567251	70.8333	90	95.122	78.7879	89.2857	85	85.1852	87.1795	93.3333	93.3333	63.6364	0	0	1	0	1	0	1	1	1	1	1	1	1	1	1	1	0	1	1	1	0	0
781	leucine-rich protein,leucine-rich protein,leucine-	SP_0593 SP_0593 hypothetical protein 563513:564397 forward MW:34275		186	0	27	0	114	0	100	100	100	1	1	NA	NA	100	100	100	100	100	100	100	100	100	100	100	1	1	1	1	1	1	1	1	1	1	1	1	1	1	1	1	1	1	1	1	1	1
782	PTS glucose-specific enzyme IIABC component,PTS gl	SP_0758 SP_0758 PTS system, IIABC components 716713:718893 forward MW:77995		186	0	27	0	114	0	100	100	100	1	1	NA	NA	100	100	100	100	100	100	100	100	100	100	100	1	1	1	1	1	1	1	1	1	1	1	1	1	1	1	1	1	1	1	1	1	1
783	lysyl-tRNA synthetase,lysyl-tRNA synthetase,lysyl-	SP_0713 lysS lysyl-tRNA synthetase 676624:678099 forward MW:56110		186	0	27	0	114	0	100	100	100	1	1	NA	NA	100	100	100	100	100	100	100	100	100	100	100	1	1	1	1	1	1	1	1	1	1	1	1	1	1	1	1	1	1	1	1	1	1
784	putative DNA-binding/iron metalloprotein/AP endonu	SP_0129 SP_0129 putative DNA-binding/iron metalloprotein/AP endonuclease 129407:130417 forward MW:36185		186	0	27	0	114	0	100	100	100	1	1	NA	NA	100	100	100	100	100	100	100	100	100	100	100	1	1	1	1	1	1	1	1	1	1	1	1	1	1	1	1	1	1	1	1	1	1
785	serine/threonine protein phosphatase family protei	SP_1637 SP_1637 hypothetical protein 1536395:1537243 reverse MW:32640		186	0	27	0	114	0	100	100	100	1	1	NA	NA	100	100	100	100	100	100	100	100	100	100	100	1	1	1	1	1	1	1	1	1	1	1	1	1	1	1	1	1	1	1	1	1	1
786	DNA repair protein RadA,DNA repair protein RadA,DN	#N/A		186	0	27	0	114	0	100	100	100	1	1	NA	NA	100	100	100	100	100	100	100	100	100	100	100	1	1	1	1	1	1	1	1	1	1	1	1	1	1	1	1	1	1	1	1	1	1
787	hypothetical protein,hypothetical protein,hypothet	SP_2004 SP_2004 hypothetical protein 1907056:1907250 reverse MW:7808		186	0	27	0	114	0	100	100	100	1	1	NA	NA	100	100	100	100	100	100	100	100	100	100	100	1	1	1	1	1	1	1	1	1	1	1	1	1	1	1	1	1	1	1	1	1	1
788	histidine kinase,histidine kinase,histidine kinase	SP_0662 SP_0662 sensor histidine kinase, putative 632389:634080 forward MW:63617		186	0	27	0	114	0	100	100	100	1	1	NA	NA	100	100	100	100	100	100	100	100	100	100	100	1	1	1	1	1	1	1	1	1	1	1	1	1	1	1	1	1	1	1	1	1	1
789	beta-galactosidase subunit beta,beta-galactosidase	SP_1680 SP_1680 hypothetical protein 1579470:1579922 reverse MW:17594		186	0	27	0	114	0	100	100	100	1	1	NA	NA	100	100	100	100	100	100	100	100	100	100	100	1	1	1	1	1	1	1	1	1	1	1	1	1	1	1	1	1	1	1	1	1	1
790	peptide methionine sulfoxide reductase,bifunctiona	SP_0660 SP_0660 bifunctional methionine sulfoxide reductase A/B protein 630452:631387 forward MW:35591		186	0	27	0	114	0	100	100	100	1	1	NA	NA	100	100	100	100	100	100	100	100	100	100	100	1	1	1	1	1	1	1	1	1	1	1	1	1	1	1	1	1	1	1	1	1	1
791	metallo protease,metallo protease,metallo protease	SP_0263 SP_0263 eep protein 234974:236233 forward MW:45894		186	0	27	0	114	0	100	100	100	1	1	NA	NA	100	100	100	100	100	100	100	100	100	100	100	1	1	1	1	1	1	1	1	1	1	1	1	1	1	1	1	1	1	1	1	1	1
792	choline kinase,choline kinase,choline kinase,choli	SP_1269 SP_1269 choline kinase 1201797:1202585 reverse MW:30447		186	0	27	0	114	0	100	100	100	1	1	NA	NA	100	100	100	100	100	100	100	100	100	100	100	1	1	1	1	1	1	1	1	1	1	1	1	1	1	1	1	1	1	1	1	1	1
793	thiamine biosynthesis lipoprotein,thiamine biosynt	SP_1470 SP_1470 thiamine biosynthesis protein ApbE, putative 1383203:1384126 forward MW:33781		186	0	27	0	114	0	100	100	100	1	1	NA	NA	100	100	100	100	100	100	100	100	100	100	100	1	1	1	1	1	1	1	1	1	1	1	1	1	1	1	1	1	1	1	1	1	1
794	competence-induced protein Ccs50,competence-induce	SP_1981 SP_1981 hypothetical protein 1885188:1886444 reverse MW:47976		186	0	27	0	114	0	100	100	100	1	1	NA	NA	100	100	100	100	100	100	100	100	100	100	100	1	1	1	1	1	1	1	1	1	1	1	1	1	1	1	1	1	1	1	1	1	1
795	arginine deiminase,arginine deiminase,arginine dei	SP_2148 SP_2148 arginine deiminase 2062144:2063373 forward MW:46667		186	0	27	0	114	0	100	100	100	1	1	NA	NA	100	100	100	100	100	100	100	100	100	100	100	1	1	1	1	1	1	1	1	1	1	1	1	1	1	1	1	1	1	1	1	1	1
796	extracellular solute-binding protein,extracellular	SP_1690 SP_1690 ABC transporter, substrate-binding protein 1591050:1592387 reverse MW:49638		186	0	27	0	114	0	100	100	100	1	1	NA	NA	100	100	100	100	100	100	100	100	100	100	100	1	1	1	1	1	1	1	1	1	1	1	1	1	1	1	1	1	1	1	1	1	1
797	Spo0B-associated GTP-binding protein,Spo0B-associa	SP_1079 obgE GTPase ObgE 1014604:1015908 forward MW:48131		186	0	27	0	114	0	100	100	100	1	1	NA	NA	100	100	100	100	100	100	100	100	100	100	100	1	1	1	1	1	1	1	1	1	1	1	1	1	1	1	1	1	1	1	1	1	1
798	cation efflux family protein,cation efflux family	SP_1552 SP_1552 cation efflux family protein 1461305:1462489 forward MW:44492		186	0	27	0	114	0	100	100	100	1	1	NA	NA	100	100	100	100	100	100	100	100	100	100	100	1	1	1	1	1	1	1	1	1	1	1	1	1	1	1	1	1	1	1	1	1	1
799	integral membrane protein,integral membrane protei	SP_1406 SP_1406 hypothetical protein 1327469:1328086 reverse MW:24127		186	0	27	0	114	0	100	100	100	1	1	NA	NA	100	100	100	100	100	100	100	100	100	100	100	1	1	1	1	1	1	1	1	1	1	1	1	1	1	1	1	1	1	1	1	1	1
800	caax amino protease family protein,caax amino prot	SP_2116 SP_2116 hypothetical protein 2029891:2030532 reverse MW:24100		186	0	27	0	114	0	100	100	100	1	1	NA	NA	100	100	100	100	100	100	100	100	100	100	100	1	1	1	1	1	1	1	1	1	1	1	1	1	1	1	1	1	1	1	1	1	1
801	glycosyltransferase involved in cell wall biogenes	#N/A		185	1	27	0	114	0	99.4624	100	100	1	1	0	0	100	100	97.561	100	100	100	100	100	100	100	100	1	1	1	1	1	1	1	1	1	1	1	1	1	1	1	1	1	1	1	1	1	1
802	Nramp family metal ion transporter,Nramp family me	SP_0159 SP_0159 hypothetical protein 156292:157554 reverse MW:45926		186	0	27	0	114	0	100	100	100	1	1	NA	NA	100	100	100	100	100	100	100	100	100	100	100	1	1	1	1	1	1	1	1	1	1	1	1	1	1	1	1	1	1	1	1	1	1
803	PTS transporter,PTS transporter,PTS transporter,PT	SP_0309 SP_0309 hypothetical protein 281461:281967 forward MW:20070		124	62	22	5	82	32	66.6667	81.4815	71.9298	0.181964	0.371012	0.456031	0.781129	66.6667	80	63.4146	66.6667	75	57.5	81.4815	56.4103	80	80	81.8182	1	1	1	1	1	0	0	0	1	1	1	1	1	1	1	1	1	1	0	0	0	1
804	primosome component (helicase loader), primosomal	SP_1711 SP_1711 primosomal protein DnaI 1614785:1615681 reverse MW:34259		186	0	27	0	114	0	100	100	100	1	1	NA	NA	100	100	100	100	100	100	100	100	100	100	100	1	1	1	1	1	1	1	1	1	1	1	1	1	1	1	1	1	1	1	1	1	1
805	glycogen synthase,glycogen synthase,glycogen synth	SP_1124 glgA glycogen synthase 1057905:1059338 forward MW:54159		186	0	27	0	114	0	100	100	100	1	1	NA	NA	100	100	100	100	100	100	100	100	100	100	100	1	1	1	1	1	1	1	1	1	1	1	1	1	1	1	1	1	1	1	1	1	1
806	tyrosine--tRNA ligase,tyrosine--tRNA ligase,tyrosi	SP_2100 SP_2100 tyrosyl-tRNA synthetase 2009308:2010564 forward MW:47481		186	0	27	0	114	0	100	100	100	1	1	NA	NA	100	100	100	100	100	100	100	100	100	100	100	1	1	1	1	1	1	1	1	1	1	1	1	1	1	1	1	1	1	1	1	1	1
807	inositol monophosphatase,inositol monophosphatase,	SP_1403 SP_1403 inositol monophosphatase family protein 1325817:1326590 reverse MW:28839		186	0	27	0	114	0	100	100	100	1	1	NA	NA	100	100	100	100	100	100	100	100	100	100	100	1	1	1	1	1	1	1	1	1	1	1	1	1	1	1	1	1	1	1	1	1	1
808	lipoate protein ligase A,lipoate protein ligase A,	SP_1160 SP_1160 lipoate-protein ligase, putative 1095244:1096233 reverse MW:37736		186	0	27	0	113	1	100	100	99.1228	1	0.38	NA	Inf	100	100	100	100	100	100	100	100	100	96.6667	100	1	1	1	1	1	1	1	1	1	1	1	1	1	1	1	1	1	1	1	1	1	1
809	S-adenosylmethionine synthetase,S-adenosylmethioni	SP_0762 SP_0762 S-adenosylmethionine synthetase 721458:722648 forward MW:43173		186	0	27	0	114	0	100	100	100	1	1	NA	NA	100	100	100	100	100	100	100	100	100	100	100	1	1	1	1	1	1	1	1	1	1	1	1	1	1	1	1	1	1	1	1	1	1
810	glycerophosphoryl diester phosphodiesterase family	SP_0994 SP_0994 hypothetical protein 936487:938256 forward MW:69091		186	0	27	0	114	0	100	100	100	1	1	NA	NA	100	100	100	100	100	100	100	100	100	100	100	1	1	1	1	1	1	1	1	1	1	1	1	1	1	1	1	1	1	1	1	1	1
811	3,4-dihydroxy-2-butanone 4-phosphate synthase,3,4-	SP_0176 SP_0176 3,4-dihydroxy-2-butanone 4-phosphate synthase/GTP cyclohydrolase II 168493:169698 reverse MW:45117		186	0	27	0	114	0	100	100	100	1	1	NA	NA	100	100	100	100	100	100	100	100	100	100	100	1	1	1	1	1	1	1	1	1	1	1	1	1	1	1	1	1	1	1	1	1	1
812	metal-dependent hydrolase superfamily protein,meta	SP_0760 SP_0760 hypothetical protein 719074:719760 forward MW:25815		186	0	27	0	114	0	100	100	100	1	1	NA	NA	100	100	100	100	100	100	100	100	100	100	100	1	1	1	1	1	1	1	1	1	1	1	1	1	1	1	1	1	1	1	1	1	1
813	heat-inducible transcription repressor,heat-induci	SP_0515 hrcA heat-inducible transcription repressor 495411:496445 forward MW:39377		186	0	27	0	114	0	100	100	100	1	1	NA	NA	100	100	100	100	100	100	100	100	100	100	100	1	1	1	1	1	1	1	1	1	1	1	1	1	1	1	1	1	1	1	1	1	1
814	phosphoglucomutase/phosphomannomutase family prote	SP_1559 glmM phosphoglucosamine mutase 1468038:1469390 reverse MW:48123		186	0	27	0	114	0	100	100	100	1	1	NA	NA	100	100	100	100	100	100	100	100	100	100	100	1	1	1	1	1	1	1	1	1	1	1	1	1	1	1	1	1	1	1	1	1	1
815	cystathionine gamma-synthase,cystathionine gamma-s	SP_1525 SP_1525 cystathionine gamma-synthase 1434437:1435531 reverse MW:40103		186	0	27	0	114	0	100	100	100	1	1	NA	NA	100	100	100	100	100	100	100	100	100	100	100	1	1	1	1	1	1	1	1	1	1	1	1	1	1	1	1	1	1	1	1	1	1
816	integrase,integrase,integrase,integrase,integrase,	SP_1877 xerD site-specific tyrosine recombinase XerD-like protein 1780719:1781459 reverse MW:28701		186	0	27	0	114	0	100	100	100	1	1	NA	NA	100	100	100	100	100	100	100	100	100	100	100	1	1	1	1	1	1	1	1	1	1	1	1	1	1	1	1	1	1	1	1	1	1
817	DNA replication protein,DNA replication protein,DN	#N/A		50	136	6	21	32	82	26.8817	22.2222	28.0702	0.815295	0.893942	1.28536	0.942284	25	20	29.2683	27.2727	39.2857	20	22.2222	25.641	35.5556	20	18.1818	1	0	0	0	0	0	0	0	1	0	0	0	0	0	0	0	1	0	0	1	1	0
818	gp18,gp18,gp18,gp18,gp18,gp18,gp18,phage replicati	#N/A		50	136	6	21	32	82	26.8817	22.2222	28.0702	0.815295	0.893942	1.28536	0.942284	25	20	29.2683	27.2727	39.2857	20	22.2222	25.641	35.5556	20	18.1818	1	0	0	0	0	0	0	0	1	0	0	0	0	0	0	0	1	0	0	1	1	0
819	ABC transporter ATPase,ABC transporter ATPase,ABC	SP_1071 SP_1071 ABC transporter, ATP-binding protein 1007572:1008330 forward MW:28391		90	96	15	12	69	45	48.3871	55.5556	60.5263	0.54046	0.0435973	0.751018	0.612435	41.6667	40	48.7805	51.5152	53.5714	50	55.5556	69.2308	57.7778	53.3333	59.0909	0	0	0	0	1	1	1	0	0	0	1	0	0	1	0	0	1	1	1	0	1	1
820	dihydrolipoamide acetyltransferase,dihydrolipoamid	SP_1162 SP_1162 dihydrolipoamide acetyltransferase 1098046:1099089 reverse MW:38099		186	0	27	0	114	0	100	100	100	1	1	NA	NA	100	100	100	100	100	100	100	100	100	100	100	1	1	1	1	1	1	1	1	1	1	1	1	1	1	1	1	1	1	1	1	1	1
821	amino acid ABC transporter permease,amino acid ABC	SP_0823 SP_0823 amino acid ABC transporter, permease protein 773159:773848 forward MW:25159		186	0	27	0	113	1	100	100	99.1228	1	0.38	NA	Inf	100	100	100	100	100	100	100	100	97.7778	100	100	1	1	1	1	1	1	1	1	1	1	1	1	1	1	1	1	1	1	1	1	1	1
822	tRNA pseudouridine synthase A,tRNA pseudouridine s	SP_1599 truA tRNA pseudouridine synthase A 1502436:1503185 reverse MW:28380		186	0	27	0	114	0	100	100	100	1	1	NA	NA	100	100	100	100	100	100	100	100	100	100	100	1	1	1	1	1	1	1	1	1	1	1	1	1	1	1	1	1	1	1	1	1	1
823	abortive infection protein,caax amino protease fam	SP_0431 SP_0431 hypothetical protein 405745:405981 forward MW:9395		153	33	23	4	90	24	82.2581	85.1852	78.9474	1	0.544617	0.807102	1.23546	70.8333	85	87.8049	84.8485	82.1429	80	85.1852	74.359	84.4444	76.6667	95.4545	1	1	1	1	1	0	0	1	1	1	1	1	0	0	1	1	1	0	0	1	0	1
824	Msm operon regulatory protein,Msm operon regulator	SP_1899 SP_1899 msm operon regulatory protein 1806745:1807605 forward MW:33203		186	0	27	0	114	0	100	100	100	1	1	NA	NA	100	100	100	100	100	100	100	100	100	100	100	1	1	1	1	1	1	1	1	1	1	1	1	1	1	1	1	1	1	1	1	1	1
825	UDP-N-acetylmuramoylalanyl-D-glutamate--2, 6-diami	SP_1533 SP_1533 hypothetical protein 1443844:1444356 reverse MW:19069		186	0	27	0	114	0	100	100	100	1	1	NA	NA	100	100	100	100	100	100	100	100	100	100	100	1	1	1	1	1	1	1	1	1	1	1	1	1	1	1	1	1	1	1	1	1	1
826	short chain dehydrogenase,short chain dehydrogenas	SP_0793 fabG 3-ketoacyl-(acyl-carrier-protein) reductase 746713:747411 forward MW:25268		186	0	27	0	114	0	100	100	100	1	1	NA	NA	100	100	100	100	100	100	100	100	100	100	100	1	1	1	1	1	1	1	1	1	1	1	1	1	1	1	1	1	1	1	1	1	1
827	histidine kinase,histidine kinase,histidine kinase	SP_1632 SP_1632 sensor histidine kinase 1532548:1533522 reverse MW:38084		186	0	27	0	114	0	100	100	100	1	1	NA	NA	100	100	100	100	100	100	100	100	100	100	100	1	1	1	1	1	1	1	1	1	1	1	1	1	1	1	1	1	1	1	1	1	1
828	rhodanese-related sulfurtransferase,rhodanese-like	#N/A		186	0	27	0	114	0	100	100	100	1	1	NA	NA	100	100	100	100	100	100	100	100	100	100	100	1	1	1	1	1	1	1	1	1	1	1	1	1	1	1	1	1	1	1	1	1	1
829	type I restriction modification enzyme methylase s	SP_0886 SP_0886 type I restriction-modification system, M subunit, putative 835075:836568 forward MW:56663		186	0	27	0	114	0	100	100	100	1	1	NA	NA	100	100	100	100	100	100	100	100	100	100	100	1	1	1	1	1	1	1	1	1	1	1	1	1	1	1	1	1	1	1	1	1	1
830	dTDP-4-keto-L-rhamnose reductase RmlD,dTDP-4-keto-	#N/A	CAI32735.1	80	106	14	13	62	52	43.0108	51.8519	54.386	0.41295	0.0579404	0.702005	0.633981	41.6667	60	46.3415	36.3636	28.5714	47.5	51.8519	43.5897	57.7778	63.3333	50	0	0	1	1	0	0	0	0	1	0	1	1	0	1	0	1	0	0	0	1	0	0
831	carbamate kinase,carbamate kinase,carbamate kinase	SP_2151 SP_2151 carbamate kinase 2064612:2065559 forward MW:33636		186	0	27	0	114	0	100	100	100	1	1	NA	NA	100	100	100	100	100	100	100	100	100	100	100	1	1	1	1	1	1	1	1	1	1	1	1	1	1	1	1	1	1	1	1	1	1
832	LacI family sugar-binding transcriptional regulato	SP_1799 SP_1799 LacI family sugar-binding transcriptional regulator 1715315:1716316 reverse MW:37729		186	0	27	0	114	0	100	100	100	1	1	NA	NA	100	100	100	100	100	100	100	100	100	100	100	1	1	1	1	1	1	1	1	1	1	1	1	1	1	1	1	1	1	1	1	1	1
833	transcriptional activator, Rgg/GadR/MutR family pr	SP_1115 SP_1115 transcriptional regulator MutR, putative 1044704:1045567 forward MW:34078		61	125	7	20	42	72	32.7957	25.9259	36.8421	0.517737	0.531394	1.39221	0.83708	33.3333	30	31.7073	36.3636	39.2857	27.5	25.9259	43.5897	28.8889	40	50	0	0	1	0	0	0	0	0	1	1	0	1	0	0	0	0	1	1	1	0	0	1
834	hypothetical protein,hypothetical protein,hypothet	#N/A		155	31	25	2	92	22	83.3333	92.5926	80.7018	0.267764	0.640234	0.401313	1.19492	83.3333	70	82.9268	93.9394	85.7143	80	92.5926	84.6154	86.6667	66.6667	77.2727	1	1	1	0	1	1	1	1	1	1	1	1	1	1	1	0	1	0	0	1	1	1
835	septation ring formation regulator EzrA,septation	SP_0807 SP_0807 septation ring formation regulator EzrA 762516:764243 forward MW:66493		186	0	27	0	114	0	100	100	100	1	1	NA	NA	100	100	100	100	100	100	100	100	100	100	100	1	1	1	1	1	1	1	1	1	1	1	1	1	1	1	1	1	1	1	1	1	1
836	glycerol kinase,glycerol kinase,glycerol kinase,gl	SP_2186 glpK glycerol kinase 2104687:2106195 reverse MW:55850		186	0	27	0	114	0	100	100	100	1	1	NA	NA	100	100	100	100	100	100	100	100	100	100	100	1	1	1	1	1	1	1	1	1	1	1	1	1	1	1	1	1	1	1	1	1	1
837	sugar ABC transporter permease,sugar ABC transport	SP_1896 SP_1896 sugar ABC transporter, permease protein 1802244:1803134 reverse MW:33173		186	0	27	0	114	0	100	100	100	1	1	NA	NA	100	100	100	100	100	100	100	100	100	100	100	1	1	1	1	1	1	1	1	1	1	1	1	1	1	1	1	1	1	1	1	1	1
838	ABC transporter substrate-binding protein,ABC tran	SP_1796 SP_1796 ABC transporter, substrate-binding protein 1711701:1713317 reverse MW:60991		124	62	15	12	73	41	66.6667	55.5556	64.0351	0.283216	0.707296	1.59636	1.12285	70.8333	45	70.7317	75.7576	75	57.5	55.5556	69.2308	64.4444	56.6667	68.1818	1	1	0	0	1	1	1	1	1	0	0	0	1	0	1	0	1	1	1	1	1	1
839	A/G-specific adenine glycosylase,A/G-specific aden	SP_1228 SP_1228 A/G-specific adenine glycosylase 1160215:1161360 reverse MW:44161		186	0	27	0	114	0	100	100	100	1	1	NA	NA	100	100	100	100	100	100	100	100	100	100	100	1	1	1	1	1	1	1	1	1	1	1	1	1	1	1	1	1	1	1	1	1	1
840	transporter,flippase,PST family polysaccharide tra	SP_1272 SP_1272 polysaccharide biosynthesis protein, putative 1204753:1206240 forward MW:56519	CAI32798.1	99	87	17	10	68	46	53.2258	62.963	59.6491	0.410691	0.284268	0.670615	0.770454	50	65	58.5366	48.4848	46.4286	52.5	62.963	61.5385	60	56.6667	54.5455	0	0	0	1	0	1	1	1	1	1	0	0	1	1	0	1	1	0	0	0	1	1
841	branched-chain amino acid transport protein,branch	SP_0147 SP_0147 hypothetical protein 145086:145295 forward MW:7674		169	17	25	2	106	8	90.8602	92.5926	92.9825	1	0.667792	0.796092	0.750974	87.5	95	92.6829	87.8788	92.8571	90	92.5926	92.3077	93.3333	93.3333	95.4545	1	1	1	1	1	1	1	0	1	1	1	1	0	1	1	1	1	1	1	1	1	1
842	NIF3 (NGG1p interacting factor 3) family protein,N	SP_1609 SP_1609 hypothetical protein 1510867:1511664 reverse MW:29823		186	0	27	0	114	0	100	100	100	1	1	NA	NA	100	100	100	100	100	100	100	100	100	100	100	1	1	1	1	1	1	1	1	1	1	1	1	1	1	1	1	1	1	1	1	1	1
843	fructose-6-phosphate aldolase,fructose-6-phosphate	SP_0252 SP_0252 fructose-6-phosphate aldolase 222523:223191 forward MW:24374		186	0	27	0	114	0	100	100	100	1	1	NA	NA	100	100	100	100	100	100	100	100	100	100	100	1	1	1	1	1	1	1	1	1	1	1	1	1	1	1	1	1	1	1	1	1	1
844	aspartate aminotransferase,aspartate aminotransfer	SP_0035 SP_0035 aromatic amino acid aminotransferase 36168:37337 forward MW:43188		186	0	27	0	114	0	100	100	100	1	1	NA	NA	100	100	100	100	100	100	100	100	100	100	100	1	1	1	1	1	1	1	1	1	1	1	1	1	1	1	1	1	1	1	1	1	1
845	hypothetical protein,hypothetical protein,hypothet	SP_1930 SP_1930 hypothetical protein 1836471:1836731 reverse MW:9513		168	18	26	1	111	3	90.3226	96.2963	97.3684	0.478902	0.0201602	0.360216	0.253183	95.8333	95	80.4878	87.8788	96.4286	92.5	96.2963	97.4359	95.5556	100	95.4545	1	1	1	1	0	1	1	1	1	1	1	1	1	1	1	1	1	1	1	1	1	1
846	ABC transporter membrane protein,protein LplB,ABC	SP_1798 SP_1798 ABC transporter, permease protein 1714247:1715164 reverse MW:33918		141	45	23	4	90	24	75.8065	85.1852	78.9474	0.336803	0.573795	0.546291	0.836051	83.3333	60	78.0488	78.7879	85.7143	67.5	85.1852	76.9231	86.6667	70	68.1818	1	1	0	0	1	1	1	1	1	1	1	0	1	1	1	0	1	1	1	1	1	1
847	sulfatase-modifying factor 1 (C-alpha-formyglycine	#N/A		144	42	24	3	91	23	77.4194	88.8889	79.8246	0.213668	0.666866	0.42997	0.866972	70.8333	85	70.7317	81.8182	75	82.5	88.8889	74.359	77.7778	90	100	1	0	1	1	1	0	0	1	0	1	1	1	1	1	0	1	1	1	1	1	0	1
848	thiamine-phosphate pyrophosphorylase,thiamine-phos	SP_0718 SP_0718 thiamine-phosphate pyrophosphorylase 683812:684441 forward MW:23276		186	0	27	0	114	0	100	100	100	1	1	NA	NA	100	100	100	100	100	100	100	100	100	100	100	1	1	1	1	1	1	1	1	1	1	1	1	1	1	1	1	1	1	1	1	1	1
849	GTP-binding protein,GTP-binding protein,GTP-bindin	SP_1155 rbgA ribosomal biogenesis GTPase 1090342:1091193 forward MW:32159		186	0	27	0	114	0	100	100	100	1	1	NA	NA	100	100	100	100	100	100	100	100	100	100	100	1	1	1	1	1	1	1	1	1	1	1	1	1	1	1	1	1	1	1	1	1	1
850	membrnae protein,membrnae protein,membrnae protein	SP_0905 SP_0905 hypothetical protein 858123:859028 reverse MW:33348		186	0	27	0	114	0	100	100	100	1	1	NA	NA	100	100	100	100	100	100	100	100	100	100	100	1	1	1	1	1	1	1	1	1	1	1	1	1	1	1	1	1	1	1	1	1	1
851	dihydroorotate dehydrogenase electron transfer sub	SP_0963 SP_0963 dihydroorotate dehydrogenase electron transfer subunit 909252:910004 forward MW:27039		186	0	27	0	114	0	100	100	100	1	1	NA	NA	100	100	100	100	100	100	100	100	100	100	100	1	1	1	1	1	1	1	1	1	1	1	1	1	1	1	1	1	1	1	1	1	1
852	glucose-6-phosphate isomerase,glucose-6-phosphate	SP_2070 pgi glucose-6-phosphate isomerase 1978211:1979560 reverse MW:49868		186	0	27	0	114	0	100	100	100	1	1	NA	NA	100	100	100	100	100	100	100	100	100	100	100	1	1	1	1	1	1	1	1	1	1	1	1	1	1	1	1	1	1	1	1	1	1
853	hypothetical protein,hypothetical protein,hypothet	#N/A		184	2	26	1	111	3	98.9247	96.2963	97.3684	0.335485	0.371878	3.50668	2.47862	100	100	100	100	92.8571	100	96.2963	94.8718	100	96.6667	100	1	1	1	1	1	1	1	1	1	1	1	1	1	1	1	1	1	1	1	1	1	1
854	lipoprotein, putative,lipoprotein, putative,lipopr	SP_0191 SP_0191 hypothetical protein 181358:181927 forward MW:21009		186	0	27	0	114	0	100	100	100	1	1	NA	NA	100	100	100	100	100	100	100	100	100	100	100	1	1	1	1	1	1	1	1	1	1	1	1	1	1	1	1	1	1	1	1	1	1
855	regulatory protein, single domain response regulat	SP_0525 SP_0525 BlpS protein 505218:505556 forward MW:13463		186	0	27	0	114	0	100	100	100	1	1	NA	NA	100	100	100	100	100	100	100	100	100	100	100	1	1	1	1	1	1	1	1	1	1	1	1	1	1	1	1	1	1	1	1	1	1
856	gp19,gp19,gp19,gp19,gp19,gp19,gp19,gp19,gp19,gp19,	#N/A		38	148	4	23	25	89	20.4301	14.8148	21.9298	0.61112	0.77173	1.47383	0.914331	20.8333	20	24.3902	24.2424	28.5714	7.5	14.8148	23.0769	26.6667	13.3333	18.1818	1	0	0	0	0	0	0	0	0	0	0	0	0	0	0	0	1	0	0	1	1	0
857	serine/threonine protein phosphatase,serine/threon	#N/A		49	137	7	20	33	81	26.3441	25.9259	28.9474	1	0.68917	1.0218	0.87829	20.8333	15	24.3902	33.3333	39.2857	22.5	25.9259	28.2051	28.8889	30	45.4545	0	0	1	0	0	0	0	0	0	0	1	0	0	0	0	0	1	1	0	0	0	1
858	putative glycerol-3-phosphate dehydrogenaseglycero	SP_0239 SP_0239 hypothetical protein 208376:209713 forward MW:46354		186	0	27	0	114	0	100	100	100	1	1	NA	NA	100	100	100	100	100	100	100	100	100	100	100	1	1	1	1	1	1	1	1	1	1	1	1	1	1	1	1	1	1	1	1	1	1
859	SAM-dependent methyltransferase,SAM-dependent meth	SP_0652 SP_0652 hypothetical protein 624848:625405 forward MW:20867		186	0	27	0	114	0	100	100	100	1	1	NA	NA	100	100	100	100	100	100	100	100	100	100	100	1	1	1	1	1	1	1	1	1	1	1	1	1	1	1	1	1	1	1	1	1	1
860	copper homeostasis protein,copper homeostasis prot	SP_1260 SP_1260 copper homeostasis protein CutC 1192370:1193002 reverse MW:23014		186	0	27	0	114	0	100	100	100	1	1	NA	NA	100	100	100	100	100	100	100	100	100	100	100	1	1	1	1	1	1	1	1	1	1	1	1	1	1	1	1	1	1	1	1	1	1
861	ketol-acid reductoisomerase,ketol-acid reductoisom	SP_0447 SP_0447 ketol-acid reductoisomerase 419696:420706 forward MW:36891		186	0	27	0	114	0	100	100	100	1	1	NA	NA	100	100	100	100	100	100	100	100	100	100	100	1	1	1	1	1	1	1	1	1	1	1	1	1	1	1	1	1	1	1	1	1	1
862	DNA mismatch repair protein hexB,DNA mismatch repa	SP_0173 mutL DNA mismatch repair protein 165751:167700 forward MW:73435		186	0	27	0	114	0	100	100	100	1	1	NA	NA	100	100	100	100	100	100	100	100	100	100	100	1	1	1	1	1	1	1	1	1	1	1	1	1	1	1	1	1	1	1	1	1	1
863	NAD+ synthetase,NAD+ synthetase,NAD+ synthetase,NA	SP_1420 nadE NAD synthetase 1340809:1341633 reverse MW:30135		186	0	27	0	114	0	100	100	100	1	1	NA	NA	100	100	100	100	100	100	100	100	100	100	100	1	1	1	1	1	1	1	1	1	1	1	1	1	1	1	1	1	1	1	1	1	1
864	membrane protein (pseudogene),membrane protein (ps	SP_0840 SP_0840 hypothetical protein 787800:788036 forward MW:8932		186	0	27	0	114	0	100	100	100	1	1	NA	NA	100	100	100	100	100	100	100	100	100	100	100	1	1	1	1	1	1	1	1	1	1	1	1	1	1	1	1	1	1	1	1	1	1
865	hypothetical protein,hypothetical protein,hypothet	#N/A		127	59	23	4	84	30	68.2796	85.1852	73.6842	0.112032	0.362868	0.375806	0.769434	50	60	70.7317	75.7576	85.7143	62.5	85.1852	71.7949	77.7778	70	63.6364	1	1	0	0	1	0	0	1	0	1	0	0	0	1	1	0	1	1	1	0	0	1
866	phage protein,phage protein,phage protein,phage pr	#N/A		65	121	3	24	30	84	34.9462	11.1111	26.3158	0.0140931	0.12677	4.2748	1.50211	29.1667	35	39.0244	36.3636	39.2857	30	11.1111	33.3333	24.4444	20	36.3636	0	0	0	0	0	1	0	0	1	0	1	0	0	0	0	0	1	0	0	1	1	0
867	hypothetical protein,hypothetical protein,hypothet	#N/A		51	135	6	21	32	82	27.4194	22.2222	28.0702	0.648612	0.895168	1.32061	0.96814	25	25	29.2683	27.2727	39.2857	20	22.2222	25.641	35.5556	20	18.1818	1	0	0	0	0	0	0	0	1	0	0	0	0	0	0	0	1	0	0	1	1	0
868	hypothetical protein,hypothetical protein,hypothet	#N/A		42	144	4	23	28	86	22.5806	14.8148	24.5614	0.458447	0.778685	1.67346	0.896166	16.6667	20	29.2683	18.1818	28.5714	20	14.8148	25.641	31.1111	13.3333	22.7273	0	0	0	0	0	0	0	0	1	0	0	0	0	0	0	0	1	0	0	1	1	0
869	iron-compound ABC transporter permease,iron-compou	SP_1869 SP_1869 iron-compound ABC transporter, permease protein 1774497:1775471 forward MW:35957		186	0	27	0	114	0	100	100	100	1	1	NA	NA	100	100	100	100	100	100	100	100	100	100	100	1	1	1	1	1	1	1	1	1	1	1	1	1	1	1	1	1	1	1	1	1	1
870	UDP-glucuronate 5'-epimerase,dTDP-glucose 4,6-dehy	#N/A	CAI32707.1	80	106	14	13	62	52	43.0108	51.8519	54.386	0.41295	0.0579404	0.702005	0.633981	41.6667	60	46.3415	36.3636	28.5714	47.5	51.8519	43.5897	57.7778	63.3333	50	0	0	1	1	0	0	0	0	1	0	1	1	0	1	0	1	0	0	0	1	0	0
871	excinuclease ABC subunit B,excinuclease ABC subuni	SP_1238 SP_1238 excinuclease ABC subunit B 1168313:1170301 reverse MW:75734		186	0	27	0	114	0	100	100	100	1	1	NA	NA	100	100	100	100	100	100	100	100	100	100	100	1	1	1	1	1	1	1	1	1	1	1	1	1	1	1	1	1	1	1	1	1	1
872	dihydrodipicolinate reductase,dihydrodipicolinate	SP_1555 SP_1555 dihydrodipicolinate reductase 1465696:1466463 reverse MW:27836		186	0	27	0	114	0	100	100	100	1	1	NA	NA	100	100	100	100	100	100	100	100	100	100	100	1	1	1	1	1	1	1	1	1	1	1	1	1	1	1	1	1	1	1	1	1	1
873	ABC transporter ATP-binding protein,ABC transporte	SP_1071 SP_1071 ABC transporter, ATP-binding protein 1007572:1008330 forward MW:28391		186	0	27	0	114	0	100	100	100	1	1	NA	NA	100	100	100	100	100	100	100	100	100	100	100	1	1	1	1	1	1	1	1	1	1	1	1	1	1	1	1	1	1	1	1	1	1
874	VanZ family protein,VanZ family protein,VanZ famil	SP_0769 SP_0769 VanZF-related protein 727762:728241 forward MW:18698		186	0	27	0	114	0	100	100	100	1	1	NA	NA	100	100	100	100	100	100	100	100	100	100	100	1	1	1	1	1	1	1	1	1	1	1	1	1	1	1	1	1	1	1	1	1	1
875	degenerate transposase,degenerate transposase,dege	SP_1496 SP_1496 transposase, IS630-Spn1 related, Orf2 1404942:1405241 reverse MW:11598		186	0	27	0	114	0	100	100	100	1	1	NA	NA	100	100	100	100	100	100	100	100	100	100	100	1	1	1	1	1	1	1	1	1	1	1	1	1	1	1	1	1	1	1	1	1	1
876	cof family protein,cof family protein,cof family p	SP_1997 SP_1997 Cof family protein 1899242:1900630 reverse MW:51898		186	0	27	0	114	0	100	100	100	1	1	NA	NA	100	100	100	100	100	100	100	100	100	100	100	1	1	1	1	1	1	1	1	1	1	1	1	1	1	1	1	1	1	1	1	1	1
877	aminopeptidase P,aminopeptidase P,aminopeptidase P	SP_0187 SP_0187 peptidase M24 family protein 179701:180762 forward MW:39341		186	0	27	0	114	0	100	100	100	1	1	NA	NA	100	100	100	100	100	100	100	100	100	100	100	1	1	1	1	1	1	1	1	1	1	1	1	1	1	1	1	1	1	1	1	1	1
878	N-acetylmannosamine-6-phosphate 2-epimerase 2 (Man	SP_1685 SP_1685 N-acetylmannosamine-6-phosphate 2-epimerase 1585156:1585854 reverse MW:25450		173	13	27	0	107	7	93.0108	100	93.8596	0.380305	1	0	0.870963	95.8333	100	90.2439	90.9091	89.2857	95	100	87.1795	97.7778	96.6667	95.4545	1	1	1	1	1	1	1	1	1	1	1	1	1	1	1	1	0	1	1	1	1	1
879	integrase/recombinase, phage integrase family,inte	SP_0506 SP_0506 phage integrase family integrase/recombinase 487391:488188 forward MW:31300		154	32	17	10	88	26	82.7957	62.963	77.193	0.0346235	0.291664	2.81362	1.42012	75	90	82.9268	87.8788	82.1429	80	62.963	84.6154	71.1111	76.6667	68.1818	1	0	1	0	1	1	1	1	1	1	1	1	1	1	1	1	0	0	1	0	1	1
880	PTS system transporter subunit IID,PTS system tran	SP_0325 SP_0325 PTS system, IID component 298167:298985 forward MW:29805		185	1	27	0	114	0	99.4624	100	100	1	1	0	0	100	100	97.561	100	100	100	100	100	100	100	100	1	1	1	1	1	1	1	1	1	1	1	1	1	1	1	1	1	1	1	1	1	1
881	transcriptional regulator, TENA/THI-4 family prote	SP_0716 SP_0716 transcriptional regulator, putative 682123:682791 forward MW:25615		186	0	27	0	114	0	100	100	100	1	1	NA	NA	100	100	100	100	100	100	100	100	100	100	100	1	1	1	1	1	1	1	1	1	1	1	1	1	1	1	1	1	1	1	1	1	1
882	transporter truncation,hypothetical protein,transp	#N/A		126	60	24	3	82	32	67.7419	88.8889	71.9298	0.0244368	0.519203	0.263784	0.820053	70.8333	55	63.4146	72.7273	75	67.5	88.8889	71.7949	77.7778	63.3333	63.6364	1	1	0	0	0	1	1	1	1	1	1	1	1	1	1	0	1	0	0	1	1	1
883	ABC transporter permease, nitrate/sulfonate/bicarb	SP_2198 SP_2198 ABC transporter, permease protein 2120193:2120942 reverse MW:28518		186	0	27	0	114	0	100	100	100	1	1	NA	NA	100	100	100	100	100	100	100	100	100	100	100	1	1	1	1	1	1	1	1	1	1	1	1	1	1	1	1	1	1	1	1	1	1
884	glucose-1-phosphate thymidylyltransferase,glucose-	#N/A	CAI32710.1	80	106	14	13	62	52	43.0108	51.8519	54.386	0.41295	0.0579404	0.702005	0.633981	41.6667	60	46.3415	36.3636	28.5714	47.5	51.8519	43.5897	57.7778	63.3333	50	0	0	1	1	0	0	0	0	1	0	1	1	0	1	0	1	0	0	0	1	0	0
885	tyrosine recombinase,tyrosine recombinase,tyrosine	SP_1159 xerS site-specific tyrosine recombinase XerS 1094109:1095179 forward MW:41190		186	0	27	0	114	0	100	100	100	1	1	NA	NA	100	100	100	100	100	100	100	100	100	100	100	1	1	1	1	1	1	1	1	1	1	1	1	1	1	1	1	1	1	1	1	1	1
886	MarR family transcriptional regulator,MarR family	SP_2062 SP_2062 MarR family transcriptional regulator 1962886:1963311 reverse MW:16585		186	0	27	0	114	0	100	100	100	1	1	NA	NA	100	100	100	100	100	100	100	100	100	100	100	1	1	1	1	1	1	1	1	1	1	1	1	1	1	1	1	1	1	1	1	1	1
887	L-lactate dehydrogenase (FMN-dependent)-like alpha	#N/A		186	0	27	0	114	0	100	100	100	1	1	NA	NA	100	100	100	100	100	100	100	100	100	100	100	1	1	1	1	1	1	1	1	1	1	1	1	1	1	1	1	1	1	1	1	1	1
888	dihydroorotate dehydrogenase 1B,dihydroorotate deh	SP_0964 SP_0964 dihydroorotate dehydrogenase 1B 910015:910953 forward MW:33138		186	0	27	0	114	0	100	100	100	1	1	NA	NA	100	100	100	100	100	100	100	100	100	100	100	1	1	1	1	1	1	1	1	1	1	1	1	1	1	1	1	1	1	1	1	1	1
889	hypothetical protein,hypothetical protein,hypothet	SP_1635 SP_1635 hypothetical protein 1535512:1535814 reverse MW:11939		186	0	27	0	114	0	100	100	100	1	1	NA	NA	100	100	100	100	100	100	100	100	100	100	100	1	1	1	1	1	1	1	1	1	1	1	1	1	1	1	1	1	1	1	1	1	1
890	TetR family transcriptional regulator,TetR family	SP_1858 SP_1858 TetR family transcriptional regulator 1765602:1766138 forward MW:21233		186	0	27	0	114	0	100	100	100	1	1	NA	NA	100	100	100	100	100	100	100	100	100	100	100	1	1	1	1	1	1	1	1	1	1	1	1	1	1	1	1	1	1	1	1	1	1
891	hypothetical protein,hypothetical protein,Preprote	SP_0633 SP_0633 hypothetical protein 598658:599020 forward MW:13476		156	30	24	3	98	16	83.871	88.8889	85.9649	0.775504	0.741701	0.651189	0.84944	83.3333	80	92.6829	78.7879	89.2857	77.5	88.8889	82.0513	86.6667	90	95.4545	0	1	1	1	1	0	0	1	1	1	1	1	1	1	1	1	1	1	1	1	0	1
892	O6-methylguanine-DNA methyltransferase,O6-methylgu	SP_1463 SP_1463 methylated-DNA--protein-cysteine S-methyltransferase 1377651:1378181 reverse MW:19700		186	0	27	0	114	0	100	100	100	1	1	NA	NA	100	100	100	100	100	100	100	100	100	100	100	1	1	1	1	1	1	1	1	1	1	1	1	1	1	1	1	1	1	1	1	1	1
893	BlpT protein, fusion,BlpT protein, fusion,BlpT pro	SP_1281 SP_1281 hypothetical protein 1215724:1216089 forward MW:14371		181	5	27	0	111	3	97.3118	100	97.3684	1	1	0	0.978449	91.6667	95	97.561	100	96.4286	100	100	97.4359	100	93.3333	100	1	1	1	1	1	1	1	1	1	0	1	1	1	1	1	1	1	0	1	1	1	1
894	phenylalanyl-tRNA synthetase, beta subunit,phenyla	SP_1910 SP_1910 hypothetical protein 1823716:1824342 reverse MW:22880		186	0	27	0	114	0	100	100	100	1	1	NA	NA	100	100	100	100	100	100	100	100	100	100	100	1	1	1	1	1	1	1	1	1	1	1	1	1	1	1	1	1	1	1	1	1	1
895	polypeptide deformylase,polypeptide deformylase,po	SP_1549 SP_1549 peptide deformylase 1456975:1457385 reverse MW:15339		186	0	27	0	114	0	100	100	100	1	1	NA	NA	100	100	100	100	100	100	100	100	100	100	100	1	1	1	1	1	1	1	1	1	1	1	1	1	1	1	1	1	1	1	1	1	1
896	transcription antiterminator LacT,transcription an	SP_1187 SP_1187 transcription antiterminator LacT 1124828:1125664 reverse MW:32953		186	0	27	0	114	0	100	100	100	1	1	NA	NA	100	100	100	100	100	100	100	100	100	100	100	1	1	1	1	1	1	1	1	1	1	1	1	1	1	1	1	1	1	1	1	1	1
897	antibiotic biosynthesis monooxygenase subfamily pr	SP_0302 SP_0302 hypothetical protein 276283:276648 forward MW:14247		124	62	22	5	81	33	66.6667	81.4815	71.0526	0.181964	0.445916	0.456031	0.815368	66.6667	80	63.4146	66.6667	75	57.5	81.4815	53.8462	80	80	81.8182	1	1	1	1	1	0	0	0	1	1	1	1	1	1	1	1	1	1	0	0	0	1
898	23S_rRNA m1G745 methyltransferase,23S_rRNA m1G745	SP_2103 SP_2103 rRNA (guanine-N1-)-methyltransferase 2013137:2013985 forward MW:32054		186	0	27	0	114	0	100	100	100	1	1	NA	NA	100	100	100	100	100	100	100	100	100	100	100	1	1	1	1	1	1	1	1	1	1	1	1	1	1	1	1	1	1	1	1	1	1
899	drug/metabolite transporter (DMT) superfamily perm	SP_2098 SP_2098 hypothetical protein 2005725:2006636 reverse MW:33646		186	0	27	0	114	0	100	100	100	1	1	NA	NA	100	100	100	100	100	100	100	100	100	100	100	1	1	1	1	1	1	1	1	1	1	1	1	1	1	1	1	1	1	1	1	1	1
900	prephenate dehydratase,prephenate dehydratase,shik	SP_1370 SP_1370 shikimate kinase 1293304:1293780 reverse MW:17846		186	0	27	0	114	0	100	100	100	1	1	NA	NA	100	100	100	100	100	100	100	100	100	100	100	1	1	1	1	1	1	1	1	1	1	1	1	1	1	1	1	1	1	1	1	1	1
901	Pseudouridylate synthases, 23S RNA-specific,Pseudo	SP_1025 SP_1025 hypothetical protein 967682:968689 forward MW:38488		186	0	27	0	114	0	100	100	100	1	1	NA	NA	100	100	100	100	100	100	100	100	100	100	100	1	1	1	1	1	1	1	1	1	1	1	1	1	1	1	1	1	1	1	1	1	1
902	3-dehydroquinate synthase,3-dehydroquinate synthas	SP_0253 gldA glycerol dehydrogenase 223209:224297 forward MW:39138		186	0	27	0	114	0	100	100	100	1	1	NA	NA	100	100	100	100	100	100	100	100	100	100	100	1	1	1	1	1	1	1	1	1	1	1	1	1	1	1	1	1	1	1	1	1	1
903	putative bacteriocin,hypothetical protein,putative	SP_1183 SP_1183 hypothetical protein 1120867:1121031 reverse MW:6493		110	76	20	7	71	43	59.1398	74.0741	62.2807	0.204357	0.6278	0.508091	0.87696	58.3333	50	63.4146	66.6667	60.7143	52.5	74.0741	58.9744	71.1111	53.3333	63.6364	1	0	0	0	1	1	1	0	1	1	0	0	1	1	0	0	1	1	0	1	1	1
904	hypothetical protein,hypothetical protein,Phage re	SP_1136 SP_1136 hypothetical protein 1067625:1068071 forward MW:17131		86	100	13	14	36	78	46.2366	48.1481	31.5789	1	0.0153036	0.926492	1.85951	58.3333	30	48.7805	45.4545	35.7143	52.5	48.1481	28.2051	42.2222	20	22.7273	0	1	1	0	1	1	1	0	1	1	1	1	0	1	1	0	0	0	0	1	1	0
905	choline binding protein J,choline binding protein	SP_0375 SP_0375 6-phosphogluconate dehydrogenase 353723:355147 forward MW:52579		186	0	27	0	114	0	100	100	100	1	1	NA	NA	100	100	100	100	100	100	100	100	100	100	100	1	1	1	1	1	1	1	1	1	1	1	1	1	1	1	1	1	1	1	1	1	1
906	serine/threonine protein phosphatase,serine/threon	SP_1201 SP_1201 serine/threonine protein phosphatase 1134486:1135214 reverse MW:27146		186	0	27	0	114	0	100	100	100	1	1	NA	NA	100	100	100	100	100	100	100	100	100	100	100	1	1	1	1	1	1	1	1	1	1	1	1	1	1	1	1	1	1	1	1	1	1
907	acetoin dehydrogenase,acetoin dehydrogenase,acetoi	SP_1163 SP_1163 acetoin dehydrogenase, E1 component, beta subunit, putative 1099307:1100299 reverse MW:35820		186	0	27	0	114	0	100	100	100	1	1	NA	NA	100	100	100	100	100	100	100	100	100	100	100	1	1	1	1	1	1	1	1	1	1	1	1	1	1	1	1	1	1	1	1	1	1
908	s1 RNA binding domain protein,s1 RNA binding domai	SP_0946 SP_0946 hypothetical protein 895741:896595 forward MW:32419		186	0	27	0	114	0	100	100	100	1	1	NA	NA	100	100	100	100	100	100	100	100	100	100	100	1	1	1	1	1	1	1	1	1	1	1	1	1	1	1	1	1	1	1	1	1	1
909	permease,permease,permease,permease,permease,perme	SP_0153 SP_0153 hypothetical protein 150602:151171 reverse MW:20158		186	0	27	0	114	0	100	100	100	1	1	NA	NA	100	100	100	100	100	100	100	100	100	100	100	1	1	1	1	1	1	1	1	1	1	1	1	1	1	1	1	1	1	1	1	1	1
910	DNA polymerase III, delta' subunit,DNA polymerase	SP_0936 SP_0936 DNA polymerase III subunit delta' 888105:888995 forward MW:34359		186	0	27	0	114	0	100	100	100	1	1	NA	NA	100	100	100	100	100	100	100	100	100	100	100	1	1	1	1	1	1	1	1	1	1	1	1	1	1	1	1	1	1	1	1	1	1
911	putative integral membrane protein,putative integr	SP_2059 SP_2059 hypothetical protein 1960880:1961737 forward MW:33286		186	0	27	0	114	0	100	100	100	1	1	NA	NA	100	100	100	100	100	100	100	100	100	100	100	1	1	1	1	1	1	1	1	1	1	1	1	1	1	1	1	1	1	1	1	1	1
912	heat shock protein HtpX,heat shock protein HtpX,he	SP_1283 SP_1283 heat shock protein HtpX 1217931:1218830 reverse MW:32796		186	0	27	0	114	0	100	100	100	1	1	NA	NA	100	100	100	100	100	100	100	100	100	100	100	1	1	1	1	1	1	1	1	1	1	1	1	1	1	1	1	1	1	1	1	1	1
913	NifR3 family TIM-barrel protein,NifR3 family TIM-b	SP_2189 SP_2189 NifR3 family TIM-barrel protein 2108829:2109785 forward MW:34892		186	0	27	0	114	0	100	100	100	1	1	NA	NA	100	100	100	100	100	100	100	100	100	100	100	1	1	1	1	1	1	1	1	1	1	1	1	1	1	1	1	1	1	1	1	1	1
914	uracil DNA glycosylase,uracil DNA glycosylase,urac	SP_0624 SP_0624 hypothetical protein 591639:592217 forward MW:22075		186	0	27	0	114	0	100	100	100	1	1	NA	NA	100	100	100	100	100	100	100	100	100	100	100	1	1	1	1	1	1	1	1	1	1	1	1	1	1	1	1	1	1	1	1	1	1
915	GTP-binding protein HflX,GTP-binding protein HflX,	SP_0672 SP_0672 GTP-binding protein HflX 647187:648425 forward MW:46712		186	0	27	0	114	0	100	100	100	1	1	NA	NA	100	100	100	100	100	100	100	100	100	100	100	1	1	1	1	1	1	1	1	1	1	1	1	1	1	1	1	1	1	1	1	1	1
916	gamma-glutamyl kinase,gamma-glutamyl kinase,gamma-	SP_0931 SP_0931 gamma-glutamyl kinase 884172:885281 forward MW:39927		186	0	27	0	114	0	100	100	100	1	1	NA	NA	100	100	100	100	100	100	100	100	100	100	100	1	1	1	1	1	1	1	1	1	1	1	1	1	1	1	1	1	1	1	1	1	1
917	polysaccharide biosynthesis protein,polysaccharide	SP_1529 SP_1529 polysaccharide biosynthesis protein, putative 1439697:1441286 reverse MW:58812		186	0	27	0	114	0	100	100	100	1	1	NA	NA	100	100	100	100	100	100	100	100	100	100	100	1	1	1	1	1	1	1	1	1	1	1	1	1	1	1	1	1	1	1	1	1	1
918	branched-chain amino acid transport system II carr	SP_0626 SP_0626 branched-chain amino acid transport system II carrier protein 592820:594160 forward MW:47299		186	0	27	0	114	0	100	100	100	1	1	NA	NA	100	100	100	100	100	100	100	100	100	100	100	1	1	1	1	1	1	1	1	1	1	1	1	1	1	1	1	1	1	1	1	1	1
919	lipoprotein,lipoprotein,lipoprotein,lipoprotein,li	SP_0705 SP_0705 hypothetical protein 670920:671723 forward MW:31809		186	0	27	0	114	0	100	100	100	1	1	NA	NA	100	100	100	100	100	100	100	100	100	100	95.4545	1	1	1	1	1	1	1	1	1	1	1	1	1	1	1	1	1	1	1	1	1	1
920	tagatose 1,6-diphosphate aldolase,tagatose 1,6-dip	SP_1190 SP_1190 tagatose 1,6-diphosphate aldolase 1126937:1127917 reverse MW:36372		186	0	27	0	114	0	100	100	100	1	1	NA	NA	100	100	100	100	100	100	100	100	100	100	100	1	1	1	1	1	1	1	1	1	1	1	1	1	1	1	1	1	1	1	1	1	1
921	hypothetical protein,hypothetical protein,hypothet	#N/A	CAI32981.1	60	126	11	16	45	69	32.2581	40.7407	39.4737	0.389447	0.214387	0.693866	0.730954	25	40	41.4634	21.2121	28.5714	35	40.7407	28.2051	44.4444	46.6667	31.8182	0	1	0	1	0	0	0	0	0	0	0	0	0	1	1	0	0	0	1	1	0	0
922	phage capsid and scaffold,phage capsid and scaffol	#N/A		64	122	5	22	28	86	34.4086	18.5185	24.5614	0.124555	0.0932748	2.30024	1.60871	29.1667	40	36.5854	42.4242	28.5714	30	18.5185	25.641	26.6667	20	27.2727	0	0	1	0	1	1	0	0	1	0	1	0	0	0	0	0	0	0	0	1	1	0
923	hypothetical protein,hypothetical protein,hypothet	#N/A		66	120	5	22	36	78	35.4839	18.5185	31.5789	0.124464	0.53125	2.4112	1.19097	25	35	36.5854	39.3939	35.7143	37.5	18.5185	43.5897	24.4444	26.6667	27.2727	0	0	1	0	1	1	0	0	1	0	1	0	0	0	0	0	0	0	1	0	0	0
924	gp15,gp15,gp15,gp15,gp15,gp15,gp15,gp15,gp15,gp15,	#N/A		52	134	6	21	32	82	27.957	22.2222	28.0702	0.647045	1	1.35637	0.994421	25	20	31.7073	27.2727	42.8571	20	22.2222	25.641	35.5556	20	18.1818	1	0	0	0	0	0	0	0	1	0	0	0	0	0	0	0	1	0	0	1	1	0
925	Na+ ABC transporter ATP-binding protein,Na+ ABC tr	SP_1717 SP_1717 ABC transporter, ATP-binding protein 1620921:1621814 reverse MW:33768		186	0	27	0	114	0	100	100	100	1	1	NA	NA	100	100	100	100	100	100	100	100	100	100	100	1	1	1	1	1	1	1	1	1	1	1	1	1	1	1	1	1	1	1	1	1	1
926	choline binding protein J,choline binding protein	SP_0376 SP_0376 DNA-binding response regulator 355159:355848 forward MW:26898		186	0	27	0	114	0	100	100	100	1	1	NA	NA	100	100	100	100	100	100	100	100	100	100	100	1	1	1	1	1	1	1	1	1	1	1	1	1	1	1	1	1	1	1	1	1	1
927	response regulator,DNA-binding response regulator,	SP_0603 SP_0603 DNA-binding response regulator VncR 569482:570138 forward MW:24966		186	0	27	0	114	0	100	100	100	1	1	NA	NA	100	100	100	100	100	100	100	100	100	100	100	1	1	1	1	1	1	1	1	1	1	1	1	1	1	1	1	1	1	1	1	1	1
928	esterase,esterase,esterase,esterase,esterase,ester	SP_0884 SP_0884 hypothetical protein 832982:833389 forward MW:15988		132	54	22	5	83	31	70.9677	81.4815	72.807	0.357663	0.792356	0.556934	0.913283	66.6667	55	85.3659	69.697	78.5714	62.5	81.4815	69.2308	82.2222	63.3333	68.1818	0	1	0	0	1	0	0	1	1	1	1	0	1	1	1	0	1	1	1	1	0	1
929	glutamine ABC transporter substrate-binding protei	SP_1500 SP_1500 amino acid ABC transporter, amino acid-binding protein 1408475:1409311 reverse MW:31020		186	0	27	0	114	0	100	100	100	1	1	NA	NA	100	100	100	100	100	100	100	100	100	100	100	1	1	1	1	1	1	1	1	1	1	1	1	1	1	1	1	1	1	1	1	1	1
930	mevalonate kinase,mevalonate kinase,mevalonate kin	SP_0381 SP_0381 mevalonate kinase 361318:362196 forward MW:31493		186	0	27	0	114	0	100	100	100	1	1	NA	NA	100	100	100	100	100	100	100	100	100	100	100	1	1	1	1	1	1	1	1	1	1	1	1	1	1	1	1	1	1	1	1	1	1
931	PhoU family,PhoU family,PhoU family,PhoU family,Ph	SP_1830 SP_1830 phosphate transport system regulatory protein PhoU, putative 1741511:1742152 reverse MW:25147		99	87	14	13	68	46	53.2258	51.8519	59.6491	1	0.284268	1.05641	0.770454	58.3333	55	51.2195	51.5152	60.7143	47.5	51.8519	66.6667	51.1111	63.3333	72.7273	0	1	1	1	0	0	0	0	1	1	1	1	1	0	1	1	1	0	1	0	0	1
932	xanthine phosphoribosyltransferase,xanthine phosph	SP_1847 SP_1847 xanthine phosphoribosyltransferase 1755277:1755858 forward MW:21034		186	0	27	0	114	0	100	100	100	1	1	NA	NA	100	100	100	100	100	100	100	100	100	100	100	1	1	1	1	1	1	1	1	1	1	1	1	1	1	1	1	1	1	1	1	1	1
933	immunity protein BlpZ,bacteriocin immunity protein	SP_0546 SP_0546 hypothetical protein 518133:518366 forward MW:8753		186	0	27	0	114	0	100	100	100	1	1	NA	NA	100	100	100	100	100	100	100	100	100	100	100	1	1	1	1	1	1	1	1	1	1	1	1	1	1	1	1	1	1	1	1	1	1
934	involved in transformation,involved in transformat	SP_2207 SP_2207 competence protein ComF, putative 2127745:2128407 reverse MW:25241		186	0	27	0	114	0	100	100	100	1	1	NA	NA	100	100	100	100	100	100	100	100	100	100	100	1	1	1	1	1	1	1	1	1	1	1	1	1	1	1	1	1	1	1	1	1	1
935	acetyltransferase,acetyltransferase,acetyltransfer	SP_1516 SP_1516 acetyltransferase 1423902:1424330 reverse MW:16988		186	0	27	0	114	0	100	100	100	1	1	NA	NA	100	100	100	100	100	100	100	100	100	100	100	1	1	1	1	1	1	1	1	1	1	1	1	1	1	1	1	1	1	1	1	1	1
936	nitrate/sulfonate/bicarbonate ABC transporter ATP-	SP_2196 SP_2196 ABC transporter, ATP-binding protein 2118419:2119147 reverse MW:27519		186	0	27	0	114	0	100	100	100	1	1	NA	NA	100	100	100	100	100	100	100	100	100	100	100	1	1	1	1	1	1	1	1	1	1	1	1	1	1	1	1	1	1	1	1	1	1
937	PTS system sugar-specific transporter subunit EII,	SP_0321 SP_0321 PTS system, IIA component 295248:295682 forward MW:15405		185	1	27	0	114	0	99.4624	100	100	1	1	0	0	100	100	97.561	100	100	100	100	100	100	100	100	1	1	1	1	1	1	1	1	1	1	1	1	1	1	1	1	1	1	1	1	1	1
938	CTP synthetase,CTP synthetase,CTP synthetase,CTP s	SP_0494 pyrG CTP synthetase 470731:472338 forward MW:59229		186	0	27	0	114	0	100	100	100	1	1	NA	NA	100	100	100	100	100	100	100	100	100	100	100	1	1	1	1	1	1	1	1	1	1	1	1	1	1	1	1	1	1	1	1	1	1
939	glutamate-ammonia ligase,glutamate-ammonia ligase,	SP_0502 SP_0502 glutamine synthetase, type I 483927:485273 forward MW:50322		186	0	27	0	114	0	100	100	100	1	1	NA	NA	100	100	100	100	100	100	100	100	100	100	100	1	1	1	1	1	1	1	1	1	1	1	1	1	1	1	1	1	1	1	1	1	1
940	oxaA2,oxaA2,oxaA2,oxaA2,oxaA2,oxaA2,oxaA2,oxaA2,ox	SP_1975 SP_1975 OxaA-like protein precursor 1879925:1880851 forward MW:34073		186	0	27	0	114	0	100	100	100	1	1	NA	NA	100	100	100	100	100	100	100	100	100	100	100	1	1	1	1	1	1	1	1	1	1	1	1	1	1	1	1	1	1	1	1	1	1
941	orotate phosphoribosyltransferase,orotate phosphor	SP_0702 pyrE orotate phosphoribosyltransferase 668896:669528 forward MW:22841		186	0	27	0	114	0	100	100	100	1	1	NA	NA	100	100	100	100	100	100	100	100	100	100	100	1	1	1	1	1	1	1	1	1	1	1	1	1	1	1	1	1	1	1	1	1	1
942	lysophospholipase l1-like esterase,lysophospholipa	SP_1450 SP_1450 platelet activating factor, putative 1369825:1370460 reverse MW:24084		186	0	27	0	114	0	100	100	100	1	1	NA	NA	100	100	100	100	100	100	100	100	100	100	100	1	1	1	1	1	1	1	1	1	1	1	1	1	1	1	1	1	1	1	1	1	1
943	N-acetylgalactosamine-specific phosphotransferase	SP_0323 SP_0323 PTS system, IIB component 296895:297386 forward MW:18105		185	1	27	0	114	0	99.4624	100	100	1	1	0	0	100	100	97.561	100	100	100	100	100	100	100	100	1	1	1	1	1	1	1	1	1	1	1	1	1	1	1	1	1	1	1	1	1	1
944	hydrolase,hydrolase,hydrolase,hydrolase,hydrolase,	SP_1451 SP_1451 Cof family protein 1370462:1371289 reverse MW:30758		186	0	27	0	114	0	100	100	100	1	1	NA	NA	100	100	100	100	100	100	100	100	100	100	100	1	1	1	1	1	1	1	1	1	1	1	1	1	1	1	1	1	1	1	1	1	1
945	X-Pro dipeptidase,X-Pro dipeptidase,X-Pro dipeptid	SP_1591 SP_1591 proline dipeptidase 1496624:1497706 forward MW:40272		186	0	27	0	114	0	100	100	100	1	1	NA	NA	100	100	100	100	100	100	100	100	100	100	100	1	1	1	1	1	1	1	1	1	1	1	1	1	1	1	1	1	1	1	1	1	1
946	transcription antitermination protein NusB,transcr	SP_0433 nusB transcription antitermination protein NusB 407504:407926 reverse MW:15964		186	0	27	0	114	0	100	100	100	1	1	NA	NA	100	100	100	100	100	100	100	100	100	100	100	1	1	1	1	1	1	1	1	1	1	1	1	1	1	1	1	1	1	1	1	1	1
947	putative nicotinate-nucleotide adenylyltransferase	SP_1747 nadD nicotinic acid mononucleotide adenylyltransferase 1649211:1649840 reverse MW:24258		186	0	27	0	114	0	100	100	100	1	1	NA	NA	100	100	100	100	100	100	100	100	100	100	100	1	1	1	1	1	1	1	1	1	1	1	1	1	1	1	1	1	1	1	1	1	1
948	Fic protein family,Fic protein family,Fic protein	SP_0571 SP_0571 cell filamentation protein Fic-related protein 537536:538339 forward MW:30949		176	10	26	1	102	12	94.6237	96.2963	89.4737	1	0.112464	0.678011	2.06535	95.8333	95	92.6829	96.9697	96.4286	92.5	96.2963	92.3077	88.8889	86.6667	95.4545	1	1	1	1	1	1	1	1	1	1	0	1	1	1	1	1	1	1	1	1	1	1
949	pyridoxal phosphate enzyme, YggS family,pyridoxal	SP_1665 SP_1665 ylmE protein 1564776:1565447 reverse MW:25567		186	0	27	0	114	0	100	100	100	1	1	NA	NA	100	100	100	100	100	100	100	100	100	100	100	1	1	1	1	1	1	1	1	1	1	1	1	1	1	1	1	1	1	1	1	1	1
950	transcriptional regulator,transcriptional regulato	SP_1234 SP_1234 biotin repressor family transcriptional regulator 1166238:1166753 forward MW:19729		186	0	27	0	114	0	100	100	100	1	1	NA	NA	100	100	100	100	100	100	100	100	100	100	100	1	1	1	1	1	1	1	1	1	1	1	1	1	1	1	1	1	1	1	1	1	1
951	transcriptional regulator,transcriptional regulato	SP_1331 SP_1331 phosphosugar-binding transcriptional regulator, putative 1255327:1256136 reverse MW:31130		186	0	27	0	114	0	100	100	100	1	1	NA	NA	100	100	100	100	100	100	100	100	100	100	100	1	1	1	1	1	1	1	1	1	1	1	1	1	1	1	1	1	1	1	1	1	1
952	hypothetical protein,hypothetical protein,hypothet	SP_1422 SP_1422 hypothetical protein 1343206:1343694 reverse MW:19159		186	0	27	0	114	0	100	100	100	1	1	NA	NA	100	100	100	100	100	100	100	100	100	100	100	1	1	1	1	1	1	1	1	1	1	1	1	1	1	1	1	1	1	1	1	1	1
953	alcohol dehydrogenase,alcohol dehydrogenase,alcoho	SP_2055 SP_2055 alcohol dehydrogenase, zinc-containing 1955168:1956226 reverse MW:38092		186	0	27	0	114	0	100	100	100	1	1	NA	NA	100	100	100	100	100	100	100	100	100	100	100	1	1	1	1	1	1	1	1	1	1	1	1	1	1	1	1	1	1	1	1	1	1
954	pneumolysin,pneumolysin,pneumolysin,pneumolysin,pn	SP_1923 SP_1923 pneumolysin 1831896:1833311 reverse MW:52898		186	0	27	0	114	0	100	100	100	1	1	NA	NA	100	100	100	100	100	100	100	100	100	100	100	1	1	1	1	1	1	1	1	1	1	1	1	1	1	1	1	1	1	1	1	1	1
955	transposase,transposase,transposase,transposase,tr	#N/A		186	0	27	0	114	0	100	100	100	1	1	NA	NA	100	100	100	100	100	100	100	100	100	100	100	1	1	1	1	1	1	1	1	1	1	1	1	1	1	1	1	1	1	1	1	1	1
956	membrane protein,membrane protein,membrane protein	SP_1677 SP_1677 hypothetical protein 1578108:1578752 reverse MW:24242		186	0	27	0	114	0	100	100	100	1	1	NA	NA	100	100	100	100	100	100	100	100	100	100	100	1	1	1	1	1	1	1	1	1	1	1	1	1	1	1	1	1	1	1	1	1	1
957	GNAT family acetyltransferase,GNAT family acetyltr	SP_1419 SP_1419 acetyltransferase 1339908:1340459 reverse MW:20812		186	0	27	0	114	0	100	100	100	1	1	NA	NA	100	100	100	100	100	100	100	100	100	100	100	1	1	1	1	1	1	1	1	1	1	1	1	1	1	1	1	1	1	1	1	1	1
958	response regulator,response regulator,response reg	SP_0387 SP_0387 DNA-binding response regulator 366900:367532 forward MW:23553		186	0	27	0	114	0	100	100	100	1	1	NA	NA	100	100	100	100	100	100	100	100	100	100	100	1	1	1	1	1	1	1	1	1	1	1	1	1	1	1	1	1	1	1	1	1	1
959	ABC transporter permease,ABC transporter permease,	SP_0599 SP_0599 transmembrane protein Vexp1 565916:567079 forward MW:42205		186	0	27	0	114	0	100	100	100	1	1	NA	NA	100	100	100	100	100	100	100	100	100	100	100	1	1	1	1	1	1	1	1	1	1	1	1	1	1	1	1	1	1	1	1	1	1
960	preprotein translocase subunit YajC,preprotein tra	SP_0326 SP_0326 preprotein translocase, YajC subunit 298985:299278 forward MW:10926		185	1	27	0	114	0	99.4624	100	100	1	1	0	0	100	100	97.561	100	100	100	100	100	100	100	100	1	1	1	1	1	1	1	1	1	1	1	1	1	1	1	1	1	1	1	1	1	1
961	hypothetical protein,hypothetical protein,hypothet	SP_1832 SP_1832 hypothetical protein 1742753:1743049 reverse MW:11015		186	0	27	0	114	0	100	100	100	1	1	NA	NA	100	100	100	100	100	100	100	100	100	100	100	1	1	1	1	1	1	1	1	1	1	1	1	1	1	1	1	1	1	1	1	1	1
962	chorismate mutase/prephenate dehydratase,chorismat	SP_1296 SP_1296 hypothetical protein 1229040:1229306 reverse MW:10480		186	0	27	0	114	0	100	100	100	1	1	NA	NA	100	100	100	100	100	100	100	100	100	100	100	1	1	1	1	1	1	1	1	1	1	1	1	1	1	1	1	1	1	1	1	1	1
963	bacteriocin, lactococcin 972 family,lactococcin 97	#N/A		162	24	21	6	104	10	87.0968	77.7778	91.2281	0.232536	0.348885	1.92159	0.649933	83.3333	95	85.3659	87.8788	82.1429	90	77.7778	92.3077	86.6667	96.6667	95.4545	1	0	1	1	1	1	1	1	1	1	0	1	1	1	0	1	1	1	1	1	1	1
964	binding-protein-dependent transport systems inner	SP_1824 SP_1824 ABC transporter, permease protein 1734253:1735944 reverse MW:62665		186	0	27	0	114	0	100	100	100	1	1	NA	NA	100	100	100	100	100	100	100	100	100	100	100	1	1	1	1	1	1	1	1	1	1	1	1	1	1	1	1	1	1	1	1	1	1
965	putative L-ascorbate-6-phosphate lactonase UlaG,pu	SP_2031 SP_2031 putative L-ascorbate 6-phosphate lactonase 1937118:1938209 reverse MW:41685		186	0	27	0	114	0	100	100	100	1	1	NA	NA	100	100	100	100	100	100	100	100	100	100	100	1	1	1	1	1	1	1	1	1	1	1	1	1	1	1	1	1	1	1	1	1	1
966	Protein of unknown function (DUF567),Protein of un	SP_1384 SP_1384 hypothetical protein 1308967:1309464 reverse MW:19256		186	0	27	0	114	0	100	100	100	1	1	NA	NA	100	100	100	100	100	100	100	100	100	100	100	1	1	1	1	1	1	1	1	1	1	1	1	1	1	1	1	1	1	1	1	1	1
967	hypothetical protein,hypothetical protein,hypothet	SP_0098 SP_0098 hypothetical protein 100296:101207 reverse MW:34238		186	0	27	0	114	0	100	100	100	1	1	NA	NA	100	100	100	100	100	100	100	100	100	100	100	1	1	1	1	1	1	1	1	1	1	1	1	1	1	1	1	1	1	1	1	1	1
968	chaperonin GroEL,chaperonin GroEL,chaperonin GroEL	SP_1906 groEL chaperonin GroEL 1820362:1821984 reverse MW:57096		186	0	27	0	114	0	100	100	100	1	1	NA	NA	100	100	100	100	100	100	100	100	100	100	100	1	1	1	1	1	1	1	1	1	1	1	1	1	1	1	1	1	1	1	1	1	1
969	excreted peptide,excreted peptide,hypothetical pro	SP_0429 SP_0429 hypothetical protein 405056:405241 forward MW:7042		183	3	27	0	114	0	98.3871	100	100	1	0.290836	0	0	95.8333	100	95.122	100	100	100	100	100	100	100	100	1	1	1	1	1	1	1	1	1	1	1	1	1	1	1	1	1	0	1	1	1	1
970	phosphoglycerate mutase family protein,phosphoglyc	SP_0022 SP_0022 hypothetical protein 25418:25933 forward MW:19766		186	0	27	0	114	0	100	100	100	1	1	NA	NA	100	100	100	100	100	100	100	100	100	100	100	1	1	1	1	1	1	1	1	1	1	1	1	1	1	1	1	1	1	1	1	1	1
971	major facilitator superfamily permease,major facil	SP_1668 SP_1668 hypothetical protein 1568320:1569024 reverse MW:26969		186	0	27	0	114	0	100	100	100	1	1	NA	NA	100	100	100	100	100	100	100	100	100	100	100	1	1	1	1	1	1	1	1	1	1	1	1	1	1	1	1	1	1	1	1	1	1
972	integral membrane protein,integral membrane protei	SP_1754 SP_1754 hypothetical protein 1655009:1655962 forward MW:36506		186	0	27	0	114	0	100	100	100	1	1	NA	NA	100	100	100	100	100	100	100	100	100	100	100	1	1	1	1	1	1	1	1	1	1	1	1	1	1	1	1	1	1	1	1	1	1
973	L-ribulose 5-phosphate 4-epimerase,L-ribulose 5-ph	SP_2033 araD L-ribulose-5-phosphate 4-epimerase 1940173:1940856 reverse MW:25572		186	0	27	0	114	0	100	100	100	1	1	NA	NA	100	100	100	100	100	100	100	100	100	100	100	1	1	1	1	1	1	1	1	1	1	1	1	1	1	1	1	1	1	1	1	1	1
974	Cro/CI family transcriptional regulator,putative t	#N/A		162	24	24	3	93	21	87.0968	88.8889	81.5789	1	0.243356	0.844393	1.52192	87.5	70	90.2439	93.9394	82.1429	90	88.8889	76.9231	88.8889	76.6667	81.8182	1	1	1	0	1	1	1	1	1	1	0	1	1	1	1	0	1	1	1	1	1	1
975	bifunctional folate synthesis protein,bifunctional	SP_0292 SP_0292 bifunctional folate synthesis protein 270417:271229 forward MW:31143		186	0	27	0	114	0	100	100	100	1	1	NA	NA	100	100	100	100	100	100	100	100	100	100	100	1	1	1	1	1	1	1	1	1	1	1	1	1	1	1	1	1	1	1	1	1	1
976	extracellular solute-binding protein,extracellular	SP_0092 SP_0092 ABC transporter, substrate-binding protein 95123:96598 forward MW:54486		186	0	27	0	114	0	100	100	100	1	1	NA	NA	100	100	100	100	100	100	100	100	100	100	100	1	1	1	1	1	1	1	1	1	1	1	1	1	1	1	1	1	1	1	1	1	1
977	hexulose-6-phosphate synthase,hexulose-6-phosphate	SP_2035 ulaD 3-keto-L-gulonate-6-phosphate decarboxylase 1941746:1942411 reverse MW:23896		186	0	27	0	114	0	100	100	100	1	1	NA	NA	100	100	100	100	100	100	100	100	100	100	100	1	1	1	1	1	1	1	1	1	1	1	1	1	1	1	1	1	1	1	1	1	1
978	hypothetical protein,hypothetical protein,hypothet	SP_2182 SP_2182 hypothetical protein 2100871:2101458 forward MW:21871		147	39	22	5	87	27	79.0323	81.4815	76.3158	1	0.66687	0.857249	1.16914	75	90	80.4878	69.697	67.8571	90	81.4815	66.6667	82.2222	80	54.5455	1	1	0	1	1	1	1	1	1	1	0	1	1	1	1	1	0	0	1	1	1	0
979	membrane protein,membrane protein,membrane protein	SP_0099 SP_0099 hypothetical protein 101200:101793 reverse MW:21350		186	0	27	0	114	0	100	100	100	1	1	NA	NA	100	100	100	100	100	100	100	100	100	100	100	1	1	1	1	1	1	1	1	1	1	1	1	1	1	1	1	1	1	1	1	1	1
980	cytidine/deoxycytidylate deaminase,cytidine/deoxyc	SP_2068 SP_2068 cytidine/deoxycytidylate deaminase family protein 1976179:1976613 reverse MW:16504		186	0	27	0	114	0	100	100	100	1	1	NA	NA	100	100	100	100	100	100	100	100	100	100	100	1	1	1	1	1	1	1	1	1	1	1	1	1	1	1	1	1	1	1	1	1	1
981	branched-chain amino acid aminotransferase,branche	SP_0856 SP_0856 branched-chain amino acid aminotransferase 803303:804325 forward MW:37473		186	0	27	0	114	0	100	100	100	1	1	NA	NA	100	100	100	100	100	100	100	100	100	100	100	1	1	1	1	1	1	1	1	1	1	1	1	1	1	1	1	1	1	1	1	1	1
982	hypothetical protein,hypothetical protein,hypothet	#N/A		128	58	12	15	71	43	68.8172	44.4444	62.2807	0.0168453	0.259203	2.74423	1.33523	75	55	73.1707	72.7273	67.8571	65	44.4444	69.2308	55.5556	63.3333	90.9091	0	1	1	1	1	1	1	0	1	0	1	1	0	0	1	1	1	1	1	1	1	1
983	prophage Sa05, P4 family DNA primase,prophage Sa05	#N/A		58	128	3	24	17	97	31.1828	11.1111	14.9123	0.0387883	0.00154841	3.60796	2.57776	45.8333	20	31.7073	36.3636	17.8571	32.5	11.1111	23.0769	13.3333	6.66667	22.7273	0	0	1	0	1	1	1	0	1	1	1	1	0	0	0	0	0	0	0	1	1	0
984	phage transcriptional regulator, Cro/CI family,pha	#N/A		76	110	6	21	45	69	40.8602	22.2222	39.4737	0.0891291	0.903548	2.40905	1.05922	37.5	40	43.9024	36.3636	50	37.5	22.2222	48.7179	35.5556	33.3333	31.8182	1	0	1	0	1	0	0	0	1	0	0	0	0	0	0	0	1	0	1	1	1	0
985	hypothetical protein,hypothetical protein,hypothet	#N/A		50	136	2	25	23	91	26.8817	7.40741	20.1754	0.0299678	0.213488	4.57189	1.45282	16.6667	35	34.1463	30.303	17.8571	25	7.40741	20.5128	22.2222	16.6667	27.2727	0	0	1	0	0	1	0	0	1	0	0	0	0	0	0	0	0	0	0	0	1	0
986	integrase,integrase,integrase,integrase,integrase,	#N/A		52	134	6	21	32	82	27.957	22.2222	28.0702	0.647045	1	1.35637	0.994421	25	20	31.7073	27.2727	42.8571	20	22.2222	25.641	35.5556	20	18.1818	1	0	0	0	0	0	0	0	1	0	0	0	0	0	0	0	1	0	0	1	1	0
987	major tail protein,Lj965 prophage major tail prote	#N/A		64	122	5	22	28	86	34.4086	18.5185	24.5614	0.124555	0.0932748	2.30024	1.60871	29.1667	40	36.5854	42.4242	28.5714	30	18.5185	25.641	26.6667	20	27.2727	0	0	1	0	1	1	0	0	1	0	1	0	0	0	0	0	0	0	0	1	1	0
988	phage terminase small subunit,phage terminase smal	#N/A		57	129	4	23	26	88	30.6452	14.8148	22.807	0.111712	0.146526	2.53135	1.49355	29.1667	40	34.1463	30.303	21.4286	30	14.8148	25.641	24.4444	16.6667	27.2727	0	0	1	0	1	1	0	0	1	0	1	0	0	0	0	0	0	0	0	1	1	0
989	phage recombination protein Bet,phage recombinatio	#N/A		43	143	3	24	21	93	23.1183	11.1111	18.4211	0.212361	0.384842	2.39753	1.33042	12.5	20	24.3902	33.3333	25	20	11.1111	20.5128	15.5556	20	13.6364	0	0	0	0	0	1	0	0	0	0	0	0	0	0	0	0	0	0	0	1	1	0
990	Tn5253 hypothetical protein,Tn5252 Orf26,Tn5252 Or	#N/A		11	175	1	26	10	104	5.91398	3.7037	8.77193	1	0.359477	1.63109	0.6547	8.33333	5	12.1951	3.0303	0	5	3.7037	10.2564	4.44444	13.3333	13.6364	0	0	0	0	0	0	0	0	0	0	0	0	0	0	0	0	0	0	0	1	0	0
991	response regulator,DNA-binding response regulator	SP_2082 SP_2082 response regulator 1991241:1991948 forward MW:27231		186	0	27	0	114	0	100	100	100	1	1	NA	NA	100	100	100	100	100	100	100	100	100	100	100	1	1	1	1	1	1	1	1	1	1	1	1	1	1	1	1	1	1	1	1	1	1
992	fatty-acid binding protein,fatty-acid binding prot	SP_0742 SP_0742 hypothetical protein 703977:704822 reverse MW:30665		186	0	27	0	114	0	100	100	100	1	1	NA	NA	100	100	100	100	100	100	100	100	100	100	100	1	1	1	1	1	1	1	1	1	1	1	1	1	1	1	1	1	1	1	1	1	1
993	acetolactate synthase large subunit,acetolactate s	SP_0445 SP_0445 acetolactate synthase catalytic subunit 417449:419149 forward MW:61692		186	0	27	0	114	0	100	100	100	1	1	NA	NA	100	100	100	100	100	100	100	100	100	100	100	1	1	1	1	1	1	1	1	1	1	1	1	1	1	1	1	1	1	1	1	1	1
994	LytR family transcriptional regulator,LytR family	SP_1368 SP_1368 psr protein 1291188:1292462 reverse MW:47732		186	0	27	0	114	0	100	100	100	1	1	NA	NA	100	100	100	100	100	100	100	100	100	100	100	1	1	1	1	1	1	1	1	1	1	1	1	1	1	1	1	1	1	1	1	1	1
995	maltose/maltodextrin ABC transporter maltose/malto	SP_2108 SP_2108 maltose/maltodextrin ABC transporter, maltose/maltodextrin-binding protein 2020750:2022021 forward MW:45337		186	0	27	0	114	0	100	100	100	1	1	NA	NA	100	100	100	100	100	100	100	100	100	100	100	1	1	1	1	1	1	1	1	1	1	1	1	1	1	1	1	1	1	1	1	1	1
996	guanosine polyphosphate pyrophosphohydrolases/synt	#N/A		81	105	10	17	45	69	43.5484	37.037	39.4737	0.67778	0.547159	1.30979	1.18219	25	40	43.9024	57.5758	46.4286	42.5	37.037	43.5897	33.3333	43.3333	54.5455	0	0	1	0	1	0	0	0	0	0	0	0	0	0	0	0	1	1	0	0	1	1
997	homoserine O-succinyltransferase,homoserine O-succ	SP_1576 SP_1576 homoserine O-succinyltransferase 1482151:1483095 reverse MW:36927		186	0	27	0	114	0	100	100	100	1	1	NA	NA	100	100	100	100	100	100	100	100	100	100	100	1	1	1	1	1	1	1	1	1	1	1	1	1	1	1	1	1	1	1	1	1	1
998	hypothetical protein,hypothetical protein,hypothet	SP_1822 SP_1822 hypothetical protein 1733076:1733444 reverse MW:14689		186	0	27	0	114	0	100	100	100	1	1	NA	NA	100	100	100	100	100	100	100	100	100	100	100	1	1	1	1	1	1	1	1	1	1	1	1	1	1	1	1	1	1	1	1	1	1
999	ribonuclease III,ribonuclease III,ribonuclease III	SP_1248 rnc ribonuclease III 1182520:1183218 reverse MW:26168		186	0	27	0	114	0	100	100	100	1	1	NA	NA	100	100	100	100	100	100	100	100	100	100	100	1	1	1	1	1	1	1	1	1	1	1	1	1	1	1	1	1	1	1	1	1	1
1000	magnesium and cobalt transporter, CorA family prot	SP_1751 SP_1751 CorA family protein 1652068:1652976 reverse MW:34882		186	0	27	0	114	0	100	100	100	1	1	NA	NA	100	100	100	100	100	100	100	100	100	100	100	1	1	1	1	1	1	1	1	1	1	1	1	1	1	1	1	1	1	1	1	1	1
1001	dihydroorotate dehydrogenase 1A,dihydroorotate deh	SP_0764 SP_0764 dihydroorotate dehydrogenase 1A 723201:724136 forward MW:34527		186	0	27	0	114	0	100	100	100	1	1	NA	NA	100	100	100	100	100	100	100	100	100	100	100	1	1	1	1	1	1	1	1	1	1	1	1	1	1	1	1	1	1	1	1	1	1
1002	DPS family peroxide resistance protein,DPS family	SP_1572 SP_1572 non-heme iron-containing ferritin 1478053:1478589 reverse MW:19987		186	0	27	0	114	0	100	100	100	1	1	NA	NA	100	100	100	100	100	100	100	100	100	100	100	1	1	1	1	1	1	1	1	1	1	1	1	1	1	1	1	1	1	1	1	1	1
1003	GMP synthase,GMP synthase,GMP synthase,GMP synthas	SP_1445 guaA GMP synthase 1364734:1366296 reverse MW:57473		186	0	27	0	114	0	100	100	100	1	1	NA	NA	100	100	100	100	100	100	100	100	100	100	100	1	1	1	1	1	1	1	1	1	1	1	1	1	1	1	1	1	1	1	1	1	1
1004	transcriptional regulator,transcriptional regulato	SP_1050 SP_1050 transcriptional regulator, putative 988052:988528 forward MW:18247		125	61	13	14	67	47	67.2043	48.1481	58.7719	0.0826565	0.172743	2.19804	1.43567	70.8333	60	65.8537	66.6667	71.4286	67.5	48.1481	61.5385	60	53.3333	40.9091	1	1	1	0	1	1	1	1	1	1	1	1	1	0	1	0	0	1	1	0	1	0
1005	hypothetical protein,hypothetical protein,hypothet	SP_0371 SP_0371 hypothetical protein 349671:350198 forward MW:20707		186	0	27	0	114	0	100	100	100	1	1	NA	NA	100	100	100	100	100	100	100	100	100	100	100	1	1	1	1	1	1	1	1	1	1	1	1	1	1	1	1	1	1	1	1	1	1
1006	membrane protein,daunorubicin resistance transmemb	SP_0637 SP_0637 hypothetical protein 601059:601877 forward MW:30841		186	0	27	0	114	0	100	100	100	1	1	NA	NA	100	100	100	100	100	100	100	100	100	100	100	1	1	1	1	1	1	1	1	1	1	1	1	1	1	1	1	1	1	1	1	1	1
1007	beta-lactamase,beta-lactamase,beta-lactamase,beta-	SP_1448 SP_1448 hypothetical protein 1368084:1369019 reverse MW:35939		186	0	27	0	114	0	100	100	100	1	1	NA	NA	100	100	100	100	100	100	100	100	100	100	100	1	1	1	1	1	1	1	1	1	1	1	1	1	1	1	1	1	1	1	1	1	1
1008	Cof family protein,Cof family protein,Cof family p	SP_0286 SP_0286 Cof family protein 264266:265078 reverse MW:30793		186	0	27	0	114	0	100	100	100	1	1	NA	NA	100	100	100	100	100	100	100	100	100	100	100	1	1	1	1	1	1	1	1	1	1	1	1	1	1	1	1	1	1	1	1	1	1
1009	metallo-beta-lactamase superfamily protein,metallo	SP_1646 SP_1646 metallo-beta-lactamase superfamily protein 1544932:1545561 forward MW:23646		186	0	27	0	114	0	100	100	100	1	1	NA	NA	100	100	100	100	100	100	100	100	100	100	100	1	1	1	1	1	1	1	1	1	1	1	1	1	1	1	1	1	1	1	1	1	1
1010	ABC transporter, membrane-spanning permease,ABC tr	SP_1070 SP_1070 hypothetical protein 1006709:1007575 forward MW:30420		186	0	27	0	114	0	100	100	100	1	1	NA	NA	100	100	100	100	100	100	100	100	100	100	100	1	1	1	1	1	1	1	1	1	1	1	1	1	1	1	1	1	1	1	1	1	1
1011	single-strand DNA-binding protein B,single-strand	SP_1908 SP_1908 single-stranded DNA-binding protein 1822440:1822835 reverse MW:14908		186	0	27	0	114	0	100	100	100	1	1	NA	NA	100	100	100	100	100	100	100	100	100	100	100	1	1	1	1	1	1	1	1	1	1	1	1	1	1	1	1	1	1	1	1	1	1
1012	drug/metabolite transporter (DMT) superfamily perm	SP_1268 SP_1268 licB protein 1200929:1201807 reverse MW:31630		186	0	27	0	114	0	100	100	100	1	1	NA	NA	100	100	100	100	100	100	100	100	100	100	100	1	1	1	1	1	1	1	1	1	1	1	1	1	1	1	1	1	1	1	1	1	1
1013	protein YaaA,protein YaaA,protein YaaA,protein Yaa	SP_1547 SP_1547 hypothetical protein 1454330:1455058 reverse MW:27500		186	0	27	0	114	0	100	100	100	1	1	NA	NA	100	100	100	100	100	100	100	100	100	100	100	1	1	1	1	1	1	1	1	1	1	1	1	1	1	1	1	1	1	1	1	1	1
1014	peroxidase,peroxidase,peroxidase,peroxidase,peroxi	#N/A		63	123	6	21	46	68	33.871	22.2222	40.3509	0.275624	0.268036	1.78818	0.757884	37.5	40	26.8293	33.3333	25	42.5	22.2222	35.8974	33.3333	56.6667	50	0	0	1	1	0	0	0	1	0	0	0	1	1	0	0	1	0	1	0	1	0	0
1015	DNA replication protein,DNA replication protein,DN	SP_1575 SP_1575 hypothetical protein 1481465:1482142 reverse MW:25606		186	0	27	0	114	0	100	100	100	1	1	NA	NA	100	100	100	100	100	100	100	100	100	100	100	1	1	1	1	1	1	1	1	1	1	1	1	1	1	1	1	1	1	1	1	1	1
1016	membrane protein,lipoprotein, putative,membrane pr	SP_1561 SP_1561 hypothetical protein 1470180:1470950 reverse MW:28442		186	0	27	0	114	0	100	100	100	1	1	NA	NA	100	100	100	100	100	100	100	100	100	100	100	1	1	1	1	1	1	1	1	1	1	1	1	1	1	1	1	1	1	1	1	1	1
1017	cell division protein FtsZ,cell division protein F	SP_1666 SP_1666 cell division protein FtsZ 1565452:1566711 reverse MW:44416		186	0	27	0	114	0	100	100	100	1	1	NA	NA	100	100	100	100	100	100	100	100	100	100	100	1	1	1	1	1	1	1	1	1	1	1	1	1	1	1	1	1	1	1	1	1	1
1018	Tn5253 hypothetical protein,Tn5253 hypothetical pr	#N/A		165	21	24	3	102	12	88.7097	88.8889	89.4737	1	1	0.982223	0.924596	83.3333	90	95.122	87.8788	85.7143	87.5	88.8889	89.7436	91.1111	86.6667	86.3636	1	1	0	1	1	1	1	1	1	1	1	0	1	1	1	1	1	0	1	1	1	1
1019	phosphoribosylaminoimidazole synthetase,phosphorib	SP_0047 SP_0047 phosphoribosylaminoimidazole synthetase 50889:51911 forward MW:36502		186	0	27	0	114	0	100	100	100	1	1	NA	NA	100	100	100	100	100	100	100	100	100	100	100	1	1	1	1	1	1	1	1	1	1	1	1	1	1	1	1	1	1	1	1	1	1
1020	cobalt ABC transporter domain-containing protein,c	SP_0721 SP_0721 hypothetical protein 686948:687598 forward MW:24949		186	0	27	0	114	0	100	100	100	1	1	NA	NA	100	100	100	100	100	100	100	100	100	100	100	1	1	1	1	1	1	1	1	1	1	1	1	1	1	1	1	1	1	1	1	1	1
1021	surface protein (fragment),surface protein (fragme	#N/A		178	8	26	1	110	4	95.6989	96.2963	96.4912	1	1	0.856369	0.809662	91.6667	95	97.561	93.9394	92.8571	100	96.2963	94.8718	97.7778	96.6667	100	1	1	1	1	1	1	1	1	1	0	1	0	1	1	1	1	1	1	1	1	1	1
1022	integral membrane protein,integral membrane protei	SP_0986 SP_0986 hypothetical protein 930378:931220 reverse MW:30596		186	0	27	0	114	0	100	100	100	1	1	NA	NA	100	100	100	100	100	100	100	100	100	100	100	1	1	1	1	1	1	1	1	1	1	1	1	1	1	1	1	1	1	1	1	1	1
1023	D-tyrosyl-tRNA(Tyr) deacylase,D-tyrosyl-tRNA(Tyr)	SP_1644 SP_1644 D-tyrosyl-tRNA(Tyr) deacylase 1541278:1541721 reverse MW:16241		186	0	27	0	114	0	100	100	100	1	1	NA	NA	100	100	100	100	100	100	100	100	100	100	100	1	1	1	1	1	1	1	1	1	1	1	1	1	1	1	1	1	1	1	1	1	1
1024	ABC transporter permeae,ABC transporter permeae,AB	SP_0787 SP_0787 hypothetical protein 740402:741661 forward MW:45291		186	0	27	0	114	0	100	100	100	1	1	NA	NA	100	100	100	100	100	100	100	100	100	100	100	1	1	1	1	1	1	1	1	1	1	1	1	1	1	1	1	1	1	1	1	1	1
1025	RelE/StbE family addiction module toxin,RelE/StbE	SP_0276 SP_0276 hypothetical protein 255367:255645 forward MW:10911		181	5	27	0	111	3	97.3118	100	97.3684	1	1	0	0.978449	91.6667	100	97.561	96.9697	100	97.5	100	97.4359	97.7778	96.6667	90.9091	1	1	1	1	1	1	1	1	1	1	1	1	1	1	1	1	1	1	1	0	1	1
1026	thioesterase,thioesterase,thioesterase,thioesteras	SP_1851 SP_1851 hypothetical protein 1758573:1758977 reverse MW:14945		186	0	27	0	114	0	100	100	100	1	1	NA	NA	100	100	100	100	100	100	100	100	100	100	100	1	1	1	1	1	1	1	1	1	1	1	1	1	1	1	1	1	1	1	1	1	1
1027	CoA-binding protein,CoA-binding protein,CoA-bindin	SP_0033 SP_0033 hypothetical protein 34253:34690 forward MW:16229		186	0	27	0	114	0	100	100	100	1	1	NA	NA	100	100	100	100	100	100	100	100	100	100	100	1	1	1	1	1	1	1	1	1	1	1	1	1	1	1	1	1	1	1	1	1	1
1028	hypothetical protein,hypothetical protein,hypothet	#N/A		78	108	11	16	31	83	41.9355	40.7407	27.193	1	0.0131888	1.05027	1.92952	50	35	39.0244	45.4545	28.5714	50	40.7407	25.641	35.5556	16.6667	27.2727	0	0	1	0	1	1	1	0	1	1	1	1	0	1	0	0	0	0	0	1	1	0
1029	hypothetical protein,hypothetical protein,hypothet	#N/A		57	129	4	23	14	100	30.6452	14.8148	12.2807	0.111712	0.000249185	2.53135	3.14499	37.5	20	29.2683	36.3636	21.4286	35	14.8148	17.9487	13.3333	3.33333	18.1818	0	0	1	0	1	1	1	0	1	1	1	1	0	0	0	0	0	0	0	0	1	0
1030	Lj965 prophage protein,Lj965 prophage protein,Lj96	#N/A		64	122	5	22	28	86	34.4086	18.5185	24.5614	0.124555	0.0932748	2.30024	1.60871	29.1667	40	36.5854	42.4242	28.5714	30	18.5185	25.641	26.6667	20	27.2727	0	0	1	0	1	1	0	0	1	0	1	0	0	0	0	0	0	0	0	1	1	0
1031	type II restriction endonuclease,type II restricti	SP_1222 SP_1222 type II restriction endonuclease, putative 1154767:1156644 reverse MW:71851		30	156	3	24	18	96	16.129	11.1111	15.7895	0.775504	1	1.53565	1.02556	16.6667	10	21.9512	9.09091	17.8571	17.5	11.1111	15.3846	17.7778	13.3333	4.54545	0	1	0	0	0	0	0	0	1	0	0	0	0	0	1	0	0	1	0	0	0	0
1032	hypothetical protein,hypothetical protein,hypothet	#N/A		40	146	3	24	21	93	21.5054	11.1111	18.4211	0.30497	0.557189	2.18511	1.21253	8.33333	20	21.9512	30.303	25	20	11.1111	20.5128	15.5556	20	13.6364	0	0	0	0	0	1	0	0	0	0	0	0	0	0	0	0	0	0	0	0	1	0
1033	glyoxalase family protein superfamily,glyoxalase f	#N/A		186	0	27	0	114	0	100	100	100	1	1	NA	NA	100	100	100	100	100	100	100	100	100	100	100	1	1	1	1	1	1	1	1	1	1	1	1	1	1	1	1	1	1	1	1	1	1
1034	phenylalanyl-tRNA synthetase, alpha chain,phenylal	SP_0579 pheS phenylalanyl-tRNA synthetase subunit alpha 547769:548815 forward MW:39102		186	0	27	0	114	0	100	100	100	1	1	NA	NA	100	100	100	100	100	100	100	100	100	100	100	1	1	1	1	1	1	1	1	1	1	1	1	1	1	1	1	1	1	1	1	1	1
1035	ABC transporter ATP-binding protein,ABC transporte	SP_0709 SP_0709 amino acid ABC transporter, ATP-binding protein 674045:674803 reverse MW:28249		74	112	15	12	47	67	39.7849	55.5556	41.2281	0.145128	0.809634	0.53019	0.942062	45.8333	30	39.0244	39.3939	42.8571	40	55.5556	25.641	55.5556	40	22.7273	0	1	1	0	0	0	0	1	1	0	1	1	1	1	1	0	0	1	0	0	0	0
1036	GNAT family acetyltransferase,GNAT family acetyltr	SP_0950 SP_0950 acetyltransferase 898939:899439 forward MW:19064		167	19	26	1	108	6	89.7849	96.2963	94.7368	0.480693	0.195603	0.339274	0.489372	83.3333	85	97.561	87.8788	92.8571	87.5	96.2963	89.7436	97.7778	96.6667	90.9091	1	1	1	1	1	1	1	0	1	0	1	1	1	1	1	1	1	1	1	0	1	1
1037	ABC transporter ATP-binding protein,ABC transporte	SP_0707 SP_0707 ABC transporter, ATP-binding protein 672428:673075 forward MW:23829		186	0	27	0	114	0	100	100	100	1	1	NA	NA	100	100	100	100	100	100	100	100	100	100	95.4545	1	1	1	1	1	1	1	1	1	1	1	1	1	1	1	1	1	1	1	1	1	1
1038	phosphoglycerate mutase,phosphoglycerate mutase,ph	SP_0984 SP_0984 phosphoglycerate mutase family protein 929276:929896 reverse MW:23344		186	0	27	0	114	0	100	100	100	1	1	NA	NA	100	100	100	100	100	100	100	100	100	100	100	1	1	1	1	1	1	1	1	1	1	1	1	1	1	1	1	1	1	1	1	1	1
1039	Protein of unknown function (DUF3801),Protein of u	#N/A		53	133	7	20	39	75	28.4946	25.9259	34.2105	1	0.305078	1.1379	0.767044	33.3333	20	24.3902	36.3636	28.5714	27.5	25.9259	48.7179	28.8889	23.3333	45.4545	0	0	0	0	0	1	1	0	0	0	0	0	1	0	0	0	1	1	0	0	1	1
1040	molecular chaperone DnaK,molecular chaperone DnaK,	SP_0517 dnaK molecular chaperone DnaK 497485:499308 forward MW:64842		186	0	27	0	114	0	100	100	100	1	1	NA	NA	100	100	100	100	100	100	100	100	100	100	100	1	1	1	1	1	1	1	1	1	1	1	1	1	1	1	1	1	1	1	1	1	1
1041	cytoplasmic protein,cytoplasmic protein,cytoplasmi	SP_0939 SP_0939 hypothetical protein 890451:890969 forward MW:20534		168	18	26	1	102	12	90.3226	96.2963	89.4737	0.478902	0.844247	0.360216	1.09769	87.5	95	95.122	90.9091	89.2857	85	96.2963	82.0513	91.1111	96.6667	90.9091	1	1	1	1	1	1	1	0	1	1	1	1	1	1	1	1	1	1	1	0	1	1
1042	cobyric acid synthase CbiP,cobyric acid synthase C	#N/A		91	95	10	17	46	68	48.9247	37.037	40.3509	0.304283	0.154075	1.62474	1.41436	54.1667	60	46.3415	48.4848	39.2857	50	37.037	48.7179	33.3333	40	45.4545	1	0	0	1	1	1	1	1	0	0	1	0	1	0	0	1	0	0	0	1	1	0
1043	23S rluA family pseudouridine synthase,23S rluA fa	SP_0929 SP_0929 ribosomal large subunit pseudouridine synthase D 881298:882185 forward MW:32851		186	0	27	0	114	0	100	100	100	1	1	NA	NA	100	100	100	100	100	100	100	100	100	100	100	1	1	1	1	1	1	1	1	1	1	1	1	1	1	1	1	1	1	1	1	1	1
1044	hypothetical protein,hypothetical protein,hypothet	SP_1995 SP_1995 hypothetical protein 1898183:1898593 reverse MW:16125		186	0	27	0	111	3	100	100	97.3684	1	0.053975	NA	Inf	100	100	100	100	100	100	100	97.4359	95.5556	100	100	1	1	1	1	1	1	1	1	1	1	1	1	1	1	1	1	1	1	1	1	1	1
1045	cell-division protein,cell-division protein,cell-d	SP_0013 SP_0013 cell division protein FtsH 12370:14328 forward MW:71327		186	0	27	0	114	0	100	100	100	1	1	NA	NA	100	100	100	100	100	100	100	100	100	100	100	1	1	1	1	1	1	1	1	1	1	1	1	1	1	1	1	1	1	1	1	1	1
1046	TrmH family RNA methyltransferase group 3,TrmH fam	SP_1457 SP_1457 spoU rRNA methylase family protein 1373554:1374282 forward MW:26520		186	0	27	0	114	0	100	100	100	1	1	NA	NA	100	100	100	100	100	100	100	100	100	100	100	1	1	1	1	1	1	1	1	1	1	1	1	1	1	1	1	1	1	1	1	1	1
1047	phosphorylcholine transferase LicD1,phosphorylchol	SP_1273 SP_1273 licD1 protein 1206250:1207053 forward MW:31906	CAI33436.1	186	0	27	0	114	0	100	100	100	1	1	NA	NA	100	100	100	100	100	100	100	100	100	100	100	1	1	1	1	1	1	1	1	1	1	1	1	1	1	1	1	1	1	1	1	1	1
1048	asparaginyl-tRNA synthetase,asparaginyl-tRNA synth	SP_1542 asnC asparaginyl-tRNA synthetase 1449792:1451135 reverse MW:51067		186	0	27	0	114	0	100	100	100	1	1	NA	NA	100	100	100	100	100	100	100	100	100	100	100	1	1	1	1	1	1	1	1	1	1	1	1	1	1	1	1	1	1	1	1	1	1
1049	MutT/NUDIX family protein,MutT/NUDIX family protei	SP_0740 SP_0740 MutT/nudix family protein 702268:702723 reverse MW:17870		137	49	17	10	80	34	73.6559	62.963	70.1754	0.255752	0.509994	1.64051	1.18757	70.8333	60	78.0488	78.7879	82.1429	67.5	62.963	82.0513	66.6667	60	63.6364	1	1	0	0	1	1	1	1	1	1	1	0	1	0	1	0	1	1	1	0	1	1
1050	aspartyl/glutamyl-tRNA amidotransferase subunit C,	SP_0438 gatC aspartyl/glutamyl-tRNA amidotransferase subunit C 411927:412229 reverse MW:11055		186	0	27	0	114	0	100	100	100	1	1	NA	NA	100	100	100	100	100	100	100	100	100	100	100	1	1	1	1	1	1	1	1	1	1	1	1	1	1	1	1	1	1	1	1	1	1
1051	adenylate cyclase,adenylate cyclase,adenylate cycl	SP_1096 SP_1096 hypothetical protein 1029779:1030348 reverse MW:22347		186	0	27	0	114	0	100	100	100	1	1	NA	NA	100	100	100	100	100	100	100	100	100	100	100	1	1	1	1	1	1	1	1	1	1	1	1	1	1	1	1	1	1	1	1	1	1
1052	capsular polysaccharide biosynthesis protein,capsu	SP_0907 SP_0907 hypothetical protein 859370:860737 forward MW:53616	CAI32861.1	41	145	4	23	22	92	22.043	14.8148	19.2982	0.460785	0.661764	1.62256	1.18179	20.8333	25	21.9512	21.2121	25	20	14.8148	28.2051	22.2222	3.33333	4.54545	0	0	0	0	0	0	0	1	1	0	1	0	1	0	1	0	0	0	0	0	0	0
1053	DHH subfamily 1 protein,DHH subfamily 1 protein,DH	SP_1298 SP_1298 DHH subfamily 1 protein 1229969:1230904 forward MW:34980		186	0	27	0	114	0	100	100	100	1	1	NA	NA	100	100	100	100	100	100	100	100	100	100	100	1	1	1	1	1	1	1	1	1	1	1	1	1	1	1	1	1	1	1	1	1	1
1054	N-acetylmannosamine kinase; transcriptional regula	SP_1675 SP_1675 ROK family protein 1576120:1577004 reverse MW:31616		186	0	27	0	114	0	100	100	100	1	1	NA	NA	100	100	100	100	100	100	100	100	100	100	100	1	1	1	1	1	1	1	1	1	1	1	1	1	1	1	1	1	1	1	1	1	1
1055	integrase/recombinase, phage integrase family prot	SP_0890 SP_0890 phage integrase family integrase/recombinase 838526:839491 forward MW:37310		132	54	17	10	71	43	70.9677	62.963	62.2807	0.500475	0.128304	1.43535	1.47841	75	65	65.8537	72.7273	82.1429	67.5	62.963	79.4872	60	43.3333	72.7273	1	1	0	0	1	1	1	1	1	1	0	0	1	1	1	0	1	0	1	1	1	1
1056	galactose-6-phosphate isomerase subunit LacB,galac	SP_0319 SP_0319 hypothetical protein 293502:294143 reverse MW:23678		185	1	27	0	114	0	99.4624	100	100	1	1	0	0	100	100	97.561	100	100	100	100	100	100	100	100	1	1	1	1	1	1	1	1	1	1	1	1	1	1	1	1	1	1	1	1	1	1
1057	GntR family transcriptional regulator,GntR family	SP_0058 SP_0058 GntR family transcriptional regulator 63890:64606 reverse MW:27934		186	0	27	0	114	0	100	100	100	1	1	NA	NA	100	100	100	100	100	100	100	100	100	100	100	1	1	1	1	1	1	1	1	1	1	1	1	1	1	1	1	1	1	1	1	1	1
1058	acetyltransferase,acetyltransferase,acetyltransfer	SP_1082 SP_1082 acetyltransferase 1018494:1019045 forward MW:21836		186	0	27	0	114	0	100	100	100	1	1	NA	NA	100	100	100	100	100	100	100	100	100	100	100	1	1	1	1	1	1	1	1	1	1	1	1	1	1	1	1	1	1	1	1	1	1
1059	pyruvate formate-lyase,pyruvate formate-lyase,pyru	SP_0459 SP_0459 formate acetyltransferase 432308:434632 forward MW:87822		186	0	27	0	114	0	100	100	100	1	1	NA	NA	100	100	100	100	100	100	100	100	100	100	100	1	1	1	1	1	1	1	1	1	1	1	1	1	1	1	1	1	1	1	1	1	1
1060	Uncharacterized conserved protein,Uncharacterized	SP_0570 SP_0570 hypothetical protein 535552:537156 forward MW:61840		79	107	8	19	41	73	42.4731	29.6296	35.9649	0.294713	0.276961	1.7491	1.31336	54.1667	45	41.4634	36.3636	39.2857	42.5	29.6296	48.7179	26.6667	33.3333	31.8182	0	1	0	1	0	1	1	1	0	1	0	0	1	0	1	1	0	0	0	1	1	0
1061	BlpT protein, fusion,BlpT protein, fusion,BlpT pro	SP_0524 SP_0524 BlpT protein, fusion 504613:504942 reverse MW:12493		186	0	27	0	113	1	100	100	99.1228	1	0.38	NA	Inf	100	100	100	100	100	100	100	97.4359	100	100	100	1	1	1	1	1	1	1	1	1	1	1	1	1	1	1	1	1	1	1	1	1	1
1062	phage-associated protein,phage-associated protein,	SP_1038 SP_1038 hypothetical protein 978131:978286 forward MW:6175		56	130	8	19	46	68	30.1075	29.6296	40.3509	1	0.0791389	1.02297	0.637796	33.3333	20	29.2683	36.3636	28.5714	30	29.6296	48.7179	37.7778	33.3333	50	0	0	0	0	0	1	1	0	0	0	0	0	1	0	0	0	1	1	0	0	1	1
1063	Trk transporter membrane-spanning protein - K+ tra	SP_0078 SP_0078 Trk family potassium uptake protein 82798:84177 forward MW:50165		186	0	27	0	114	0	100	100	100	1	1	NA	NA	100	100	100	100	100	100	100	100	100	100	100	1	1	1	1	1	1	1	1	1	1	1	1	1	1	1	1	1	1	1	1	1	1
1064	lipoprotein,lipoprotein,lipoprotein,lipoprotein,li	SP_0198 SP_0198 hypothetical protein 184617:185075 forward MW:16460		186	0	27	0	114	0	100	100	100	1	1	NA	NA	100	100	100	100	100	100	100	100	100	100	100	1	1	1	1	1	1	1	1	1	1	1	1	1	1	1	1	1	1	1	1	1	1
1065	methyltransferase,methyltransferase,methyltransfer	SP_1969 SP_1969 type II DNA modification methyltransferase, putative 1876348:1876887 reverse MW:19886		186	0	27	0	114	0	100	100	100	1	1	NA	NA	100	100	100	100	100	100	100	100	100	100	100	1	1	1	1	1	1	1	1	1	1	1	1	1	1	1	1	1	1	1	1	1	1
1066	putative metal-binding, possibly nucleic acid-bind	SP_1280 SP_1280 hypothetical protein 1215060:1215602 reverse MW:20399		186	0	27	0	114	0	100	100	100	1	1	NA	NA	100	100	100	100	100	100	100	100	100	100	100	1	1	1	1	1	1	1	1	1	1	1	1	1	1	1	1	1	1	1	1	1	1
1067	bifunctional protein, biotin operon repressor; bio	SP_1900 SP_1900 biotin--protein ligase 1807602:1808537 forward MW:35228		186	0	27	0	114	0	100	100	100	1	1	NA	NA	100	100	100	100	100	100	100	100	100	100	100	1	1	1	1	1	1	1	1	1	1	1	1	1	1	1	1	1	1	1	1	1	1
1068	spermidine/putrescine ABC transporter permease,spe	SP_1388 SP_1388 spermidine/putrescine ABC transporter, permease protein 1312056:1312883 reverse MW:31545		186	0	27	0	114	0	100	100	100	1	1	NA	NA	100	100	100	100	100	100	100	100	100	100	100	1	1	1	1	1	1	1	1	1	1	1	1	1	1	1	1	1	1	1	1	1	1
1069	DNA repair protein RecO,DNA repair protein RecO,DN	SP_0036 recO DNA repair protein RecO 37334:38104 forward MW:29787		186	0	27	0	114	0	100	100	100	1	1	NA	NA	100	100	100	100	100	100	100	100	100	100	100	1	1	1	1	1	1	1	1	1	1	1	1	1	1	1	1	1	1	1	1	1	1
1070	COG0647: sugar phosphatases of the HAD superfamily	SP_1407 SP_1407 HAD superfamily hydrolase 1328076:1328849 reverse MW:28222	CAI33352.1	186	0	27	0	114	0	100	100	100	1	1	NA	NA	100	100	100	100	100	100	100	100	100	100	100	1	1	1	1	1	1	1	1	1	1	1	1	1	1	1	1	1	1	1	1	1	1
1071	rRNA methylase,rRNA methylase,rRNA methylase,rRNA	SP_1204 SP_1204 hemolysin A, putative 1137314:1137910 reverse MW:21695		186	0	27	0	114	0	100	100	100	1	1	NA	NA	100	100	100	100	100	100	100	100	100	100	100	1	1	1	1	1	1	1	1	1	1	1	1	1	1	1	1	1	1	1	1	1	1
1072	phosphomethylpyrimidine kinase,phosphomethylpyrimi	SP_1598 SP_1598 phosphomethylpyrimidine kinase 1501673:1502446 reverse MW:27711		186	0	27	0	114	0	100	100	100	1	1	NA	NA	100	100	100	100	100	100	100	100	100	100	100	1	1	1	1	1	1	1	1	1	1	1	1	1	1	1	1	1	1	1	1	1	1
1073	potassium uptake protein,potassium uptake protein,	SP_0480 trkA potassium transporter peripheral membrane component 460591:461940 reverse MW:49774		186	0	27	0	114	0	100	100	100	1	1	NA	NA	100	100	100	100	100	100	100	100	100	100	100	1	1	1	1	1	1	1	1	1	1	1	1	1	1	1	1	1	1	1	1	1	1
1074	arginine-ornithine antiporter,arginine-ornithine a	SP_2152 SP_2152 hypothetical protein 2065768:2067279 forward MW:54035		186	0	27	0	114	0	100	100	100	1	1	NA	NA	100	100	100	100	100	100	100	100	100	100	100	1	1	1	1	1	1	1	1	1	1	1	1	1	1	1	1	1	1	1	1	1	1
1075	nitroreductase,nitroreductase,nitroreductase,nitro	SP_0622 SP_0622 nitroreductase family protein 589567:590172 forward MW:22687		186	0	27	0	114	0	100	100	100	1	1	NA	NA	100	100	100	100	100	100	100	100	100	100	100	1	1	1	1	1	1	1	1	1	1	1	1	1	1	1	1	1	1	1	1	1	1
1076	CvpA family protein,CvpA family protein,CvpA famil	SP_0405 SP_0405 hypothetical protein 384342:384890 forward MW:20295		186	0	27	0	114	0	100	100	100	1	1	NA	NA	100	100	100	100	100	100	100	100	100	100	100	1	1	1	1	1	1	1	1	1	1	1	1	1	1	1	1	1	1	1	1	1	1
1077	YlmH protein,YlmH protein,YlmH protein,YlmH protei	SP_1662 SP_1662 ylmH protein 1563182:1563967 reverse MW:30405		186	0	27	0	114	0	100	100	100	1	1	NA	NA	100	100	100	100	100	100	100	100	100	100	100	1	1	1	1	1	1	1	1	1	1	1	1	1	1	1	1	1	1	1	1	1	1
1078	phosphatase,phosphatase,phosphatase,phosphatase,ph	SP_0104 SP_0104 HAD superfamily hydrolase 106956:107588 reverse MW:23393		186	0	27	0	114	0	100	100	100	1	1	NA	NA	100	100	100	100	100	100	100	100	100	100	100	1	1	1	1	1	1	1	1	1	1	1	1	1	1	1	1	1	1	1	1	1	1
1079	phosphoserine phosphatase,phosphoserine phosphatas	#N/A		166	20	26	1	107	7	89.2473	96.2963	93.8596	0.485849	0.214823	0.320423	0.54402	83.3333	95	90.2439	90.9091	89.2857	87.5	96.2963	89.7436	95.5556	96.6667	100	1	0	1	1	1	0	0	1	1	1	1	1	1	1	1	1	1	1	1	1	0	1
1080	phosphate ABC transporter substrate-binding protei	SP_2084 SP_2084 phosphate ABC transporter, phosphate-binding protein 1993447:1994322 forward MW:30757		186	0	27	0	114	0	100	100	100	1	1	NA	NA	100	100	100	100	100	100	100	100	100	100	100	1	1	1	1	1	1	1	1	1	1	1	1	1	1	1	1	1	1	1	1	1	1
1081	ACP S-malonyltransferase,ACP S-malonyltransferase,	SP_0420 SP_0420 acyl-carrier-protein S-malonyltransferase 398002:398922 forward MW:33091		186	0	27	0	114	0	100	100	100	1	1	NA	NA	100	100	100	100	100	100	100	100	100	100	100	1	1	1	1	1	1	1	1	1	1	1	1	1	1	1	1	1	1	1	1	1	1
1082	peptidyl-tRNA hydrolase,peptidyl-tRNA hydrolase,pe	SP_0005 SP_0005 peptidyl-tRNA hydrolase 4382:4951 forward MW:21390		186	0	27	0	114	0	100	100	100	1	1	NA	NA	100	100	100	100	100	100	100	100	100	100	100	1	1	1	1	1	1	1	1	1	1	1	1	1	1	1	1	1	1	1	1	1	1
1083	GNAT family acetyltransferase,GNAT family acetyltr	SP_1943 SP_1943 acetyltransferase 1846999:1847517 reverse MW:19339		186	0	27	0	114	0	100	100	100	1	1	NA	NA	100	100	100	100	100	100	100	100	100	100	100	1	1	1	1	1	1	1	1	1	1	1	1	1	1	1	1	1	1	1	1	1	1
1084	ABC transporter ATP-binding protein,ABC transporte	SP_1715 SP_1715 hypothetical protein 1617835:1619313 forward MW:55104		186	0	27	0	114	0	100	100	100	1	1	NA	NA	100	100	100	100	100	100	100	100	100	100	100	1	1	1	1	1	1	1	1	1	1	1	1	1	1	1	1	1	1	1	1	1	1
1085	lipoprotein,lipoprotein,lipoprotein,lipoprotein,li	SP_0845 SP_0845 lipoprotein 791420:792472 forward MW:36746		186	0	27	0	114	0	100	100	100	1	1	NA	NA	100	100	100	100	100	100	100	100	100	100	100	1	1	1	1	1	1	1	1	1	1	1	1	1	1	1	1	1	1	1	1	1	1
1086	surface anchored protein,surface anchored protein,	SP_0998 SP_0998 hypothetical protein 939626:939925 forward MW:10974		186	0	27	0	114	0	100	100	100	1	1	NA	NA	100	100	100	100	100	100	100	100	100	100	100	1	1	1	1	1	1	1	1	1	1	1	1	1	1	1	1	1	1	1	1	1	1
1087	ABC transportersubstrate-binding protein, nitrate/	SP_2197 SP_2197 ABC transporter, substrate-binding protein, putative 2119147:2120154 reverse MW:37776		186	0	27	0	114	0	100	100	100	1	1	NA	NA	100	100	100	100	100	100	100	100	100	100	100	1	1	1	1	1	1	1	1	1	1	1	1	1	1	1	1	1	1	1	1	1	1
1088	integral membrane protein,integral membrane protei	SP_0650 SP_0650 hypothetical protein 623457:623777 reverse MW:12638		185	1	27	0	112	2	99.4624	100	98.2456	1	0.559747	0	3.29003	100	100	100	100	96.4286	100	100	100	97.7778	96.6667	100	1	1	1	1	1	1	1	1	1	1	1	1	1	1	1	1	1	1	1	1	1	1
1089	methyltransferase type 11,methyltransferase type 1	SP_1578 SP_1578 hypothetical protein 1483876:1484634 reverse MW:27931		186	0	27	0	114	0	100	100	100	1	1	NA	NA	100	100	100	100	100	100	100	100	100	100	100	1	1	1	1	1	1	1	1	1	1	1	1	1	1	1	1	1	1	1	1	1	1
1090	acetyltransferase,acetyltransferase,acetyltransfer	SP_1023 SP_1023 acetyltransferase 965958:966389 forward MW:16001		186	0	27	0	114	0	100	100	100	1	1	NA	NA	100	100	100	100	100	100	100	100	100	100	100	1	1	1	1	1	1	1	1	1	1	1	1	1	1	1	1	1	1	1	1	1	1
1091	major facilitator superfamily transporter-efflux,m	SP_1600 SP_1600 hypothetical protein 1503503:1504654 reverse MW:41697		186	0	27	0	114	0	100	100	100	1	1	NA	NA	100	100	100	100	100	100	100	100	100	100	100	1	1	1	1	1	1	1	1	1	1	1	1	1	1	1	1	1	1	1	1	1	1
1092	P-loop-containing kinase,P-loop-containing kinase,	SP_1566 SP_1566 hypothetical protein 1474054:1474944 reverse MW:33767		186	0	27	0	114	0	100	100	100	1	1	NA	NA	100	100	100	100	100	100	100	100	100	100	100	1	1	1	1	1	1	1	1	1	1	1	1	1	1	1	1	1	1	1	1	1	1
1093	alpha-acetolactate decarboxylase,alpha-acetolactat	SP_1392 SP_1392 alpha-acetolactate decarboxylase 1315883:1316614 reverse MW:27340		186	0	27	0	114	0	100	100	100	1	1	NA	NA	100	100	100	100	100	100	100	100	100	100	100	1	1	1	1	1	1	1	1	1	1	1	1	1	1	1	1	1	1	1	1	1	1
1094	adenylosuccinate lyase,adenylosuccinate lyase,aden	SP_0029 SP_0029 hypothetical protein 30372:30605 reverse MW:8670		172	14	25	2	109	5	92.4731	92.5926	95.614	1	0.335628	0.982935	0.564566	87.5	95	95.122	93.9394	92.8571	90	92.5926	92.3077	97.7778	96.6667	95.4545	1	1	1	1	1	1	1	0	1	1	1	1	0	1	1	1	1	1	1	1	1	1
1095	glycoside hydrolase family protein,rhamnosyl trans	#N/A	CAI32724.1	44	142	4	23	30	84	23.6559	14.8148	26.3158	0.459209	0.679154	1.77744	0.868024	20.8333	35	29.2683	24.2424	7.14286	25	14.8148	20.5128	22.2222	40	36.3636	0	0	1	1	0	0	0	0	1	0	0	1	0	0	0	1	0	0	0	0	0	0
1096	phage protein,phage protein,phage protein,phage pr	#N/A		57	129	3	24	17	97	30.6452	11.1111	14.9123	0.0391582	0.00230791	3.51857	2.51388	45.8333	15	31.7073	36.3636	17.8571	32.5	11.1111	23.0769	13.3333	6.66667	22.7273	0	0	1	0	1	1	1	0	1	1	1	1	0	0	0	0	0	0	0	1	1	0
1097	CsbD-like protein,CsbD-like protein,CsbD-like prot	SP_1531 SP_1531 hypothetical protein 1442913:1443110 reverse MW:6767		186	0	27	0	114	0	100	100	100	1	1	NA	NA	100	100	100	100	100	100	100	100	100	100	100	1	1	1	1	1	1	1	1	1	1	1	1	1	1	1	1	1	1	1	1	1	1
1098	phosphatase,phosphatase,phosphatase,phosphatase,ph	SP_0805 SP_0805 HAD superfamily hydrolase 759901:760473 forward MW:21450		186	0	27	0	114	0	100	100	100	1	1	NA	NA	100	100	100	100	100	100	100	100	100	100	100	1	1	1	1	1	1	1	1	1	1	1	1	1	1	1	1	1	1	1	1	1	1
1099	ornithine carbamoyltransferase,ornithine carbamoyl	SP_2150 SP_2150 ornithine carbamoyltransferase 2063431:2064447 forward MW:37911		186	0	27	0	114	0	100	100	100	1	1	NA	NA	100	100	100	100	100	100	100	100	100	100	100	1	1	1	1	1	1	1	1	1	1	1	1	1	1	1	1	1	1	1	1	1	1
1100	GtrA-like protein,GtrA-like protein,GtrA-like prot	SP_1011 SP_1011 GtrA family protein 955444:955875 reverse MW:16630		186	0	27	0	114	0	100	100	100	1	1	NA	NA	100	100	100	100	100	100	100	100	100	100	100	1	1	1	1	1	1	1	1	1	1	1	1	1	1	1	1	1	1	1	1	1	1
1101	nucleoside-diphosphate sugar isomerase,nucleoside-	SP_0103 SP_0103 capsular polysaccharide biosynthesis protein, putative 104668:106518 forward MW:69207	CAI32776.1	186	0	27	0	114	0	100	100	100	1	1	NA	NA	100	100	100	100	100	100	100	100	100	100	100	1	1	1	1	1	1	1	1	1	1	1	1	1	1	1	1	1	1	1	1	1	1
1102	exported hydrophilic protein,exported hydrophilic	SP_1410 SP_1410 hypothetical protein 1330816:1331205 reverse MW:14321		186	0	27	0	114	0	100	100	100	1	1	NA	NA	100	100	100	100	100	100	100	100	100	100	100	1	1	1	1	1	1	1	1	1	1	1	1	1	1	1	1	1	1	1	1	1	1
1103	lipoprotein, putative,lipoprotein, putative,lipopr	SP_0899 SP_0899 hypothetical protein 854646:855518 forward MW:32676		186	0	27	0	114	0	100	100	100	1	1	NA	NA	100	100	100	100	100	100	100	100	100	100	100	1	1	1	1	1	1	1	1	1	1	1	1	1	1	1	1	1	1	1	1	1	1
1104	GntR family transcriptional regulator,GntR family	SP_1446 SP_1446 GntR family transcriptional regulator 1366429:1367136 forward MW:27179		186	0	27	0	114	0	100	100	100	1	1	NA	NA	100	100	100	100	100	100	100	100	100	100	100	1	1	1	1	1	1	1	1	1	1	1	1	1	1	1	1	1	1	1	1	1	1
1105	ABC transporter permease,protein LplC,ABC transpor	SP_1797 SP_1797 ABC transporter, permease protein 1713346:1714263 reverse MW:34665		141	45	23	4	90	24	75.8065	85.1852	78.9474	0.336803	0.573795	0.546291	0.836051	83.3333	60	78.0488	78.7879	85.7143	67.5	85.1852	76.9231	86.6667	70	72.7273	1	1	0	0	1	1	1	1	1	1	1	0	1	1	1	0	1	1	1	1	1	1
1106	ABC transporter permease SP1688,ABC transporter pe	SP_1688 SP_1688 ABC transporter, permease protein 1589254:1590087 reverse MW:30489		186	0	27	0	114	0	100	100	100	1	1	NA	NA	100	100	100	100	100	100	100	100	100	100	100	1	1	1	1	1	1	1	1	1	1	1	1	1	1	1	1	1	1	1	1	1	1
1107	GTP-binding protein LepA,GTP-binding protein LepA,	SP_1200 SP_1200 GTP-binding protein LepA 1132584:1134407 reverse MW:67695		186	0	27	0	114	0	100	100	100	1	1	NA	NA	100	100	100	100	100	100	100	100	100	100	100	1	1	1	1	1	1	1	1	1	1	1	1	1	1	1	1	1	1	1	1	1	1
1108	UDP-N-acetylmuramate dehydrogenase,UDP-N-acetylmur	SP_1390 murB UDP-N-acetylenolpyruvoylglucosamine reductase 1314059:1315009 reverse MW:34539		186	0	27	0	114	0	100	100	100	1	1	NA	NA	100	100	100	100	100	100	100	100	100	100	100	1	1	1	1	1	1	1	1	1	1	1	1	1	1	1	1	1	1	1	1	1	1
1109	23S_rRNA pseudouridine synthase,23S_rRNA pseudouri	SP_1099 SP_1099 ribosomal large subunit pseudouridine synthase D 1031946:1032842 forward MW:33894		186	0	27	0	114	0	100	100	100	1	1	NA	NA	100	100	100	100	100	100	100	100	100	100	100	1	1	1	1	1	1	1	1	1	1	1	1	1	1	1	1	1	1	1	1	1	1
1110	CBS domain containing protein,CBS domain containin	SP_0754 SP_0754 acetoin utilization protein AcuB, putative 712939:713595 forward MW:24129		186	0	27	0	114	0	100	100	100	1	1	NA	NA	100	100	100	100	100	100	100	100	100	100	100	1	1	1	1	1	1	1	1	1	1	1	1	1	1	1	1	1	1	1	1	1	1
1111	adenylate kinase,adenylate kinase,adenylate kinase	SP_0231 adk adenylate kinase 204561:205199 forward MW:23707		186	0	27	0	114	0	100	100	100	1	1	NA	NA	100	100	100	100	100	100	100	100	100	100	100	1	1	1	1	1	1	1	1	1	1	1	1	1	1	1	1	1	1	1	1	1	1
1112	gluconate 5-dehydrogenase,gluconate 5-dehydrogenas	SP_0320 SP_0320 gluconate 5-dehydrogenase 294162:294977 reverse MW:29051		185	1	27	0	114	0	99.4624	100	100	1	1	0	0	100	100	97.561	100	100	100	100	100	100	100	100	1	1	1	1	1	1	1	1	1	1	1	1	1	1	1	1	1	1	1	1	1	1
1113	DNA polymerase III subunit epsilon,DNA polymerase	SP_0993 SP_0993 DNA polymerase III subunit epsilon 935894:936484 forward MW:22135		186	0	27	0	114	0	100	100	100	1	1	NA	NA	100	100	100	100	100	100	100	100	100	100	100	1	1	1	1	1	1	1	1	1	1	1	1	1	1	1	1	1	1	1	1	1	1
1114	peptidase propeptide and ypeb domain-containing pr	SP_1545 SP_1545 hypothetical protein 1452696:1453127 reverse MW:16022		186	0	27	0	114	0	100	100	100	1	1	NA	NA	100	100	100	100	100	100	100	100	100	100	100	1	1	1	1	1	1	1	1	1	1	1	1	1	1	1	1	1	1	1	1	1	1
1115	pneumococcal vaccine antigen A,pneumococcal vaccin	SP_1026 SP_1026 hypothetical protein 968689:969303 forward MW:22970		186	0	27	0	114	0	100	100	100	1	1	NA	NA	100	100	100	100	100	100	100	100	100	100	100	1	1	1	1	1	1	1	1	1	1	1	1	1	1	1	1	1	1	1	1	1	1
1116	accessory secretory protein Asp3,accessory secreto	SP_1760 SP_1760 hypothetical protein 1662006:1662446 reverse MW:17145		73	113	13	14	49	65	39.2473	48.1481	42.9825	0.406328	0.546389	0.696943	0.857409	41.6667	40	41.4634	27.2727	42.8571	42.5	48.1481	41.0256	53.3333	30	18.1818	0	1	0	0	0	0	0	1	1	1	1	0	1	0	1	0	0	0	0	1	0	0
1117	Holliday junction DNA helicase RuvB,Holliday junct	SP_0259 ruvB Holliday junction DNA helicase RuvB 231600:232598 forward MW:37279		186	0	27	0	114	0	100	100	100	1	1	NA	NA	100	100	100	100	100	100	100	100	100	100	100	1	1	1	1	1	1	1	1	1	1	1	1	1	1	1	1	1	1	1	1	1	1
1118	phosphate permease PstA,phosphate permease PstA,ph	SP_1398 SP_1398 phosphate ABC transporter, permease protein, putative 1321269:1322153 reverse MW:31619		186	0	27	0	114	0	100	100	100	1	1	NA	NA	100	100	100	100	100	100	100	100	100	100	100	1	1	1	1	1	1	1	1	1	1	1	1	1	1	1	1	1	1	1	1	1	1
1119	CBS domain membrane protein,CBS domain membrane pr	SP_1963 SP_1963 CBS domain-containing protein 1870650:1871981 reverse MW:49637		186	0	27	0	114	0	100	100	100	1	1	NA	NA	100	100	100	100	100	100	100	100	100	100	100	1	1	1	1	1	1	1	1	1	1	1	1	1	1	1	1	1	1	1	1	1	1
1120	HAD superfamily hydrolase,HAD superfamily hydrolas	SP_1171 SP_1171 HAD superfamily hydrolase 1106289:1107002 reverse MW:27116		186	0	27	0	114	0	100	100	100	1	1	NA	NA	100	100	100	100	100	100	100	100	100	100	100	1	1	1	1	1	1	1	1	1	1	1	1	1	1	1	1	1	1	1	1	1	1
1121	membrane protein,membrane protein,membrane protein	SP_1233 SP_1233 hypothetical protein 1165645:1166226 forward MW:21417		185	1	27	0	114	0	99.4624	100	100	1	1	0	0	100	100	100	96.9697	100	100	100	100	100	100	100	1	1	1	1	1	1	1	1	1	1	1	1	1	1	1	1	1	1	1	1	1	1
1122	thymidylate kinase,thymidylate kinase,thymidylate	SP_0935 tmk thymidylate kinase 887470:888108 forward MW:23353		186	0	27	0	114	0	100	100	100	1	1	NA	NA	100	100	100	100	100	100	100	100	100	100	100	1	1	1	1	1	1	1	1	1	1	1	1	1	1	1	1	1	1	1	1	1	1
1123	Coproporphyrinogen III oxidase, oxygen-independent	SP_1409 SP_1409 coproporphyrinogen III oxidase 1329602:1330732 reverse MW:42749		186	0	27	0	114	0	100	100	100	1	1	NA	NA	100	100	100	100	100	100	100	100	100	100	100	1	1	1	1	1	1	1	1	1	1	1	1	1	1	1	1	1	1	1	1	1	1
1124	LysR family transcriptional regulator,LysR family	SP_0927 SP_0927 LysR family transcriptional regulator 879942:880850 forward MW:34976		186	0	27	0	114	0	100	100	100	1	1	NA	NA	100	100	100	100	100	100	100	100	100	100	100	1	1	1	1	1	1	1	1	1	1	1	1	1	1	1	1	1	1	1	1	1	1
1125	pneumococcal histidine triad protein E precursor,	SP_1004 SP_1004 hypothetical protein 946993:950112 forward MW:114632		186	0	27	0	114	0	100	100	100	1	1	NA	NA	100	100	100	100	100	100	100	100	100	100	95.4545	1	1	1	1	1	1	1	1	1	1	1	1	1	1	1	1	1	1	1	1	1	1
1126	immunity protein BlpL,immunity protein BlpL,immuni	SP_0536 SP_0536 immunity protein BlpL 513531:513935 forward MW:15594		122	64	21	6	80	34	65.5914	77.7778	70.1754	0.27422	0.44808	0.546068	0.810722	58.3333	50	80.4878	66.6667	67.8571	60	77.7778	69.2308	71.1111	70	72.7273	0	1	0	0	1	0	1	1	0	0	1	0	1	1	1	0	1	0	1	1	0	1
1127	sortase-like acyltransferase,sortase-like acyltran	SP_0492 SP_0492 hypothetical protein 469303:469626 forward MW:12348		167	19	22	5	91	23	89.7849	81.4815	79.8246	0.200008	0.0248631	1.98979	2.2153	100	90	87.8049	90.9091	92.8571	82.5	81.4815	84.6154	75.5556	80	95.4545	1	1	1	1	1	1	1	1	1	1	1	1	1	1	1	1	1	1	1	1	1	1
1128	cppA protein,cppA protein,cppA protein,cppA protei	SP_1449 SP_1449 C3-degrading proteinase 1369016:1369741 reverse MW:27448		186	0	27	0	114	0	100	100	100	1	1	NA	NA	100	100	100	100	100	100	100	100	100	100	100	1	1	1	1	1	1	1	1	1	1	1	1	1	1	1	1	1	1	1	1	1	1
1129	phosphopentomutase,phosphopentomutase,phosphopento	SP_0829 SP_0829 phosphopentomutase 778426:779637 forward MW:44185		186	0	27	0	114	0	100	100	100	1	1	NA	NA	100	100	100	100	100	100	100	100	100	100	100	1	1	1	1	1	1	1	1	1	1	1	1	1	1	1	1	1	1	1	1	1	1
1130	spermidine/putrescine ABC transporter permease,spe	SP_1387 SP_1387 spermidine/putrescine ABC transporter, permease protein 1311286:1312059 reverse MW:28978		186	0	27	0	114	0	100	100	100	1	1	NA	NA	100	100	100	100	100	100	100	100	100	100	100	1	1	1	1	1	1	1	1	1	1	1	1	1	1	1	1	1	1	1	1	1	1
1131	CHAP domain-containing protein,CHAP domain-contain	SP_2216 SP_2216 secreted 45 kd protein 2135267:2136445 reverse MW:41697		186	0	27	0	114	0	100	100	100	1	1	NA	NA	100	100	100	100	100	100	100	100	100	100	100	1	1	1	1	1	1	1	1	1	1	1	1	1	1	1	1	1	1	1	1	1	1
1132	glycosyltransferase, group 1 family protein,glycos	SP_1076 SP_1076 glycosyl transferase, group 1 1012809:1014134 forward MW:50339		186	0	27	0	114	0	100	100	100	1	1	NA	NA	100	100	100	100	100	100	100	100	100	100	100	1	1	1	1	1	1	1	1	1	1	1	1	1	1	1	1	1	1	1	1	1	1
1133	peptidyl-prolyl cis-trans isomerase,peptidyl-proly	SP_0771 SP_0771 peptidyl-prolyl cis-trans isomerase, cyclophilin-type 729840:730643 reverse MW:29100		186	0	27	0	114	0	100	100	100	1	1	NA	NA	100	100	100	100	100	100	100	100	100	100	100	1	1	1	1	1	1	1	1	1	1	1	1	1	1	1	1	1	1	1	1	1	1
1134	4-methyl-5(b-hydroxyethyl)-thiazole monophosphate	SP_0804 SP_0804 4-methyl-5(b-hydroxyethyl)-thiazole monophosphate biosynthesis protein, putative 759271:759825 forward MW:20164		186	0	27	0	114	0	100	100	100	1	1	NA	NA	100	100	100	100	100	100	100	100	100	100	100	1	1	1	1	1	1	1	1	1	1	1	1	1	1	1	1	1	1	1	1	1	1
1135	secretion protein HlyD family protein,secretion pr	#N/A		75	111	7	20	45	69	40.3226	25.9259	39.4737	0.204186	0.903918	1.92494	1.03592	41.6667	60	43.9024	36.3636	32.1429	35	25.9259	43.5897	33.3333	43.3333	31.8182	1	0	0	1	1	1	1	0	0	1	0	0	0	0	0	1	0	0	1	0	1	0
1136	hypothetical protein,hypothetical protein,hypothet	#N/A		186	0	27	0	114	0	100	100	100	1	1	NA	NA	100	100	100	100	100	100	100	100	100	100	100	1	1	1	1	1	1	1	1	1	1	1	1	1	1	1	1	1	1	1	1	1	1
1137	chorismate synthase, (5-enolpyruvylshikimate-3-pho	SP_1374 SP_1374 chorismate synthase 1296610:1297776 reverse MW:42872		186	0	27	0	114	0	100	100	100	1	1	NA	NA	100	100	100	100	100	100	100	100	100	100	100	1	1	1	1	1	1	1	1	1	1	1	1	1	1	1	1	1	1	1	1	1	1
1138	cardiolipin synthase,cardiolipin synthase,cardioli	SP_0199 SP_0199 cardiolipin synthetase 185329:186753 forward MW:54444		186	0	27	0	114	0	100	100	100	1	1	NA	NA	100	100	100	100	100	100	100	100	100	100	100	1	1	1	1	1	1	1	1	1	1	1	1	1	1	1	1	1	1	1	1	1	1
1139	thymidylate synthase,thymidylate synthase,thymidyl	SP_0669 thyA thymidylate synthase 645132:645971 forward MW:32554		186	0	27	0	114	0	100	100	100	1	1	NA	NA	100	100	100	100	100	100	100	100	100	100	100	1	1	1	1	1	1	1	1	1	1	1	1	1	1	1	1	1	1	1	1	1	1
1140	phosphoenolpyruvate-protein phosphotransferase,pho	SP_1176 SP_1176 phosphoenolpyruvate-protein phosphotransferase 1113578:1115311 reverse MW:63296		186	0	27	0	114	0	100	100	100	1	1	NA	NA	100	100	100	100	100	100	100	100	100	100	100	1	1	1	1	1	1	1	1	1	1	1	1	1	1	1	1	1	1	1	1	1	1
1141	putative primase homolog,putative primase homolog,	SP_1990 SP_1990 primase-related protein 1893835:1894395 reverse MW:21491		186	0	27	0	114	0	100	100	100	1	1	NA	NA	100	100	100	100	100	100	100	100	100	100	100	1	1	1	1	1	1	1	1	1	1	1	1	1	1	1	1	1	1	1	1	1	1
1142	Peptidase,Peptidase,Peptidase,Peptidase,Peptidase,	SP_0694 SP_0694 hypothetical protein 663748:664311 forward MW:21247		74	112	15	12	47	67	39.7849	55.5556	41.2281	0.145128	0.809634	0.53019	0.942062	45.8333	30	39.0244	39.3939	42.8571	40	55.5556	25.641	55.5556	40	22.7273	0	1	1	0	0	0	0	1	1	0	1	1	1	1	1	0	0	1	0	0	0	0
1143	adaptor protein,adaptor protein,adaptor protein,ad	SP_1362 SP_1362 adaptor protein 1284534:1285271 reverse MW:28391		186	0	27	0	114	0	100	100	100	1	1	NA	NA	100	100	100	100	100	100	100	100	100	100	100	1	1	1	1	1	1	1	1	1	1	1	1	1	1	1	1	1	1	1	1	1	1
1144	hypothetical protein,hypothetical protein,hypothet	SP_0924 SP_0924 hypothetical protein 878754:878975 forward MW:8028		186	0	27	0	112	2	100	100	98.2456	1	0.143612	NA	Inf	100	100	100	100	100	100	100	100	100	93.3333	100	1	1	1	1	1	1	1	1	1	1	1	1	1	1	1	1	1	1	1	1	1	1
1145	thymidine kinase,thymidine kinase,thymidine kinase	SP_1018 SP_1018 thymidine kinase 962374:962973 forward MW:22826		186	0	27	0	114	0	100	100	100	1	1	NA	NA	100	100	100	100	100	100	100	100	100	100	100	1	1	1	1	1	1	1	1	1	1	1	1	1	1	1	1	1	1	1	1	1	1
1146	branched-chain amino acid ABC transporter permease	SP_0751 SP_0751 branched-chain amino acid ABC transporter, permease protein 710201:711157 forward MW:33564		186	0	27	0	114	0	100	100	100	1	1	NA	NA	100	100	100	100	100	100	100	100	100	100	100	1	1	1	1	1	1	1	1	1	1	1	1	1	1	1	1	1	1	1	1	1	1
1147	purine nucleoside phosphorylase,purine nucleoside	SP_0831 SP_0831 purine nucleoside phosphorylase 780197:781006 forward MW:28904		186	0	27	0	114	0	100	100	100	1	1	NA	NA	100	100	100	100	100	100	100	100	100	100	100	1	1	1	1	1	1	1	1	1	1	1	1	1	1	1	1	1	1	1	1	1	1
1148	transcriptional regulator,transcriptional regulato	SP_1809 SP_1809 transcriptional regulator 1722233:1723384 reverse MW:44799		127	59	23	4	84	30	68.2796	85.1852	73.6842	0.112032	0.362868	0.375806	0.769434	50	60	70.7317	75.7576	85.7143	62.5	85.1852	71.7949	77.7778	70	63.6364	1	1	0	0	1	0	0	1	0	1	0	0	0	1	1	0	1	1	1	0	0	1
1149	integrase/recombinase, phage integrase family,part	#N/A		118	68	11	16	58	56	63.4409	40.7407	50.8772	0.0340013	0.0399063	2.51256	1.67256	62.5	60	65.8537	57.5758	50	77.5	40.7407	61.5385	44.4444	46.6667	45.4545	0	1	1	1	0	1	1	1	0	0	1	1	0	0	1	1	0	0	1	1	1	0
1150	YcfA-like protein,HicA toxin,YcfA-like protein,Ycf	SP_1787 SP_1787 hypothetical protein 1704172:1704378 reverse MW:7545		150	36	25	2	99	15	80.6452	92.5926	86.8421	0.179554	0.205421	0.334595	0.632246	75	75	85.3659	81.8182	82.1429	80	92.5926	76.9231	91.1111	93.3333	90.9091	1	1	1	1	0	1	1	1	1	0	0	0	0	0	1	1	1	1	1	1	1	1
1151	hypothetical protein,hypothetical protein,hypothet	#N/A		64	122	5	22	28	86	34.4086	18.5185	24.5614	0.124555	0.0932748	2.30024	1.60871	29.1667	40	36.5854	42.4242	28.5714	30	18.5185	25.641	26.6667	20	27.2727	0	0	1	0	1	1	0	0	1	0	1	0	0	0	0	0	0	0	0	1	1	0
1152	hypothetical protein,hypothetical protein,hypothet	#N/A		43	143	3	24	21	93	23.1183	11.1111	18.4211	0.212361	0.384842	2.39753	1.33042	12.5	20	24.3902	33.3333	25	20	11.1111	20.5128	15.5556	20	13.6364	0	0	0	0	0	1	0	0	0	0	0	0	0	0	0	0	0	0	0	1	1	0
1153	hypothetical protein,hypothetical protein,hypothet	#N/A		64	122	5	22	28	86	34.4086	18.5185	24.5614	0.124555	0.0932748	2.30024	1.60871	29.1667	40	36.5854	42.4242	28.5714	30	18.5185	25.641	26.6667	20	27.2727	0	0	1	0	1	1	0	0	1	0	1	0	0	0	0	0	0	0	0	1	1	0
1154	prophage protein,prophage protein,prophage protein	#N/A		64	122	5	22	28	86	34.4086	18.5185	24.5614	0.124555	0.0932748	2.30024	1.60871	29.1667	40	36.5854	42.4242	28.5714	30	18.5185	25.641	26.6667	20	27.2727	0	0	1	0	1	1	0	0	1	0	1	0	0	0	0	0	0	0	0	1	1	0
1155	phage conserved hypothetical protein,phage protein	#N/A		15	171	0	27	8	106	8.06452	0	7.01754	0.226002	0.825767	Inf	1.16167	4.16667	5	17.0732	6.06061	7.14286	5	0	10.2564	8.88889	0	0	0	0	0	0	0	0	0	0	0	0	0	0	0	0	0	0	0	0	0	1	0	0
1156	hypothetical protein,hypothetical protein,hypothet	#N/A		52	134	6	21	32	82	27.957	22.2222	28.0702	0.647045	1	1.35637	0.994421	25	20	31.7073	27.2727	42.8571	20	22.2222	25.641	35.5556	20	18.1818	1	0	0	0	0	0	0	0	1	0	0	0	0	0	0	0	1	0	0	1	1	0
1157	ATP-binding protein, Mn,ATP-binding protein, Mn,AT	SP_2171 SP_2171 zinc ABC transporter, ATP-binding protein 2089131:2089835 reverse MW:26542		186	0	27	0	114	0	100	100	100	1	1	NA	NA	100	100	100	100	100	100	100	100	100	100	100	1	1	1	1	1	1	1	1	1	1	1	1	1	1	1	1	1	1	1	1	1	1
1158	DNA-binding response regulator,DNA-binding respons	SP_1633 SP_1633 DNA-binding response regulator 1533515:1534192 reverse MW:25964		186	0	27	0	114	0	100	100	100	1	1	NA	NA	100	100	100	100	100	100	100	100	100	100	100	1	1	1	1	1	1	1	1	1	1	1	1	1	1	1	1	1	1	1	1	1	1
1159	tryptophanyl-tRNA synthetase,tryptophanyl-tRNA syn	SP_2229 SP_2229 tryptophanyl-tRNA synthetase II 2147602:2148627 reverse MW:38418		186	0	27	0	114	0	100	100	100	1	1	NA	NA	100	100	100	100	100	100	100	100	100	100	100	1	1	1	1	1	1	1	1	1	1	1	1	1	1	1	1	1	1	1	1	1	1
1160	membrane protein,membrane protein,membrane protein	SP_1256 SP_1256 hypothetical protein 1189242:1189511 reverse MW:10715		186	0	27	0	114	0	100	100	100	1	1	NA	NA	100	100	100	100	100	100	100	100	100	100	100	1	1	1	1	1	1	1	1	1	1	1	1	1	1	1	1	1	1	1	1	1	1
1161	Rhodanese-domain-containing protein,Rhodanese-doma	SP_0095 SP_0095 hypothetical protein 96870:97856 forward MW:37906		186	0	27	0	114	0	100	100	100	1	1	NA	NA	100	100	100	100	100	100	100	100	100	100	100	1	1	1	1	1	1	1	1	1	1	1	1	1	1	1	1	1	1	1	1	1	1
1162	tetracycline resistance protein TetM,tetracycline	SP_0273 SP_0273 elongation factor G 248433:250514 forward MW:76831		5	181	1	26	8	106	2.68817	3.7037	7.01754	0.56119	0.0854831	0.719487	0.367311	0	0	7.31707	3.0303	0	2.5	3.7037	7.69231	4.44444	10	4.54545	0	0	0	0	0	0	0	0	0	0	0	0	0	0	0	0	0	0	0	0	0	0
1163	translation factor,translation factor,translation	SP_1252 SP_1252 hypothetical protein 1188095:1188265 reverse MW:6390		186	0	27	0	114	0	100	100	100	1	1	NA	NA	100	100	100	100	100	100	100	100	100	100	100	1	1	1	1	1	1	1	1	1	1	1	1	1	1	1	1	1	1	1	1	1	1
1164	ABC transporter, membrane-spanning permease,ABC tr	SP_0848 SP_0848 sugar ABC transporter, permease protein, putative 795205:796161 forward MW:33735		186	0	27	0	114	0	100	100	100	1	1	NA	NA	100	100	100	100	100	100	100	100	100	100	100	1	1	1	1	1	1	1	1	1	1	1	1	1	1	1	1	1	1	1	1	1	1
1165	Iron-sulfur cluster assembly protein SufB,Iron-sul	SP_0871 SP_0871 intein-containing protein 817299:818711 forward MW:52702		186	0	27	0	114	0	100	100	100	1	1	NA	NA	100	100	100	100	100	100	100	100	100	100	100	1	1	1	1	1	1	1	1	1	1	1	1	1	1	1	1	1	1	1	1	1	1
1166	histidine kinase,histidine kinase,histidine kinase	SP_1226 SP_1226 sensory box sensor histidine kinase 1158113:1159462 reverse MW:51699		186	0	27	0	114	0	100	100	100	1	1	NA	NA	100	100	100	100	100	100	100	100	100	100	100	1	1	1	1	1	1	1	1	1	1	1	1	1	1	1	1	1	1	1	1	1	1
1167	hypothetical protein,hypothetical protein,hypothet	SP_1986 SP_1986 hypothetical protein 1889621:1889935 reverse MW:12343		186	0	27	0	114	0	100	100	100	1	1	NA	NA	100	100	100	100	100	100	100	100	100	100	100	1	1	1	1	1	1	1	1	1	1	1	1	1	1	1	1	1	1	1	1	1	1
1168	diphosphomevalonate decarboxylase,diphosphomevalon	SP_0382 SP_0382 diphosphomevalonate decarboxylase 362178:363131 forward MW:35542		186	0	27	0	114	0	100	100	100	1	1	NA	NA	100	100	100	100	100	100	100	100	100	100	100	1	1	1	1	1	1	1	1	1	1	1	1	1	1	1	1	1	1	1	1	1	1
1169	4-alpha-glucanotransferase (amylomaltase),4-alpha-	SP_2107 SP_2107 4-alpha-glucanotransferase 2018683:2020200 reverse MW:58076		186	0	27	0	114	0	100	100	100	1	1	NA	NA	100	100	100	100	100	100	100	100	100	100	100	1	1	1	1	1	1	1	1	1	1	1	1	1	1	1	1	1	1	1	1	1	1
1170	integral membrane protein,integral membrane protei	SP_1597 SP_1597 hypothetical protein 1501234:1501695 reverse MW:16375		186	0	27	0	114	0	100	100	100	1	1	NA	NA	100	100	100	100	100	100	100	100	100	100	100	1	1	1	1	1	1	1	1	1	1	1	1	1	1	1	1	1	1	1	1	1	1
1171	glucokinase,glucokinase,glucokinase,glucokinase,gl	SP_0668 SP_0668 glucokinase 644073:645035 forward MW:33554		186	0	27	0	114	0	100	100	100	1	1	NA	NA	100	100	100	100	100	100	100	100	100	100	100	1	1	1	1	1	1	1	1	1	1	1	1	1	1	1	1	1	1	1	1	1	1
1172	transcriptional activator TenA, TENA/THI-4 family	SP_0722 SP_0722 transcriptional activator TenA 687609:688301 forward MW:27344		186	0	27	0	114	0	100	100	100	1	1	NA	NA	100	100	100	100	100	100	100	100	100	100	100	1	1	1	1	1	1	1	1	1	1	1	1	1	1	1	1	1	1	1	1	1	1
1173	uracil-DNA glycosylase,uracil-DNA glycosylase,urac	SP_1169 SP_1169 uracil-DNA glycosylase 1104838:1105491 reverse MW:24049		186	0	27	0	113	1	100	100	99.1228	1	0.38	NA	Inf	100	100	100	100	100	100	100	97.4359	100	100	100	1	1	1	1	1	1	1	1	1	1	1	1	1	1	1	1	1	1	1	1	1	1
1174	CTP:phosphocholine cytidylyltransferase,CTP:phosph	SP_1267 SP_1267 licC protein 1200228:1200917 reverse MW:26871		186	0	27	0	114	0	100	100	100	1	1	NA	NA	100	100	100	100	100	100	100	100	100	100	100	1	1	1	1	1	1	1	1	1	1	1	1	1	1	1	1	1	1	1	1	1	1
1175	phosphoglycerate kinase,phosphoglycerate kinase,ph	SP_0499 pgk phosphoglycerate kinase 481598:482794 forward MW:41909		186	0	27	0	114	0	100	100	100	1	1	NA	NA	100	100	100	100	100	100	100	100	100	100	100	1	1	1	1	1	1	1	1	1	1	1	1	1	1	1	1	1	1	1	1	1	1
1176	arginine repressor,arginine repressor,arginine rep	SP_0893 SP_0893 transcriptional repressor, putative 843981:844451 reverse MW:17842		186	0	27	0	114	0	100	100	100	1	1	NA	NA	100	100	100	100	100	100	100	100	100	100	100	1	1	1	1	1	1	1	1	1	1	1	1	1	1	1	1	1	1	1	1	1	1
1177	membrane protein,signal peptide,membrane protein,s	SP_0500 SP_0500 hypothetical protein 482930:483457 forward MW:19713		186	0	27	0	114	0	100	100	100	1	1	NA	NA	100	100	100	100	100	100	100	100	100	100	100	1	1	1	1	1	1	1	1	1	1	1	1	1	1	1	1	1	1	1	1	1	1
1178	adenylosuccinate synthetase,adenylosuccinate synth	SP_0019 SP_0019 adenylosuccinate synthetase 22832:24118 forward MW:47570		186	0	27	0	114	0	100	100	100	1	1	NA	NA	100	100	100	100	100	100	100	100	100	100	100	1	1	1	1	1	1	1	1	1	1	1	1	1	1	1	1	1	1	1	1	1	1
1179	IS66 family element,IS66 family Orf1,IS66 family e	SP_1314 SP_1314 IS66 family Orf1 1238079:1238318 reverse MW:9260		170	16	25	2	108	6	91.3978	92.5926	94.7368	1	0.363781	0.850617	0.59125	91.6667	95	90.2439	90.9091	92.8571	90	92.5926	92.3077	97.7778	93.3333	90.9091	1	1	0	1	1	1	1	1	1	1	1	0	1	1	1	1	1	1	1	1	1	1
1180	ATP-binding protein,ATP-binding protein,ATP-bindin	SP_1522 SP_1522 hypothetical protein 1429407:1430024 reverse MW:23814		186	0	27	0	114	0	100	100	100	1	1	NA	NA	100	100	100	100	100	100	100	100	100	100	100	1	1	1	1	1	1	1	1	1	1	1	1	1	1	1	1	1	1	1	1	1	1
1181	cytidylate kinase,cytidylate kinase,cytidylate kin	SP_1603 cmk cytidylate kinase 1505995:1506666 reverse MW:24597		186	0	27	0	114	0	100	100	100	1	1	NA	NA	100	100	100	100	100	100	100	100	100	100	100	1	1	1	1	1	1	1	1	1	1	1	1	1	1	1	1	1	1	1	1	1	1
1182	30S ribosomal protein S2,30S ribosomal protein S2,	SP_2215 rpsB 30S ribosomal protein S2 2134264:2135043 reverse MW:28867		186	0	27	0	114	0	100	100	100	1	1	NA	NA	100	100	100	100	100	100	100	100	100	100	100	1	1	1	1	1	1	1	1	1	1	1	1	1	1	1	1	1	1	1	1	1	1
1183	multidrug resistance protein MdtG,multidrug resist	SP_0972 SP_0972 multi-drug resistance efflux pump 918103:919302 forward MW:42840		186	0	27	0	114	0	100	100	100	1	1	NA	NA	100	100	100	100	100	100	100	100	100	100	100	1	1	1	1	1	1	1	1	1	1	1	1	1	1	1	1	1	1	1	1	1	1
1184	hypothetical protein,hypothetical protein,hypothet	SP_0448 SP_0448 hypothetical protein 420783:421049 forward MW:10256		186	0	27	0	113	1	100	100	99.1228	1	0.38	NA	Inf	100	100	100	100	100	100	100	100	100	96.6667	95.4545	1	1	1	1	1	1	1	1	1	1	1	1	1	1	1	1	1	1	1	1	1	1
1185	anthranilate synthase component II (glutamine amid	SP_1816 SP_1816 anthranilate synthase component II 1728767:1729333 reverse MW:20927		186	0	27	0	114	0	100	100	100	1	1	NA	NA	100	100	100	100	100	100	100	100	100	100	100	1	1	1	1	1	1	1	1	1	1	1	1	1	1	1	1	1	1	1	1	1	1
1186	sortase SrtA,sortase SrtA,sortase SrtA,sortase Srt	SP_1218 SP_1218 hypothetical protein 1146647:1147018 reverse MW:14189		186	0	27	0	114	0	100	100	100	1	1	NA	NA	100	100	100	100	100	100	100	100	100	100	100	1	1	1	1	1	1	1	1	1	1	1	1	1	1	1	1	1	1	1	1	1	1
1187	O-methyltransferase,O-methyltransferase,O-methyltr	SP_0980 SP_0980 O-methyltransferase 926335:927048 forward MW:26868		186	0	27	0	114	0	100	100	100	1	1	NA	NA	100	100	100	100	100	100	100	100	100	100	100	1	1	1	1	1	1	1	1	1	1	1	1	1	1	1	1	1	1	1	1	1	1
1188	pantothenate kinase,pantothenate kinase,pantothena	SP_0839 SP_0839 pantothenate kinase 786690:787610 reverse MW:35556		186	0	27	0	114	0	100	100	100	1	1	NA	NA	100	100	100	100	100	100	100	100	100	100	100	1	1	1	1	1	1	1	1	1	1	1	1	1	1	1	1	1	1	1	1	1	1
1189	O-acetylhomoserine sulfhydrylase,O-acetylhomoserin	#N/A		184	2	27	0	114	0	98.9247	100	100	1	0.527224	0	0	100	100	100	96.9697	100	97.5	100	100	100	100	100	1	1	1	1	1	1	1	1	1	1	1	1	1	1	1	1	1	1	1	1	1	1
1190	Xaa-Pro dipeptidase,Xaa-Pro dipeptidase,Xaa-Pro di	SP_2209 SP_2209 hypothetical protein 2129758:2130393 forward MW:23617		186	0	27	0	114	0	100	100	100	1	1	NA	NA	100	100	100	100	100	100	100	100	100	100	100	1	1	1	1	1	1	1	1	1	1	1	1	1	1	1	1	1	1	1	1	1	1
1191	glutamine amidotransferase, class I,glutamine amid	SP_1089 SP_1089 glutamine amidotransferase, class I 1025576:1026265 reverse MW:25812		186	0	27	0	114	0	100	100	100	1	1	NA	NA	100	100	100	100	100	100	100	100	100	100	100	1	1	1	1	1	1	1	1	1	1	1	1	1	1	1	1	1	1	1	1	1	1
1192	transcriptional repressor of fructose operon,trans	SP_0875 SP_0875 lactose phosphotransferase system repressor 822707:823447 forward MW:27253		186	0	27	0	114	0	100	100	100	1	1	NA	NA	100	100	100	100	100	100	100	100	100	100	100	1	1	1	1	1	1	1	1	1	1	1	1	1	1	1	1	1	1	1	1	1	1
1193	transcription antiterminator LicT,transcription an	SP_0576 SP_0576 transcription antiterminator Lict 543164:544003 forward MW:32873		186	0	27	0	114	0	100	100	100	1	1	NA	NA	100	100	100	100	100	100	100	100	100	100	100	1	1	1	1	1	1	1	1	1	1	1	1	1	1	1	1	1	1	1	1	1	1
1194	beta-lactamase,beta-lactamase,beta-lactamase,beta-	SP_0010 SP_0010 hypothetical protein 9266:10534 forward MW:48131		186	0	27	0	114	0	100	100	100	1	1	NA	NA	100	100	100	100	100	100	100	100	100	100	100	1	1	1	1	1	1	1	1	1	1	1	1	1	1	1	1	1	1	1	1	1	1
1195	alpha-L-fucosidase,alpha-L-fucosidase,alpha-L-fuco	#N/A		63	123	10	17	46	68	33.871	37.037	40.3509	0.828823	0.268036	0.871313	0.757884	29.1667	55	34.1463	33.3333	42.8571	20	37.037	43.5897	33.3333	46.6667	63.6364	1	0	0	1	0	0	0	0	0	1	1	0	1	0	0	0	1	0	0	0	0	1
1196	peptide chain release factor 1,peptide chain relea	SP_1020 prfA peptide chain release factor 1 963452:964531 forward MW:40640		186	0	27	0	114	0	100	100	100	1	1	NA	NA	100	100	100	100	100	100	100	100	100	100	100	1	1	1	1	1	1	1	1	1	1	1	1	1	1	1	1	1	1	1	1	1	1
1197	peptide chain release factor 2,peptide chain relea	SP_0755 prfB peptide chain release factor 2 713703:714798 forward MW:41360		186	0	27	0	114	0	100	100	100	1	1	NA	NA	100	100	100	100	100	100	100	100	100	100	100	1	1	1	1	1	1	1	1	1	1	1	1	1	1	1	1	1	1	1	1	1	1
1198	hypothetical protein,Enterocin A Immunity,hypothet	SP_1864 SP_1864 hypothetical protein 1771605:1771901 reverse MW:11214		186	0	27	0	114	0	100	100	100	1	1	NA	NA	100	100	100	100	100	100	100	100	100	100	100	1	1	1	1	1	1	1	1	1	1	1	1	1	1	1	1	1	1	1	1	1	1
1199	diacylglycerol kinase,diacylglycerol kinase,diacyl	SP_0968 SP_0968 diacylglycerol kinase 915327:915722 forward MW:14770		186	0	27	0	114	0	100	100	100	1	1	NA	NA	100	100	100	100	100	100	100	100	100	100	100	1	1	1	1	1	1	1	1	1	1	1	1	1	1	1	1	1	1	1	1	1	1
1200	ABC transporter substrate binding lipoprotein-bran	SP_0749 SP_0749 branched-chain amino acid ABC transporter, amino acid-binding protein 707900:709060 forward MW:40414		186	0	27	0	114	0	100	100	100	1	1	NA	NA	100	100	100	100	100	100	100	100	100	100	100	1	1	1	1	1	1	1	1	1	1	1	1	1	1	1	1	1	1	1	1	1	1
1201	putative sporulation transcription regulator whiA,	SP_1564 SP_1564 hypothetical protein 1472172:1473083 reverse MW:34058		186	0	27	0	114	0	100	100	100	1	1	NA	NA	100	100	100	100	100	100	100	100	100	100	100	1	1	1	1	1	1	1	1	1	1	1	1	1	1	1	1	1	1	1	1	1	1
1202	teicoplanin resistance protein,teicoplanin resista	SP_0049 SP_0049 vanZ protein, putative 52537:53046 forward MW:19464		185	1	27	0	114	0	99.4624	100	100	1	1	0	0	100	100	97.561	100	100	100	100	100	100	100	100	1	1	1	1	1	1	1	1	1	1	1	1	1	1	1	1	1	1	1	1	1	1
1203	phosphoribosylaminoimidazole carboxylase ATPase su	SP_0055 SP_0055 hypothetical protein 57981:58208 forward MW:8621		178	8	27	0	106	8	95.6989	100	92.9825	0.599903	0.427664	0	1.67615	95.8333	100	97.561	96.9697	96.4286	90	100	92.3077	95.5556	90	95.4545	1	1	1	1	1	1	1	1	1	1	1	1	1	1	1	1	1	1	0	1	1	1
1204	ribonucleotide-diphosphate reductase subunit alpha	SP_1179 SP_1179 ribonucleotide-diphosphate reductase subunit alpha 1116230:1118389 forward MW:81593		186	0	27	0	114	0	100	100	100	1	1	NA	NA	100	100	100	100	100	100	100	100	100	100	100	1	1	1	1	1	1	1	1	1	1	1	1	1	1	1	1	1	1	1	1	1	1
1205	holiday junction DNA helicase RuvA,holiday junctio	SP_0179 ruvA Holliday junction DNA helicase RuvA 171843:172436 forward MW:21606		186	0	27	0	114	0	100	100	100	1	1	NA	NA	100	100	100	100	100	100	100	100	100	100	100	1	1	1	1	1	1	1	1	1	1	1	1	1	1	1	1	1	1	1	1	1	1
1206	Copper-sensing transcriptional repressor csoR,Copp	#N/A		154	32	23	4	94	20	82.7957	85.1852	82.4561	1	1	0.837629	1.02387	87.5	95	78.0488	78.7879	75	87.5	85.1852	71.7949	84.4444	93.3333	68.1818	1	1	1	1	1	1	1	1	1	1	1	1	1	1	0	1	0	1	1	1	1	0
1207	Helicase,Helicase,Helicase,Helicase,Helicase,Helic	SP_0564 SP_0564 hypothetical protein 530230:530625 forward MW:14294		186	0	27	0	114	0	100	100	100	1	1	NA	NA	100	100	100	100	100	100	100	100	100	100	100	1	1	1	1	1	1	1	1	1	1	1	1	1	1	1	1	1	1	1	1	1	1
1208	cobyric acid synthase,cobyric acid synthase,cobyri	SP_1590 SP_1590 hypothetical protein 1495716:1496498 forward MW:29193		186	0	27	0	114	0	100	100	100	1	1	NA	NA	100	100	100	100	100	100	100	100	100	100	100	1	1	1	1	1	1	1	1	1	1	1	1	1	1	1	1	1	1	1	1	1	1
1209	bacteriocin immunity protein,bacteriocin immunity	SP_1210 SP_1210 hypothetical protein 1141398:1141565 reverse MW:6235		186	0	27	0	114	0	100	100	100	1	1	NA	NA	100	100	100	100	100	100	100	100	100	100	100	1	1	1	1	1	1	1	1	1	1	1	1	1	1	1	1	1	1	1	1	1	1
1210	cell division ABC transporter permease FtsX,cell d	SP_0757 SP_0757 cell division ABC transporter, permease protein FtsX 715501:716427 forward MW:34300		186	0	27	0	114	0	100	100	100	1	1	NA	NA	100	100	100	100	100	100	100	100	100	100	100	1	1	1	1	1	1	1	1	1	1	1	1	1	1	1	1	1	1	1	1	1	1
1211	phage-like protein,phage-like protein,phage-like p	SP_1786 SP_1786 hypothetical protein 1703683:1704135 reverse MW:16659		186	0	27	0	114	0	100	100	100	1	1	NA	NA	100	100	100	100	100	100	100	100	100	100	100	1	1	1	1	1	1	1	1	1	1	1	1	1	1	1	1	1	1	1	1	1	1
1212	S-adenosylmethionine-dependent methyltransferase,S	SP_1536 SP_1536 hypothetical protein 1445737:1446486 reverse MW:28366		186	0	27	0	114	0	100	100	100	1	1	NA	NA	100	100	100	100	100	100	100	100	100	100	100	1	1	1	1	1	1	1	1	1	1	1	1	1	1	1	1	1	1	1	1	1	1
1213	Sulfite exporter TauE/SafE,Sulfite exporter TauE/S	#N/A		144	42	24	3	91	23	77.4194	88.8889	79.8246	0.213668	0.666866	0.42997	0.866972	70.8333	85	70.7317	81.8182	75	82.5	88.8889	74.359	77.7778	90	100	1	0	1	1	1	0	0	1	0	1	1	1	1	1	0	1	1	1	1	1	0	1
1214	adenylosuccinate lyase,adenylosuccinate lyase,aden	SP_0056 SP_0056 adenylosuccinate lyase 58271:59569 forward MW:49591		186	0	27	0	114	0	100	100	100	1	1	NA	NA	100	100	100	100	100	100	100	100	100	100	100	1	1	1	1	1	1	1	1	1	1	1	1	1	1	1	1	1	1	1	1	1	1
1215	ribosome-associated GTPase,ribosome-associated GTP	SP_1984 SP_1984 ribosome-associated GTPase 1887738:1888616 reverse MW:32993		186	0	27	0	114	0	100	100	100	1	1	NA	NA	100	100	100	100	100	100	100	100	100	100	100	1	1	1	1	1	1	1	1	1	1	1	1	1	1	1	1	1	1	1	1	1	1
1216	SNF2 family protein,SNF2 family protein,SNF2 famil	#N/A		8	178	1	26	10	104	4.30108	3.7037	8.77193	1	0.135209	1.16772	0.468656	8.33333	0	7.31707	3.0303	0	5	3.7037	10.2564	4.44444	13.3333	13.6364	0	0	0	0	0	0	0	0	0	0	0	0	0	0	0	0	0	0	0	1	0	0
1217	integrase,integrase,integrase,integrase,integrase,	#N/A		19	167	2	25	21	93	10.2151	7.40741	18.4211	1	0.0538096	1.42004	0.50505	4.16667	10	14.6341	3.0303	14.2857	12.5	7.40741	20.5128	11.1111	26.6667	13.6364	0	0	0	0	0	0	0	0	0	0	0	0	0	0	0	0	0	0	1	0	0	0
1218	hydrolase,hydrolase,hydrolase,hydrolase,hydrolase,	SP_0674 SP_0674 ribonuclease Z 649056:649985 forward MW:34140		186	0	27	0	114	0	100	100	100	1	1	NA	NA	100	100	100	100	100	100	100	100	100	100	100	1	1	1	1	1	1	1	1	1	1	1	1	1	1	1	1	1	1	1	1	1	1
1219	30S ribosomal protein S15,30S ribosomal protein S1	SP_1630 SP_1630 hypothetical protein 1530109:1530498 forward MW:15715		181	5	26	1	112	2	97.3118	96.2963	98.2456	0.56119	0.712924	1.38988	0.647313	95.8333	100	97.561	96.9697	92.8571	100	96.2963	100	97.7778	96.6667	95.4545	1	0	1	1	1	1	1	1	1	1	1	1	1	1	1	1	1	1	1	1	1	1
1220	phage protein,phage protein,phage protein,phage pr	#N/A		65	121	4	23	19	95	34.9462	14.8148	16.6667	0.046508	0.000567053	3.07523	2.67752	45.8333	25	31.7073	42.4242	21.4286	40	14.8148	25.641	15.5556	6.66667	27.2727	0	0	1	0	1	1	1	0	1	1	1	1	0	0	0	0	0	0	0	1	1	0
1221	hypothetical protein,Uncharacterized protein conse	#N/A		53	133	8	19	33	81	28.4946	29.6296	28.9474	1	1	0.946676	0.97819	29.1667	35	21.9512	24.2424	28.5714	35	29.6296	17.9487	33.3333	36.6667	13.6364	0	0	1	0	0	0	0	0	1	1	0	1	0	1	0	0	0	1	1	0	0	0
1222	phage protein,phage protein,phage protein,phage pr	#N/A		66	120	5	22	31	83	35.4839	18.5185	27.193	0.124464	0.162032	2.4112	1.4707	29.1667	40	41.4634	42.4242	25	32.5	18.5185	25.641	28.8889	26.6667	31.8182	0	0	1	0	1	1	0	0	1	0	1	0	0	0	0	0	0	0	0	1	1	0
1223	phage protein,phage protein,phage protein,phage pr	#N/A		47	139	2	25	14	100	25.2688	7.40741	12.2807	0.0484721	0.00756766	4.20583	2.40861	37.5	15	29.2683	30.303	10.7143	25	7.40741	20.5128	11.1111	3.33333	13.6364	0	0	0	0	1	1	1	0	1	1	1	0	0	0	0	0	0	0	0	1	1	0
1224	phage protein,phage protein,phage protein,phage pr	#N/A		50	136	6	21	32	82	26.8817	22.2222	28.0702	0.815295	0.893942	1.28536	0.942284	25	20	29.2683	27.2727	39.2857	20	22.2222	25.641	35.5556	20	18.1818	1	0	0	0	0	0	0	0	1	0	0	0	0	0	0	0	1	0	0	1	1	0
1225	phage protein,phage protein,phage protein,phage pr	SP_1135 SP_1135 hypothetical protein 1067176:1067628 forward MW:17505		74	112	5	22	23	91	39.7849	18.5185	20.1754	0.0343825	0.00038008	2.89431	2.606	54.1667	25	41.4634	42.4242	28.5714	42.5	18.5185	25.641	22.2222	10	22.7273	0	1	1	0	1	1	1	0	1	1	1	1	0	0	1	0	0	0	0	1	1	0
1226	phage protein,phage protein,phage protein,phage pr	#N/A		59	127	5	22	42	72	31.7204	18.5185	36.8421	0.184956	0.380234	2.03802	0.797022	29.1667	30	36.5854	24.2424	42.8571	27.5	18.5185	46.1538	31.1111	33.3333	27.2727	1	0	0	0	0	0	0	0	1	0	0	0	0	0	0	0	1	0	1	1	1	0
1227	putative holin 1,putative holin 1,putative holin 1	#N/A		63	123	7	20	37	77	33.871	25.9259	32.4561	0.513267	0.899654	1.46094	1.06572	33.3333	45	24.3902	33.3333	35.7143	37.5	25.9259	35.8974	35.5556	23.3333	36.3636	1	0	1	0	0	0	0	0	1	0	1	0	0	0	0	0	1	0	0	1	1	0
1228	Tn5253 hypothetical protein,Tn5253 hypothetical pr	#N/A		39	147	5	22	24	90	20.9677	18.5185	21.0526	1	1	1.16652	0.994914	12.5	25	29.2683	21.2121	17.8571	17.5	18.5185	23.0769	15.5556	26.6667	9.09091	1	1	0	0	1	0	0	0	0	0	0	0	0	0	0	0	0	0	0	0	0	0
1229	prophage LambdaSa04, tail protein,prophage LambdaS	#N/A		35	151	5	22	24	90	18.8172	18.5185	21.0526	1	0.65551	1.01978	0.86962	25	20	12.1951	21.2121	28.5714	12.5	18.5185	20.5128	26.6667	13.3333	18.1818	1	0	0	0	0	0	0	0	1	0	0	0	0	0	0	0	1	0	0	1	1	0
1230	prophage LambdaSa2, site-specific recombinase, pha	#N/A		51	135	6	21	33	81	27.4194	22.2222	28.9474	0.648612	0.792146	1.32061	0.927508	25	20	31.7073	24.2424	42.8571	20	22.2222	25.641	37.7778	20	18.1818	1	0	0	0	0	0	0	0	1	0	0	0	0	0	0	0	1	0	0	1	1	0
1231	hypothetical protein,hypothetical protein,hypothet	#N/A		45	141	3	24	22	92	24.1935	11.1111	19.2982	0.147092	0.391769	2.54413	1.33336	12.5	25	26.8293	33.3333	25	20	11.1111	20.5128	17.7778	20	13.6364	0	0	0	0	0	1	0	0	0	0	0	0	0	0	0	0	0	0	0	1	1	0
1232	branched-chain amino acid ABC transporter permease	SP_0750 SP_0750 branched-chain amino acid ABC transporter, permease protein 709328:710197 forward MW:30850		186	0	27	0	114	0	100	100	100	1	1	NA	NA	100	100	100	100	100	100	100	100	100	100	100	1	1	1	1	1	1	1	1	1	1	1	1	1	1	1	1	1	1	1	1	1	1
1233	glutamyl aminopeptidase,glutamyl aminopeptidase,gl	SP_1865 SP_1865 glutamyl-aminopeptidase 1771923:1772987 reverse MW:38019		186	0	27	0	114	0	100	100	100	1	1	NA	NA	100	100	100	100	100	100	100	100	100	100	100	1	1	1	1	1	1	1	1	1	1	1	1	1	1	1	1	1	1	1	1	1	1
1234	iron-compound ABC transporter permease,iron-compou	SP_1033 SP_1033 iron-compound ABC transporter, permease protein 974409:975428 forward MW:35652		186	0	27	0	112	2	100	100	98.2456	1	0.143612	NA	Inf	100	100	100	100	100	100	100	100	97.7778	96.6667	100	1	1	1	1	1	1	1	1	1	1	1	1	1	1	1	1	1	1	1	1	1	1
1235	hypothetical cytosolic protein,hypothetical cytoso	SP_1289 SP_1289 hypothetical protein 1223986:1224363 reverse MW:15002		186	0	27	0	114	0	100	100	100	1	1	NA	NA	100	100	100	100	100	100	100	100	100	100	100	1	1	1	1	1	1	1	1	1	1	1	1	1	1	1	1	1	1	1	1	1	1
1236	GTPase Era,GTPase Era,GTPase Era,GTPase Era,GTPase	SP_0969 era GTP-binding protein Era 915739:916638 forward MW:34010		186	0	27	0	114	0	100	100	100	1	1	NA	NA	100	100	100	100	100	100	100	100	100	100	100	1	1	1	1	1	1	1	1	1	1	1	1	1	1	1	1	1	1	1	1	1	1
1237	hypothetical protein,hypothetical protein,hypothet	#N/A		162	24	26	1	103	11	87.0968	96.2963	90.3509	0.214283	0.461247	0.260704	0.721635	83.3333	95	92.6829	84.8485	89.2857	80	96.2963	87.1795	88.8889	96.6667	95.4545	1	1	1	1	1	0	0	1	1	1	1	0	1	1	1	1	1	1	1	1	0	1
1238	purine nucleoside phosphorylase,purine nucleoside	SP_0835 deoD purine nucleoside phosphorylase 783653:784363 forward MW:26130		186	0	27	0	114	0	100	100	100	1	1	NA	NA	100	100	100	100	100	100	100	100	100	100	100	1	1	1	1	1	1	1	1	1	1	1	1	1	1	1	1	1	1	1	1	1	1
1239	ABC transporter permease,ABC transporter permeae,A	SP_0638 SP_0638 hypothetical protein 601879:602664 forward MW:30254		186	0	27	0	114	0	100	100	100	1	1	NA	NA	100	100	100	100	100	100	100	100	100	100	100	1	1	1	1	1	1	1	1	1	1	1	1	1	1	1	1	1	1	1	1	1	1
1240	3-dehydroquinate dehydratase, (3-dehydroquinase) (	SP_1377 aroD 3-dehydroquinate dehydratase 1299716:1300393 reverse MW:25719		186	0	27	0	114	0	100	100	100	1	1	NA	NA	100	100	100	100	100	100	100	100	100	100	100	1	1	1	1	1	1	1	1	1	1	1	1	1	1	1	1	1	1	1	1	1	1
1241	peptide ABC transporter ATP-binding protein,peptid	SP_1888 SP_1888 oligopeptide ABC transporter, ATP-binding protein AmiE 1792037:1793104 reverse MW:39490		186	0	27	0	114	0	100	100	100	1	1	NA	NA	100	100	100	100	100	100	100	100	100	100	100	1	1	1	1	1	1	1	1	1	1	1	1	1	1	1	1	1	1	1	1	1	1
1242	CrcB protein,CrcB protein,CrcB protein,CrcB protei	SP_1295 SP_1295 camphor resistance protein CrcB 1228669:1229043 reverse MW:13736		186	0	27	0	114	0	100	100	100	1	1	NA	NA	100	100	100	100	100	100	100	100	100	100	100	1	1	1	1	1	1	1	1	1	1	1	1	1	1	1	1	1	1	1	1	1	1
1243	PTS system transporter subunit IIC,PTS system tran	SP_1617 SP_1617 PTS system, IIC component 1518299:1519384 reverse MW:36967		68	118	9	18	41	73	36.5591	33.3333	35.9649	0.832364	1	1.15175	1.02596	45.8333	50	29.2683	30.303	46.4286	30	33.3333	28.2051	31.1111	53.3333	31.8182	1	1	0	1	0	0	0	0	0	1	1	1	0	0	1	1	0	1	0	1	0	0
1244	ribose-phosphate pyrophosphokinase,ribose-phosphat	SP_0027 SP_0027 ribose-phosphate pyrophosphokinase 28862:29830 forward MW:35451		186	0	27	0	114	0	100	100	100	1	1	NA	NA	100	100	100	100	100	100	100	100	100	100	100	1	1	1	1	1	1	1	1	1	1	1	1	1	1	1	1	1	1	1	1	1	1
1245	regulator of lytrabc operon,regulator of lytrabc o	SP_1942 SP_1942 transcriptional regulator, putative 1845975:1846991 reverse MW:37567	CAI32698.1	186	0	27	0	114	0	100	100	100	1	1	NA	NA	100	100	100	100	100	100	100	100	100	100	100	1	1	1	1	1	1	1	1	1	1	1	1	1	1	1	1	1	1	1	1	1	1
1246	putative integral membrane protein,putative integr	SP_0154 SP_0154 hypothetical protein 151306:151920 forward MW:22952		186	0	27	0	114	0	100	100	100	1	1	NA	NA	100	100	100	100	100	100	100	100	100	100	100	1	1	1	1	1	1	1	1	1	1	1	1	1	1	1	1	1	1	1	1	1	1
1247	response regulator,response regulator,response reg	SP_0161 SP_0161 hypothetical protein 158319:158759 reverse MW:17184		186	0	27	0	114	0	100	100	100	1	1	NA	NA	100	100	100	100	100	100	100	100	100	100	100	1	1	1	1	1	1	1	1	1	1	1	1	1	1	1	1	1	1	1	1	1	1
1248	transcriptional regulator,transcriptional regulato	SP_1915 SP_1915 hypothetical protein 1826340:1826789 reverse MW:17532		186	0	27	0	114	0	100	100	100	1	1	NA	NA	100	100	100	100	100	100	100	100	100	100	100	1	1	1	1	1	1	1	1	1	1	1	1	1	1	1	1	1	1	1	1	1	1
1249	ABC transporter ATP-binding protein,ABC transporte	SP_1715 SP_1715 hypothetical protein 1617835:1619313 forward MW:55104		186	0	27	0	114	0	100	100	100	1	1	NA	NA	100	100	100	100	100	100	100	100	100	100	100	1	1	1	1	1	1	1	1	1	1	1	1	1	1	1	1	1	1	1	1	1	1
1250	ABC transporter substrate-binding protein,ABC tran	SP_0904 SP_0904 hypothetical protein 857311:858126 reverse MW:31072		186	0	27	0	114	0	100	100	100	1	1	NA	NA	100	100	100	100	100	100	100	100	100	100	100	1	1	1	1	1	1	1	1	1	1	1	1	1	1	1	1	1	1	1	1	1	1
1251	PTS system mannose-specific transporter subunit II	SP_0284 SP_0284 PTS system, mannose-specific IIAB components 261685:262683 reverse MW:35789		186	0	27	0	114	0	100	100	100	1	1	NA	NA	100	100	100	100	100	100	100	100	100	100	100	1	1	1	1	1	1	1	1	1	1	1	1	1	1	1	1	1	1	1	1	1	1
1252	putative HD superfamily hydrolase,putative HD supe	SP_1739 SP_1739 hypothetical protein 1643241:1644845 reverse MW:59857		186	0	27	0	114	0	100	100	100	1	1	NA	NA	100	100	100	100	100	100	100	100	100	100	100	1	1	1	1	1	1	1	1	1	1	1	1	1	1	1	1	1	1	1	1	1	1
1253	hypothetical protein,hypothetical protein,hypothet	SP_1363 SP_1363 hypothetical protein 1285471:1286505 reverse MW:38733		186	0	27	0	114	0	100	100	100	1	1	NA	NA	100	100	100	100	100	100	100	100	100	100	100	1	1	1	1	1	1	1	1	1	1	1	1	1	1	1	1	1	1	1	1	1	1
1254	iron-dependent transcriptional regulator,iron-depe	SP_1638 SP_1638 iron-dependent transcriptional regulator 1537349:1537999 forward MW:24825		186	0	27	0	114	0	100	100	100	1	1	NA	NA	100	100	100	100	100	100	100	100	100	100	100	1	1	1	1	1	1	1	1	1	1	1	1	1	1	1	1	1	1	1	1	1	1
1255	histidine kinase PnpS,histidine kinase PnpS,histid	SP_2083 SP_2083 sensor histidine kinase PnpS 1991949:1993280 forward MW:49727		186	0	27	0	114	0	100	100	100	1	1	NA	NA	100	100	100	100	100	100	100	100	100	100	100	1	1	1	1	1	1	1	1	1	1	1	1	1	1	1	1	1	1	1	1	1	1
1256	dihydroxy-acid dehydratase,dihydroxy-acid dehydrat	SP_2126 SP_2126 dihydroxy-acid dehydratase 2036860:2038563 reverse MW:59859		186	0	27	0	114	0	100	100	100	1	1	NA	NA	100	100	100	100	100	100	100	100	100	100	100	1	1	1	1	1	1	1	1	1	1	1	1	1	1	1	1	1	1	1	1	1	1
1257	hydroxymethylglutaryl-CoA synthase,hydroxymethylgl	SP_1727 SP_1727 hydroxymethylglutaryl-CoA synthase 1631071:1632267 reverse MW:44435		186	0	27	0	114	0	100	100	100	1	1	NA	NA	100	100	100	100	100	100	100	100	100	100	100	1	1	1	1	1	1	1	1	1	1	1	1	1	1	1	1	1	1	1	1	1	1
1258	transcription elongation factor NusA,transcription	SP_0553 nusA transcription elongation factor NusA 521364:522500 forward MW:42797		186	0	27	0	114	0	100	100	100	1	1	NA	NA	100	100	100	100	100	100	100	100	100	100	100	1	1	1	1	1	1	1	1	1	1	1	1	1	1	1	1	1	1	1	1	1	1
1259	putative transcription antiterminator BglG family	SP_1621 SP_1621 putative transcription antiterminator BglG family protein 1520597:1522060 reverse MW:56085		68	118	9	18	41	73	36.5591	33.3333	35.9649	0.832364	1	1.15175	1.02596	45.8333	50	29.2683	30.303	46.4286	30	33.3333	28.2051	31.1111	53.3333	31.8182	1	1	0	1	0	0	0	0	0	1	1	1	0	0	1	1	0	1	0	1	0	0
1260	cell division protein FtsW,cell division protein F	SP_1067 SP_1067 cell division protein FtsW, putative 1001278:1002507 forward MW:45449		186	0	27	0	114	0	100	100	100	1	1	NA	NA	100	100	100	100	100	100	100	100	100	100	100	1	1	1	1	1	1	1	1	1	1	1	1	1	1	1	1	1	1	1	1	1	1
1261	queuine tRNA-ribosyltransferase,queuine tRNA-ribos	SP_2058 tgt queuine tRNA-ribosyltransferase 1959608:1960750 reverse MW:43121		186	0	27	0	114	0	100	100	100	1	1	NA	NA	100	100	100	100	100	100	100	100	100	100	100	1	1	1	1	1	1	1	1	1	1	1	1	1	1	1	1	1	1	1	1	1	1
1262	site-specific recombinase, phage integrase family,	#N/A		47	139	7	20	32	82	25.2688	25.9259	28.0702	1	0.592224	0.96624	0.866879	16.6667	15	24.3902	33.3333	35.7143	22.5	25.9259	28.2051	26.6667	30	45.4545	0	0	1	0	0	0	0	0	0	0	0	0	0	0	0	0	1	1	0	0	0	1
1263	putative phosphoribosylaminoimidazole carboxylase	SP_0053 SP_0053 phosphoribosylaminoimidazole carboxylase catalytic subunit 56405:56893 forward MW:16945		186	0	27	0	114	0	100	100	100	1	1	NA	NA	100	100	100	100	100	100	100	100	100	100	100	1	1	1	1	1	1	1	1	1	1	1	1	1	1	1	1	1	1	1	1	1	1
1264	ribulose-phosphate 3-epimerase,ribulose-phosphate	SP_1983 SP_1983 ribulose-phosphate 3-epimerase 1887071:1887727 reverse MW:23934		186	0	27	0	114	0	100	100	100	1	1	NA	NA	100	100	100	100	100	100	100	100	100	100	100	1	1	1	1	1	1	1	1	1	1	1	1	1	1	1	1	1	1	1	1	1	1
1265	putative transcriptional regulator,putative transc	SP_1904 SP_1904 hypothetical protein 1818590:1818796 reverse MW:8179		167	19	20	7	99	15	89.7849	74.0741	86.8421	0.0290298	0.456928	3.05467	1.33041	91.6667	80	87.8049	96.9697	89.2857	90	74.0741	92.3077	80	90	100	1	1	1	1	1	1	1	1	1	0	1	1	1	0	1	1	1	1	1	1	1	1
1266	GIY-YIG domain-containing protein,GIY-YIG domain-c	SP_1535 SP_1535 hypothetical protein 1445448:1445747 reverse MW:11619		186	0	27	0	114	0	100	100	100	1	1	NA	NA	100	100	100	100	100	100	100	100	100	100	100	1	1	1	1	1	1	1	1	1	1	1	1	1	1	1	1	1	1	1	1	1	1
1267	putative sugar kinase,putative sugar kinase,putati	SP_1098 ppnK inorganic polyphosphate/ATP-NAD kinase 1031131:1031949 forward MW:31035		186	0	27	0	114	0	100	100	100	1	1	NA	NA	100	100	100	100	100	100	100	100	100	100	100	1	1	1	1	1	1	1	1	1	1	1	1	1	1	1	1	1	1	1	1	1	1
1268	iron ABC transporter substrate-binding protein,iro	SP_1032 SP_1032 iron-compound ABC transporter, iron compound-binding protein 973406:974431 forward MW:37507		186	0	27	0	112	2	100	100	98.2456	1	0.143612	NA	Inf	100	100	100	100	100	100	100	100	97.7778	96.6667	100	1	1	1	1	1	1	1	1	1	1	1	1	1	1	1	1	1	1	1	1	1	1
1269	acetoin:2,6-dichlorophenolindophenol oxidoreductas	SP_1164 SP_1164 acetoin dehydrogenase, E1 component, alpha subunit, putative 1100315:1101283 reverse MW:35081		186	0	27	0	114	0	100	100	100	1	1	NA	NA	100	100	100	100	100	100	100	100	100	100	100	1	1	1	1	1	1	1	1	1	1	1	1	1	1	1	1	1	1	1	1	1	1
1270	YpjC,YpjC,YpjC,YpjC,YpjC,YpjC,YpjC,YpjC,YpjC,YpjC,	SP_1111 SP_1111 hypothetical protein 1040164:1041012 reverse MW:31267		186	0	27	0	114	0	100	100	100	1	1	NA	NA	100	100	100	100	100	100	100	100	100	100	100	1	1	1	1	1	1	1	1	1	1	1	1	1	1	1	1	1	1	1	1	1	1
1271	peptidase, S54,peptidase, S54,peptidase, S54,pepti	SP_2094 SP_2094 hypothetical protein 2002387:2003064 reverse MW:25045		186	0	27	0	114	0	100	100	100	1	1	NA	NA	100	100	100	100	100	100	100	100	100	100	100	1	1	1	1	1	1	1	1	1	1	1	1	1	1	1	1	1	1	1	1	1	1
1272	TetR family transcriptional regulator,TetR family	SP_2234 SP_2234 TetR family transcriptional regulator 2154880:2155422 forward MW:21274		186	0	27	0	114	0	100	100	100	1	1	NA	NA	100	100	100	100	100	100	100	100	100	100	100	1	1	1	1	1	1	1	1	1	1	1	1	1	1	1	1	1	1	1	1	1	1
1273	thiol peroxidase,thiol peroxidase,thiol peroxidase	SP_1651 tpx thiol peroxidase 1550491:1551009 forward MW:19195		186	0	27	0	114	0	100	100	100	1	1	NA	NA	100	100	100	100	100	100	100	100	100	100	100	1	1	1	1	1	1	1	1	1	1	1	1	1	1	1	1	1	1	1	1	1	1
1274	putative permease,putative permease,putative perme	SP_0873 SP_0873 hypothetical protein 820286:821395 forward MW:41494		186	0	27	0	114	0	100	100	100	1	1	NA	NA	100	100	100	100	100	100	100	100	100	100	100	1	1	1	1	1	1	1	1	1	1	1	1	1	1	1	1	1	1	1	1	1	1
1275	ABC transporter permease SP1689,ABC transporter pe	SP_1689 SP_1689 ABC transporter, permease protein 1590087:1590971 reverse MW:33576		186	0	27	0	114	0	100	100	100	1	1	NA	NA	100	100	100	100	100	100	100	100	100	100	100	1	1	1	1	1	1	1	1	1	1	1	1	1	1	1	1	1	1	1	1	1	1
1276	Protein of unknown function (DUF3290),Protein of u	#N/A		137	49	20	7	81	33	73.6559	74.0741	71.0526	1	0.68917	0.97867	1.13858	75	65	70.7317	75.7576	78.5714	75	74.0741	74.359	71.1111	66.6667	59.0909	1	1	1	0	1	1	1	1	1	0	1	1	1	1	0	0	1	0	1	1	1	0
1277	flavoprotein,flavoprotein,flavoprotein,flavoprotei	SP_1546 SP_1546 hypothetical protein 1453424:1454053 forward MW:23195		186	0	27	0	114	0	100	100	100	1	1	NA	NA	100	100	100	100	100	100	100	100	100	100	100	1	1	1	1	1	1	1	1	1	1	1	1	1	1	1	1	1	1	1	1	1	1
1278	peptide ABC transporter permease,peptide ABC trans	SP_1890 SP_1890 oligopeptide ABC transporter, permease protein AmiC 1794039:1795535 reverse MW:55623		186	0	27	0	114	0	100	100	100	1	1	NA	NA	100	100	100	100	100	100	100	100	100	100	100	1	1	1	1	1	1	1	1	1	1	1	1	1	1	1	1	1	1	1	1	1	1
1279	drug efflux ABC transporter ATP-binding/permease p	SP_1342 SP_1342 drug efflux ABC transporter, ATP-binding/permease protein 1264034:1265641 reverse MW:60712		111	75	18	9	70	44	59.6774	66.6667	61.4035	0.534215	0.808478	0.74102	0.930531	54.1667	65	63.4146	51.5152	46.4286	72.5	66.6667	58.9744	71.1111	50	36.3636	1	0	0	0	1	1	1	0	1	1	1	0	0	1	1	0	0	0	1	1	1	0
1280	DeoR family transcriptional regulator,DeoR family	SP_0246 SP_0246 DeoR family transcriptional regulator 215992:216738 forward MW:27914		186	0	27	0	114	0	100	100	100	1	1	NA	NA	100	100	100	100	100	100	100	100	100	100	100	1	1	1	1	1	1	1	1	1	1	1	1	1	1	1	1	1	1	1	1	1	1
1281	phosphotyrosine protein phosphatase,phosphotyrosin	SP_2028 SP_2028 phosphotyrosine protein phosphatase 1934138:1934566 reverse MW:16539		186	0	27	0	114	0	100	100	100	1	1	NA	NA	100	100	100	100	100	100	100	100	100	100	100	1	1	1	1	1	1	1	1	1	1	1	1	1	1	1	1	1	1	1	1	1	1
1282	ribonuclease BN,ribonuclease BN,ribonuclease BN,ri	SP_0657 SP_0657 ribonuclease BN, putative 627897:628757 forward MW:32431		186	0	27	0	114	0	100	100	100	1	1	NA	NA	100	100	100	100	100	100	100	100	100	100	100	1	1	1	1	1	1	1	1	1	1	1	1	1	1	1	1	1	1	1	1	1	1
1283	DNA polymerase III, beta subunit,DNA polymerase II	SP_0002 SP_0002 DNA polymerase III subunit beta 1717:2853 forward MW:42073		186	0	27	0	114	0	100	100	100	1	1	NA	NA	100	100	100	100	100	100	100	100	100	100	100	1	1	1	1	1	1	1	1	1	1	1	1	1	1	1	1	1	1	1	1	1	1
1284	30S ribosomal protein S15,30S ribosomal protein S1	SP_1604 SP_1604 hypothetical protein 1506675:1507151 reverse MW:16811		186	0	27	0	114	0	100	100	100	1	1	NA	NA	100	100	100	100	100	100	100	100	100	100	100	1	1	1	1	1	1	1	1	1	1	1	1	1	1	1	1	1	1	1	1	1	1
1285	methionyl aminopeptidase,methionyl aminopeptidase,	SP_1084 SP_1084 methionine aminopeptidase 1020331:1021191 forward MW:31650		186	0	27	0	114	0	100	100	100	1	1	NA	NA	100	100	100	100	100	100	100	100	100	100	100	1	1	1	1	1	1	1	1	1	1	1	1	1	1	1	1	1	1	1	1	1	1
1286	transporter,transporter,transporter,transporter,tr	SP_1859 SP_1859 transporter, putative 1766305:1767114 reverse MW:31161		186	0	27	0	114	0	100	100	100	1	1	NA	NA	100	100	100	100	100	100	100	100	100	100	100	1	1	1	1	1	1	1	1	1	1	1	1	1	1	1	1	1	1	1	1	1	1
1287	phosphoribosylaminoimidazole-succinocarboxamide sy	SP_0044 SP_0044 phosphoribosylaminoimidazole-succinocarboxamide synthase 44501:45208 forward MW:27002		186	0	27	0	114	0	100	100	100	1	1	NA	NA	100	100	100	100	100	100	100	100	100	100	100	1	1	1	1	1	1	1	1	1	1	1	1	1	1	1	1	1	1	1	1	1	1
1288	alanine aminotransferase,alanine aminotransferase,	#N/A		185	1	27	0	114	0	99.4624	100	100	1	1	0	0	100	100	100	100	96.4286	100	100	100	100	100	100	1	1	1	1	1	1	1	1	1	1	1	1	1	1	1	1	1	1	1	1	1	1
1289	MmcQ family protein,MmcQ family protein,MmcQ famil	SP_1259 SP_1259 hypothetical protein 1191670:1192005 reverse MW:13040		186	0	27	0	114	0	100	100	100	1	1	NA	NA	100	100	100	100	100	100	100	100	100	100	100	1	1	1	1	1	1	1	1	1	1	1	1	1	1	1	1	1	1	1	1	1	1
1290	inositol-5-monophosphate dehydrogenase,inositol-5-	SP_2228 SP_2228 inosine 5'-monophosphate dehydrogenase 2145972:2147450 reverse MW:52445		186	0	27	0	114	0	100	100	100	1	1	NA	NA	100	100	100	100	100	100	100	100	100	100	100	1	1	1	1	1	1	1	1	1	1	1	1	1	1	1	1	1	1	1	1	1	1
1291	nifU family protein,nifU family protein,nifU famil	SP_0870 SP_0870 NifU family protein 816805:817245 forward MW:16015		186	0	27	0	114	0	100	100	100	1	1	NA	NA	100	100	100	100	100	100	100	100	100	100	100	1	1	1	1	1	1	1	1	1	1	1	1	1	1	1	1	1	1	1	1	1	1
1292	nucleotide-binding protein,nucleotide-binding prot	#N/A		163	23	24	3	101	13	87.6344	88.8889	88.5965	1	0.856595	0.886357	0.91244	91.6667	90	87.8049	78.7879	82.1429	95	88.8889	79.4872	91.1111	96.6667	68.1818	1	1	1	1	1	1	1	1	1	1	1	1	1	1	1	1	0	1	1	1	1	0
1293	acetyltransferase, GNAT family,acetyltransferase,	SP_0580 SP_0580 acetyltransferase 548815:549324 forward MW:20065		186	0	27	0	114	0	100	100	100	1	1	NA	NA	100	100	100	100	100	100	100	100	100	100	100	1	1	1	1	1	1	1	1	1	1	1	1	1	1	1	1	1	1	1	1	1	1
1294	cell division protein FtsA,cell division protein F	SP_1667 SP_1667 cell division protein FtsA 1566728:1568101 reverse MW:49475		186	0	27	0	114	0	100	100	100	1	1	NA	NA	100	100	100	100	100	100	100	100	100	100	100	1	1	1	1	1	1	1	1	1	1	1	1	1	1	1	1	1	1	1	1	1	1
1295	S-ribosylhomocysteinase,S-ribosylhomocysteinase,S-	SP_0340 SP_0340 S-ribosylhomocysteinase 313124:313606 reverse MW:17923		186	0	27	0	114	0	100	100	100	1	1	NA	NA	100	100	100	100	100	100	100	100	100	100	100	1	1	1	1	1	1	1	1	1	1	1	1	1	1	1	1	1	1	1	1	1	1
1296	MerR family transcriptional regulator,MerR family	SP_1856 SP_1856 MerR family transcriptional regulator 1763982:1764335 reverse MW:13431		184	2	27	0	114	0	98.9247	100	100	1	0.527224	0	0	95.8333	100	100	100	96.4286	100	100	100	100	100	100	1	1	1	1	1	1	1	1	1	1	1	1	1	1	1	1	1	0	1	1	1	1
1297	FtsK/SpoIIIE family protein,FtsK/SpoIIIE family pr	#N/A		22	164	1	26	16	98	11.828	3.7037	14.0351	0.322196	0.595008	3.47399	0.822202	16.6667	5	17.0732	9.09091	10.7143	10	3.7037	7.69231	13.3333	23.3333	18.1818	0	0	0	0	0	0	0	0	0	0	1	0	0	0	0	0	0	1	0	1	0	0
1298	cobalt ABC transporter permease,cobalt ABC transpo	SP_0719 SP_0719 hypothetical protein 685000:685560 forward MW:20343		186	0	27	0	114	0	100	100	100	1	1	NA	NA	100	100	100	100	100	100	100	100	100	100	100	1	1	1	1	1	1	1	1	1	1	1	1	1	1	1	1	1	1	1	1	1	1
1299	ABC transporter permease subunit,ABC transporter p	SP_0698 SP_0698 hypothetical protein 666702:667415 forward MW:26927		74	112	15	12	47	67	39.7849	55.5556	41.2281	0.145128	0.809634	0.53019	0.942062	45.8333	30	39.0244	39.3939	42.8571	40	55.5556	25.641	55.5556	40	22.7273	0	1	1	0	0	0	0	1	1	0	1	1	1	1	1	0	0	1	0	0	0	0
1300	GNAT family acetyltransferase,GNAT family acetyltr	#N/A		96	90	13	14	64	50	51.6129	48.1481	56.1404	0.837583	0.475699	1.14797	0.833843	58.3333	70	46.3415	42.4242	35.7143	62.5	48.1481	51.2821	55.5556	63.3333	54.5455	1	0	1	1	0	1	1	0	0	1	1	1	0	1	0	1	0	0	1	1	1	0
1301	phosphate-transport permease PitB,phosphate-transp	#N/A		30	156	9	18	28	86	16.129	33.3333	24.5614	0.0576031	0.096947	0.38675	0.591765	12.5	35	17.0732	9.09091	7.14286	20	33.3333	12.8205	28.8889	33.3333	18.1818	0	0	0	1	0	0	0	0	0	0	0	0	0	1	0	1	0	0	0	0	0	0
1302	transcriptional regulatory protein,transcriptional	#N/A		69	117	14	13	56	58	37.0968	51.8519	49.1228	0.146816	0.0533413	0.549217	0.611812	29.1667	45	31.7073	51.5152	39.2857	30	51.8519	51.2821	42.2222	56.6667	72.7273	1	0	1	1	0	0	0	0	0	0	0	1	0	0	0	1	1	0	0	0	0	1
1303	putative DNA alkylation repair enzyme,putative DNA	#N/A		141	45	23	4	86	28	75.8065	85.1852	75.4386	0.336803	1	0.546291	1.0201	58.3333	80	78.0488	81.8182	75	77.5	85.1852	66.6667	84.4444	73.3333	81.8182	1	1	1	1	1	0	0	1	1	1	0	1	0	0	1	1	1	0	0	0	0	1
1304	putative uncharacterized protein (hydrophilic),put	#N/A		52	134	6	21	38	76	27.957	22.2222	33.3333	0.647045	0.364095	1.35637	0.776798	20.8333	30	21.9512	27.2727	32.1429	35	22.2222	28.2051	33.3333	40	22.7273	1	0	1	0	0	0	0	0	1	0	0	1	0	0	0	0	0	0	1	0	0	0
1305	hypothetical protein,hypothetical protein,hypothet	#N/A		48	138	2	25	20	94	25.8065	7.40741	17.5439	0.0489747	0.11811	4.32609	1.63218	25	20	26.8293	27.2727	32.1429	22.5	7.40741	15.3846	22.2222	13.3333	22.7273	0	0	1	0	1	0	0	0	0	0	1	0	0	0	0	0	1	0	0	1	1	0
1306	hypothetical protein,hypothetical protein,hypothet	#N/A		26	160	4	23	14	100	13.9785	14.8148	12.2807	1	0.729065	0.934668	1.16013	8.33333	25	12.1951	24.2424	14.2857	5	14.8148	20.5128	8.88889	6.66667	13.6364	0	0	0	0	0	0	0	0	0	0	0	0	0	0	0	0	1	0	0	0	1	0
1307	hypothetical protein,hypothetical protein,hypothet	#N/A		43	143	3	24	21	93	23.1183	11.1111	18.4211	0.212361	0.384842	2.39753	1.33042	12.5	20	24.3902	33.3333	25	20	11.1111	20.5128	15.5556	20	13.6364	0	0	0	0	0	1	0	0	0	0	0	0	0	0	0	0	0	0	0	1	1	0
1308	hypothetical protein,hypothetical protein,hypothet	#N/A		40	146	4	23	18	96	21.5054	14.8148	15.7895	0.611175	0.23323	1.57236	1.45939	12.5	15	24.3902	30.303	21.4286	20	14.8148	17.9487	13.3333	16.6667	9.09091	0	0	0	0	0	1	0	0	0	0	0	0	0	0	0	0	0	0	0	1	1	0
1309	surface anchored protein,putative surface anchored	#N/A	CAI33330.1	9	177	0	27	7	107	4.83871	0	6.14035	0.606978	0.608919	Inf	0.777922	12.5	5	4.87805	0	3.57143	5	0	15.3846	2.22222	0	0	0	0	0	0	0	0	1	1	0	0	0	0	0	0	0	0	0	0	0	0	1	0
1310	ferrichrome transport ATP-binding protein FhuC,fer	SP_1871 SP_1871 iron-compound ABC transporter, ATP-binding protein 1776414:1777166 forward MW:28468		186	0	27	0	114	0	100	100	100	1	1	NA	NA	100	100	100	100	100	100	100	100	100	100	100	1	1	1	1	1	1	1	1	1	1	1	1	1	1	1	1	1	1	1	1	1	1
1311	iron ABC transporter membrane-spanning permease,ir	SP_1034 SP_1034 iron-compound ABC transporter, permease protein 975428:976435 forward MW:36155		186	0	27	0	112	2	100	100	98.2456	1	0.143612	NA	Inf	100	100	100	100	100	100	100	100	97.7778	96.6667	100	1	1	1	1	1	1	1	1	1	1	1	1	1	1	1	1	1	1	1	1	1	1
1312	aspartate/glutamate ABC transporter permease,aspar	SP_1461 SP_1461 amino acid ABC transporter, permease protein 1376343:1377143 reverse MW:28931		186	0	27	0	114	0	100	100	100	1	1	NA	NA	100	100	100	100	100	100	100	100	100	100	100	1	1	1	1	1	1	1	1	1	1	1	1	1	1	1	1	1	1	1	1	1	1
1313	putative ATPase,putative ATPase,putative ATPase,pu	SP_1944 SP_1944 hypothetical protein 1847507:1847950 reverse MW:16401		186	0	27	0	114	0	100	100	100	1	1	NA	NA	100	100	100	100	100	100	100	100	100	100	100	1	1	1	1	1	1	1	1	1	1	1	1	1	1	1	1	1	1	1	1	1	1
1314	aspartate carbamoyltransferase,aspartate carbamoyl	SP_1277 pyrB aspartate carbamoyltransferase catalytic subunit 1212757:1213680 reverse MW:34690		186	0	27	0	114	0	100	100	100	1	1	NA	NA	100	100	100	100	100	100	100	100	100	100	100	1	1	1	1	1	1	1	1	1	1	1	1	1	1	1	1	1	1	1	1	1	1
1315	3-oxoacyl-ACP synthase III,3-oxoacyl-ACP synthase	SP_0417 SP_0417 3-oxoacyl-(acyl carrier protein) synthase III 395658:396632 forward MW:34903		186	0	27	0	114	0	100	100	100	1	1	NA	NA	100	100	100	100	100	100	100	100	100	100	100	1	1	1	1	1	1	1	1	1	1	1	1	1	1	1	1	1	1	1	1	1	1
1316	carbon-nitrogen hydrolase family protein,carbon-ni	SP_0922 SP_0922 carbon-nitrogen hydrolase family protein 876617:877492 forward MW:33154		186	0	27	0	114	0	100	100	100	1	1	NA	NA	100	100	100	100	100	100	100	100	100	100	100	1	1	1	1	1	1	1	1	1	1	1	1	1	1	1	1	1	1	1	1	1	1
1317	acetyltransferase,acetyltransferase,acetyltransfer	SP_0640 SP_0640 hypothetical protein 602918:603163 forward MW:9416		124	62	16	11	70	44	66.6667	59.2593	61.4035	0.516312	0.384776	1.37282	1.25616	70.8333	75	68.2927	75.7576	53.5714	60	59.2593	79.4872	44.4444	63.3333	86.3636	0	0	1	1	1	1	1	1	0	1	1	1	1	1	0	1	1	0	0	0	1	1
1318	membrane protein,membrane protein,membrane protein	SP_0772 SP_0772 hypothetical protein 730727:730930 reverse MW:7706		185	1	27	0	112	2	99.4624	100	98.2456	1	0.559747	0	3.29003	100	100	97.561	100	100	100	100	97.4359	97.7778	100	100	1	1	1	1	1	1	1	1	1	1	1	1	1	1	1	1	1	1	1	1	1	1
1319	membrane protein,membrane protein,membrane protein	#N/A		159	27	21	6	95	19	85.4839	77.7778	83.3333	0.390152	0.623813	1.67787	1.17712	87.5	90	92.6829	75.7576	78.5714	87.5	77.7778	76.9231	88.8889	83.3333	77.2727	1	1	1	1	1	1	1	0	1	1	1	1	1	1	1	1	0	1	0	1	1	1
1320	NADH oxidase,NADH oxidase,NADH oxidase,NADH oxidas	SP_1469 SP_1469 NADH oxidase 1381530:1382909 reverse MW:50255		186	0	27	0	114	0	100	100	100	1	1	NA	NA	100	100	100	100	100	100	100	100	100	100	100	1	1	1	1	1	1	1	1	1	1	1	1	1	1	1	1	1	1	1	1	1	1
1321	response regulator,response regulator,response reg	SP_2235 SP_2235 response regulator ComE 2155665:2156417 reverse MW:29958		177	9	27	0	109	5	95.1613	100	95.614	0.606978	1	0	0.90243	95.8333	95	97.561	96.9697	96.4286	90	100	89.7436	97.7778	100	100	1	1	1	1	1	1	0	1	1	1	1	1	1	1	1	1	1	1	1	1	1	1
1322	cell division protein DivIVA,cell division protein	SP_1661 SP_1661 cell division protein DivIVA 1562385:1563173 reverse MW:30097		186	0	27	0	114	0	100	100	100	1	1	NA	NA	100	100	100	100	100	100	100	100	100	100	100	1	1	1	1	1	1	1	1	1	1	1	1	1	1	1	1	1	1	1	1	1	1
1323	LysM domain protein,LysM domain protein,LysM domai	SP_0107 SP_0107 LysM domain-containing protein 109404:109991 forward MW:20921		186	0	27	0	114	0	100	100	100	1	1	NA	NA	100	100	100	100	100	100	100	100	100	100	100	1	1	1	1	1	1	1	1	1	1	1	1	1	1	1	1	1	1	1	1	1	1
1324	PEP phosphonomutase-like protein,PEP phosphonomuta	#N/A		143	43	24	3	91	23	76.8817	88.8889	79.8246	0.212361	0.569618	0.417096	0.841013	70.8333	85	68.2927	81.8182	75	82.5	88.8889	74.359	77.7778	90	100	1	0	1	1	1	0	0	1	0	1	1	1	1	1	0	1	1	1	1	1	0	1
1325	biotin synthase,biotin synthase,biotin synthase,bi	SP_0783 SP_0783 hypothetical protein 736172:736708 reverse MW:18584		186	0	27	0	114	0	100	100	100	1	1	NA	NA	100	100	100	100	100	100	100	100	100	100	100	1	1	1	1	1	1	1	1	1	1	1	1	1	1	1	1	1	1	1	1	1	1
1326	DNA replication protein DnaC,DNA replication prote	SP_2203 SP_2203 replicative DNA helicase 2123163:2124515 reverse MW:50204		186	0	27	0	114	0	100	100	100	1	1	NA	NA	100	100	100	100	100	100	100	100	100	100	100	1	1	1	1	1	1	1	1	1	1	1	1	1	1	1	1	1	1	1	1	1	1
1327	riboflavin transporter,riboflavin transporter,ribo	SP_0488 SP_0488 hypothetical protein 467551:468114 forward MW:20835		186	0	27	0	114	0	100	100	100	1	1	NA	NA	100	100	100	100	100	100	100	100	100	100	100	1	1	1	1	1	1	1	1	1	1	1	1	1	1	1	1	1	1	1	1	1	1
1328	dpnD protein,dpnD protein,dpnD protein,dpnD protei	SP_1849 SP_1849 DpnD protein 1757170:1757631 reverse MW:18057		130	56	15	12	76	38	69.8925	55.5556	66.6667	0.183727	0.608548	1.85141	1.16013	79.1667	70	68.2927	69.697	60.7143	72.5	55.5556	61.5385	64.4444	76.6667	59.0909	1	1	1	1	1	1	1	1	1	1	1	1	1	0	1	1	0	1	1	0	1	0
1329	thioredoxin family protein,thioredoxin family prot	SP_1911 SP_1911 thioredoxin, putative 1824358:1824675 reverse MW:12249		186	0	27	0	114	0	100	100	100	1	1	NA	NA	100	100	100	100	100	100	100	100	100	100	100	1	1	1	1	1	1	1	1	1	1	1	1	1	1	1	1	1	1	1	1	1	1
1330	spermidine synthase,spermidine synthase,spermidine	SP_0918 SP_0918 spermidine synthase 872282:873142 forward MW:32859		186	0	27	0	114	0	100	100	100	1	1	NA	NA	100	100	100	100	100	100	100	100	100	100	100	1	1	1	1	1	1	1	1	1	1	1	1	1	1	1	1	1	1	1	1	1	1
1331	amidases related to nicotinamidase,amidases relate	SP_1583 SP_1583 isochorismatase family protein 1488139:1488714 reverse MW:21429		186	0	27	0	114	0	100	100	100	1	1	NA	NA	100	100	100	100	100	100	100	100	100	100	100	1	1	1	1	1	1	1	1	1	1	1	1	1	1	1	1	1	1	1	1	1	1
1332	prephenate dehydrogenase,prephenate dehydrogenase,	SP_1373 SP_1373 prephenate dehydrogenase 1295497:1296600 reverse MW:41014		186	0	27	0	114	0	100	100	100	1	1	NA	NA	100	100	100	100	100	100	100	100	100	100	100	1	1	1	1	1	1	1	1	1	1	1	1	1	1	1	1	1	1	1	1	1	1
1333	protein YdcD,protein YdcD,protein YdcD,protein Ydc	SP_0482 SP_0482 hypothetical protein 462991:463539 forward MW:19343		186	0	27	0	114	0	100	100	100	1	1	NA	NA	100	100	100	100	100	100	100	100	100	100	100	1	1	1	1	1	1	1	1	1	1	1	1	1	1	1	1	1	1	1	1	1	1
1334	SNARE associated Golgi protein,SNARE associated Go	SP_1720 SP_1720 hypothetical protein 1623130:1623747 forward MW:23281		186	0	27	0	114	0	100	100	100	1	1	NA	NA	100	100	100	100	100	100	100	100	100	100	100	1	1	1	1	1	1	1	1	1	1	1	1	1	1	1	1	1	1	1	1	1	1
1335	membrane protein,membrane protein,membrane protein	SP_1264 SP_1264 hypothetical protein 1197351:1198394 reverse MW:38793		186	0	27	0	114	0	100	100	100	1	1	NA	NA	100	100	100	100	100	100	100	100	100	100	100	1	1	1	1	1	1	1	1	1	1	1	1	1	1	1	1	1	1	1	1	1	1
1336	glutamine amidotransferase, class-I,glutamine amid	SP_2072 SP_2072 glutamine amidotransferase, class-I 1979730:1980458 reverse MW:26937		186	0	27	0	114	0	100	100	100	1	1	NA	NA	100	100	100	100	100	100	100	100	100	100	100	1	1	1	1	1	1	1	1	1	1	1	1	1	1	1	1	1	1	1	1	1	1
1337	riboflavin synthase subunit alpha,riboflavin synth	SP_0177 SP_0177 riboflavin synthase subunit alpha 169718:170353 reverse MW:23245		186	0	27	0	114	0	100	100	100	1	1	NA	NA	100	100	100	100	100	100	100	100	100	100	100	1	1	1	1	1	1	1	1	1	1	1	1	1	1	1	1	1	1	1	1	1	1
1338	lipoprotein signal peptidase, signal peptidase typ	SP_0928 SP_0928 lipoprotein signal peptidase 880847:881308 forward MW:17150		186	0	27	0	114	0	100	100	100	1	1	NA	NA	100	100	100	100	100	100	100	100	100	100	100	1	1	1	1	1	1	1	1	1	1	1	1	1	1	1	1	1	1	1	1	1	1
1339	Lin0147,Lin0147,Lin0147,Lin0147,Lin0147,Lin0147,Li	SP_1917 SP_1917 hypothetical protein 1827400:1827762 reverse MW:13844		186	0	27	0	114	0	100	100	100	1	1	NA	NA	100	100	100	100	100	100	100	100	100	100	100	1	1	1	1	1	1	1	1	1	1	1	1	1	1	1	1	1	1	1	1	1	1
1340	exodeoxyribonuclease,exodeoxyribonuclease,exodeoxy	SP_1845 SP_1845 exodeoxyribonuclease 1753187:1754014 forward MW:31064		186	0	27	0	114	0	100	100	100	1	1	NA	NA	100	100	100	100	100	100	100	100	100	100	100	1	1	1	1	1	1	1	1	1	1	1	1	1	1	1	1	1	1	1	1	1	1
1341	flavodoxin,flavodoxin,flavodoxin,flavodoxin,flavod	SP_1297 SP_1297 flavodoxin 1229422:1229865 reverse MW:16024		186	0	27	0	114	0	100	100	100	1	1	NA	NA	100	100	100	100	100	100	100	100	100	100	100	1	1	1	1	1	1	1	1	1	1	1	1	1	1	1	1	1	1	1	1	1	1
1342	acetyltransferase, GNAT family protein,acetyltrans	SP_1464 SP_1464 acetyltransferase 1378181:1378675 reverse MW:18328		186	0	27	0	114	0	100	100	100	1	1	NA	NA	100	100	100	100	100	100	100	100	100	100	100	1	1	1	1	1	1	1	1	1	1	1	1	1	1	1	1	1	1	1	1	1	1
1343	3-carboxymuconate cyclase,3-carboxymuconate cyclas	SP_1506 SP_1506 hypothetical protein 1414987:1416000 forward MW:37757		186	0	27	0	114	0	100	100	100	1	1	NA	NA	100	100	100	100	100	100	100	100	100	100	100	1	1	1	1	1	1	1	1	1	1	1	1	1	1	1	1	1	1	1	1	1	1
1344	integral membrane protein,integral membrane protei	SP_0160 SP_0160 hypothetical protein 157864:158322 reverse MW:17642		186	0	27	0	114	0	100	100	100	1	1	NA	NA	100	100	100	100	100	100	100	100	100	100	100	1	1	1	1	1	1	1	1	1	1	1	1	1	1	1	1	1	1	1	1	1	1
1345	hypothetical protein,hypothetical protein,hypothet	SP_0471 SP_0471 hypothetical protein 449021:449305 reverse MW:11473		186	0	27	0	112	2	100	100	98.2456	1	0.143612	NA	Inf	100	100	100	100	100	100	100	94.8718	100	100	100	1	1	1	1	1	1	1	1	1	1	1	1	1	1	1	1	1	1	1	1	1	1
1346	transporter,transporter,transporter,transporter,tr	SP_0385 SP_0385 hypothetical protein 365196:365894 forward MW:27192		186	0	27	0	114	0	100	100	100	1	1	NA	NA	100	100	100	100	100	100	100	100	100	100	100	1	1	1	1	1	1	1	1	1	1	1	1	1	1	1	1	1	1	1	1	1	1
1347	cmp-binding-factor 1,cmp-binding-factor 1,cmp-bind	SP_1980 SP_1980 cmp-binding-factor 1 1884257:1885183 reverse MW:35189		186	0	27	0	114	0	100	100	100	1	1	NA	NA	100	100	100	100	100	100	100	100	100	100	100	1	1	1	1	1	1	1	1	1	1	1	1	1	1	1	1	1	1	1	1	1	1
1348	hlyIII superfamily protein,hlyIII superfamily prot	SP_1466 SP_1466 hemolysin 1379253:1379900 forward MW:24119		186	0	27	0	114	0	100	100	100	1	1	NA	NA	100	100	100	100	100	100	100	100	100	100	100	1	1	1	1	1	1	1	1	1	1	1	1	1	1	1	1	1	1	1	1	1	1
1349	major facilitator superfamily permease,major facil	SP_0157 SP_0157 hypothetical protein 154870:155451 forward MW:21424		186	0	27	0	114	0	100	100	100	1	1	NA	NA	100	100	100	100	100	100	100	100	100	100	100	1	1	1	1	1	1	1	1	1	1	1	1	1	1	1	1	1	1	1	1	1	1
1350	anthranilate phosphoribosyltransferase,anthranilat	SP_1815 trpD anthranilate phosphoribosyltransferase 1727752:1728756 reverse MW:35905		186	0	27	0	114	0	100	100	100	1	1	NA	NA	100	100	100	100	100	100	100	100	100	100	100	1	1	1	1	1	1	1	1	1	1	1	1	1	1	1	1	1	1	1	1	1	1
1351	serine O-acetyltransferase,serine O-acetyltransfer	SP_0589 SP_0589 serine acetyltransferase 560192:560809 forward MW:22481		186	0	27	0	114	0	100	100	100	1	1	NA	NA	100	100	100	100	100	100	100	100	100	100	100	1	1	1	1	1	1	1	1	1	1	1	1	1	1	1	1	1	1	1	1	1	1
1352	cytidine deaminase,cytidine deaminase,cytidine dea	SP_0844 SP_0844 cytidine deaminase 790941:791330 forward MW:14175		186	0	27	0	114	0	100	100	100	1	1	NA	NA	100	100	100	100	100	100	100	100	100	100	100	1	1	1	1	1	1	1	1	1	1	1	1	1	1	1	1	1	1	1	1	1	1
1353	putative metalloprotease,putative metalloprotease,	SP_0967 SP_0967 putative metalloprotease 914849:915346 forward MW:19234		186	0	27	0	114	0	100	100	100	1	1	NA	NA	100	100	100	100	100	100	100	100	100	100	100	1	1	1	1	1	1	1	1	1	1	1	1	1	1	1	1	1	1	1	1	1	1
1354	integrase,integrase,integrase,integrase,integrase,	#N/A		95	91	15	12	67	47	51.0753	55.5556	58.7719	0.686071	0.232745	0.835871	0.733097	37.5	65	48.7805	54.5455	42.8571	57.5	55.5556	64.1026	60	50	59.0909	1	0	0	1	1	1	0	0	0	0	0	0	1	0	0	1	1	0	0	0	1	1
1355	segregation and condensation protein A,segregation	SP_1876 scpA segregation and condensation protein A 1779991:1780719 reverse MW:28300		186	0	27	0	114	0	100	100	100	1	1	NA	NA	100	100	100	100	100	100	100	100	100	100	100	1	1	1	1	1	1	1	1	1	1	1	1	1	1	1	1	1	1	1	1	1	1
1356	ThiW superfamily protein,ThiW superfamily protein,	SP_0723 SP_0723 hypothetical protein 688306:688830 forward MW:19195		186	0	27	0	114	0	100	100	100	1	1	NA	NA	100	100	100	100	100	100	100	100	100	100	100	1	1	1	1	1	1	1	1	1	1	1	1	1	1	1	1	1	1	1	1	1	1
1357	DNA repair protein RadC,DNA repair protein RadC,DN	SP_1088 radC DNA repair protein RadC 1024899:1025579 forward MW:25535		186	0	27	0	114	0	100	100	100	1	1	NA	NA	100	100	100	100	100	100	100	100	100	100	100	1	1	1	1	1	1	1	1	1	1	1	1	1	1	1	1	1	1	1	1	1	1
1358	hypothetical protein,hypothetical protein,hypothet	SP_1039 SP_1039 hypothetical protein 978970:979131 forward MW:5834		166	20	24	3	92	22	89.2473	88.8889	80.7018	1	0.0414919	1.03732	1.98006	91.6667	75	90.2439	90.9091	92.8571	90	88.8889	84.6154	86.6667	66.6667	77.2727	1	1	1	0	1	1	1	1	1	1	1	1	1	1	1	0	1	1	1	1	1	1
1359	dTDP-4-dehydrorhamnose 3,5-epimerase,dTDP-4-dehydr	#N/A	CAI32711.1	80	106	14	13	62	52	43.0108	51.8519	54.386	0.41295	0.0579404	0.702005	0.633981	41.6667	60	46.3415	36.3636	28.5714	47.5	51.8519	43.5897	57.7778	63.3333	50	0	0	1	1	0	0	0	0	1	0	1	1	0	1	0	1	0	0	0	1	0	0
1360	Zn-finger,Zn-finger,Zn-finger,Zn-finger,Zn-finger,	#N/A		105	81	19	8	71	43	56.4516	70.3704	62.2807	0.212089	0.336146	0.547292	0.785717	41.6667	55	58.5366	63.6364	57.1429	57.5	70.3704	48.7179	71.1111	66.6667	68.1818	1	0	1	0	1	0	0	0	1	0	0	1	0	1	0	0	1	1	1	0	0	1
1361	lipoprotein, putative,lipoprotein, putative,lipopr	#N/A		121	65	22	5	76	38	65.0538	81.4815	66.6667	0.123933	0.803227	0.42458	0.93102	50	75	73.1707	66.6667	71.4286	55	81.4815	61.5385	66.6667	73.3333	72.7273	1	1	0	1	1	0	0	0	1	1	0	0	0	1	1	1	1	1	0	0	0	1
1362	hypothetical protein,hypothetical protein,hypothet	#N/A		79	107	13	14	56	58	42.4731	48.1481	49.1228	0.678518	0.283118	0.795983	0.765385	45.8333	40	43.9024	36.3636	50	40	48.1481	56.4103	53.3333	33.3333	54.5455	0	0	0	0	0	1	1	0	1	1	1	0	0	1	0	0	1	0	0	1	1	1
1363	Carbohydrate-binding family V/XII,Carbohydrate-bin	#N/A		40	146	3	24	16	98	21.5054	11.1111	14.0351	0.30497	0.127302	2.18511	1.6753	20.8333	20	21.9512	24.2424	17.8571	22.5	11.1111	12.8205	15.5556	13.3333	9.09091	0	0	1	0	1	1	0	0	0	0	0	0	0	0	0	0	0	0	0	1	1	0
1364	platelet-binding phage protein,putative antirecept	#N/A		6	180	0	27	4	110	3.22581	0	3.50877	1	1	Inf	0.916936	4.16667	5	2.43902	0	0	7.5	0	5.12821	2.22222	3.33333	9.09091	0	0	0	0	0	0	0	0	0	0	0	0	0	0	0	0	0	0	0	1	0	0
1365	mitochondrial precursor proteins import receptor,h	SP_2093 SP_2093 hypothetical protein 2001118:2002086 forward MW:35796		28	158	3	24	9	105	15.0538	11.1111	7.89474	0.773642	0.0726795	1.41559	2.06287	20.8333	10	9.7561	15.1515	21.4286	15	11.1111	7.69231	8.88889	6.66667	18.1818	0	1	1	0	0	0	0	0	0	1	0	1	0	0	1	0	0	0	0	0	0	0
1366	prophage protein,prophage protein,prophage protein	#N/A		64	122	5	22	28	86	34.4086	18.5185	24.5614	0.124555	0.0932748	2.30024	1.60871	29.1667	40	36.5854	42.4242	28.5714	30	18.5185	25.641	26.6667	20	27.2727	0	0	1	0	1	1	0	0	1	0	1	0	0	0	0	0	0	0	0	1	1	0
1367	Lanthionine biosynthesis protein LanM,Lanthionine	#N/A		37	149	0	27	21	93	19.8925	0	18.4211	0.00574117	0.880401	Inf	1.0994	25	25	12.1951	18.1818	21.4286	22.5	0	15.3846	15.5556	26.6667	13.6364	0	0	1	0	0	0	0	0	1	1	0	1	0	0	0	0	0	1	1	0	0	0
1368	lantibiotic modifying enzyme,lantibiotic modifying	SP_1950 SP_1950 bacteriocin formation protein, putative 1850902:1853892 forward MW:116950		35	151	4	23	22	92	18.8172	14.8148	19.2982	0.792156	1	1.33108	0.969377	20.8333	10	17.0732	18.1818	21.4286	22.5	14.8148	15.3846	22.2222	20	27.2727	0	0	0	0	0	0	0	0	0	0	0	0	0	0	1	0	0	0	1	1	0	1
1369	ABC-2 type transporter,ABC-2 type transporter,ABC-	#N/A		75	111	4	23	31	83	40.3226	14.8148	27.193	0.0102824	0.0250231	3.8645	1.80552	50	25	43.9024	39.3939	39.2857	40	14.8148	38.4615	22.2222	20	50	0	0	0	0	1	1	1	0	0	1	1	0	0	0	0	0	1	1	1	0	1	1
1370	bacteriophage pi2 protein 40,bacteriophage pi2 pro	#N/A		31	155	2	25	20	94	16.6667	7.40741	17.5439	0.267764	0.874884	2.49182	0.940195	25	15	9.7561	18.1818	25	12.5	7.40741	17.9487	20	13.3333	13.6364	1	0	0	0	0	0	0	0	1	0	0	0	0	0	0	0	1	0	0	1	1	0
1371	gp27,gp27,gp27,gp27,gp27,gp27,gp27,gp27,gp27,gp27,	#N/A		60	126	4	23	29	85	32.2581	14.8148	25.4386	0.0741884	0.241841	2.72726	1.3942	16.6667	35	39.0244	36.3636	35.7143	27.5	14.8148	33.3333	17.7778	26.6667	31.8182	0	0	0	0	0	1	0	0	1	0	0	0	0	0	0	0	1	0	0	0	1	0
1372	phage protein,hypothetical protein,phage protein,p	#N/A		39	147	3	24	20	94	20.9677	11.1111	17.5439	0.304972	0.550077	2.11622	1.24604	12.5	20	21.9512	27.2727	21.4286	20	11.1111	20.5128	15.5556	16.6667	13.6364	0	0	0	0	0	1	0	0	0	0	0	0	0	0	0	0	0	0	0	1	1	0
1373	phage protein,phage protein,phage protein,phage pr	#N/A		9	177	2	25	7	107	4.83871	7.40741	6.14035	0.634545	0.608919	0.637167	0.777922	4.16667	5	7.31707	3.0303	0	7.5	7.40741	5.12821	6.66667	6.66667	9.09091	0	0	0	0	0	0	0	0	0	0	0	0	0	0	0	0	0	0	0	1	0	0
1374	TraG/TraD family protein,Type IV secretory pathway	#N/A		11	175	1	26	10	104	5.91398	3.7037	8.77193	1	0.359477	1.63109	0.6547	8.33333	5	12.1951	3.0303	0	5	3.7037	10.2564	4.44444	13.3333	13.6364	0	0	0	0	0	0	0	0	0	0	0	0	0	0	0	0	0	0	0	1	0	0
1375	ferric enterobactin transport ATP-binding protein	SP_1035 SP_1035 iron-compound ABC transporter, ATP-binding protein 976435:977229 forward MW:29662		186	0	27	0	112	2	100	100	98.2456	1	0.143612	NA	Inf	100	100	100	100	100	100	100	100	97.7778	96.6667	100	1	1	1	1	1	1	1	1	1	1	1	1	1	1	1	1	1	1	1	1	1	1
1376	CH10_SMI 10 kDa chaperonin (protein Cpn10),CH10_SM	SP_1907 groES co-chaperonin GroES 1822000:1822284 reverse MW:9912		186	0	27	0	114	0	100	100	100	1	1	NA	NA	100	100	100	100	100	100	100	100	100	100	100	1	1	1	1	1	1	1	1	1	1	1	1	1	1	1	1	1	1	1	1	1	1
1377	glutamine amidotransferase subunit PdxT,glutamine	SP_1467 SP_1467 glutamine amidotransferase subunit PdxT 1379921:1380502 reverse MW:21094		186	0	27	0	114	0	100	100	100	1	1	NA	NA	100	100	100	100	100	100	100	100	100	100	100	1	1	1	1	1	1	1	1	1	1	1	1	1	1	1	1	1	1	1	1	1	1
1378	bifunctional riboflavin kinase/FMN adenylyltransfe	SP_1110 SP_1110 bifunctional riboflavin kinase/FMN adenylyltransferase 1039154:1040071 forward MW:34521		186	0	27	0	114	0	100	100	100	1	1	NA	NA	100	100	100	100	100	100	100	100	100	100	100	1	1	1	1	1	1	1	1	1	1	1	1	1	1	1	1	1	1	1	1	1	1
1379	BS_ykrK family protein,BS_ykrK family protein,BS_y	SP_1465 SP_1465 hypothetical protein 1378810:1379256 forward MW:16904		186	0	27	0	114	0	100	100	100	1	1	NA	NA	100	100	100	100	100	100	100	100	100	100	100	1	1	1	1	1	1	1	1	1	1	1	1	1	1	1	1	1	1	1	1	1	1
1380	phosphoribosylglycinamide formyltransferase,phosph	SP_0048 purN phosphoribosylglycinamide formyltransferase 51908:52453 forward MW:20246		186	0	27	0	114	0	100	100	100	1	1	NA	NA	100	100	100	100	100	100	100	100	100	100	100	1	1	1	1	1	1	1	1	1	1	1	1	1	1	1	1	1	1	1	1	1	1
1381	trehalose operon repressor,trehalose operon repres	SP_1885 SP_1885 trehalose operon transcriptional repressor 1788834:1789544 forward MW:27608		186	0	27	0	114	0	100	100	100	1	1	NA	NA	100	100	100	100	100	100	100	100	100	100	100	1	1	1	1	1	1	1	1	1	1	1	1	1	1	1	1	1	1	1	1	1	1
1382	phosphate transport system regulatory protein PhoU	SP_2088 SP_2088 phosphate transport system regulatory protein PhoU 1996880:1997530 forward MW:24192		186	0	27	0	114	0	100	100	100	1	1	NA	NA	100	100	100	100	100	100	100	100	100	100	100	1	1	1	1	1	1	1	1	1	1	1	1	1	1	1	1	1	1	1	1	1	1
1383	elongation factor G,elongation factor G,elongation	SP_0273 SP_0273 elongation factor G 248433:250514 forward MW:76831		186	0	27	0	114	0	100	100	100	1	1	NA	NA	100	100	100	100	100	100	100	100	100	100	100	1	1	1	1	1	1	1	1	1	1	1	1	1	1	1	1	1	1	1	1	1	1
1384	Uncharacterized conserved protein,Uncharacterized	SP_2199 SP_2199 hypothetical protein 2120914:2121204 reverse MW:10718		186	0	27	0	114	0	100	100	100	1	1	NA	NA	100	100	100	100	100	100	100	100	100	100	100	1	1	1	1	1	1	1	1	1	1	1	1	1	1	1	1	1	1	1	1	1	1
1385	phosphotransferase system sugar-specific EII compo	SP_0064 SP_0064 PTS system, IIA component 68957:69361 forward MW:14669		186	0	27	0	114	0	100	100	100	1	1	NA	NA	100	100	100	100	100	100	100	100	100	100	100	1	1	1	1	1	1	1	1	1	1	1	1	1	1	1	1	1	1	1	1	1	1
1386	oxaA1,oxaA1,oxaA1,oxaA1,oxaA1,oxaA1,oxaA1,oxaA1,ox	SP_2041 SP_2041 SpoIIIJ family protein 1946561:1947385 reverse MW:31025		186	0	27	0	114	0	100	100	100	1	1	NA	NA	100	100	100	100	100	100	100	100	100	100	100	1	1	1	1	1	1	1	1	1	1	1	1	1	1	1	1	1	1	1	1	1	1
1387	transcriptional regulator, MarR family,transcripti	SP_1863 SP_1863 MarR family transcriptional regulator 1770480:1770923 reverse MW:16591		186	0	27	0	114	0	100	100	100	1	1	NA	NA	100	100	100	100	100	100	100	100	100	100	100	1	1	1	1	1	1	1	1	1	1	1	1	1	1	1	1	1	1	1	1	1	1
1388	2,3,4,5-tetrahydropyridine-2-carboxylate N-succiny	SP_2097 SP_2097 2,3,4,5-tetrahydropyridine-2-carboxylate N-succinyltransferase, putative 2004797:2005495 reverse MW:23935		186	0	27	0	114	0	100	100	100	1	1	NA	NA	100	100	100	100	100	100	100	100	100	100	100	1	1	1	1	1	1	1	1	1	1	1	1	1	1	1	1	1	1	1	1	1	1
1389	ABC transporter ATPase,ABC transporter ATPase,ABC	SP_0867 SP_0867 ABC transporter, ATP-binding protein 813521:814291 forward MW:28406		186	0	27	0	114	0	100	100	100	1	1	NA	NA	100	100	100	100	100	100	100	100	100	100	100	1	1	1	1	1	1	1	1	1	1	1	1	1	1	1	1	1	1	1	1	1	1
1390	ABC transporter permease,ABC transporter permease,	SP_0152 SP_0152 ABC transporter, permease protein, putative 149880:150572 forward MW:24520		186	0	27	0	114	0	100	100	100	1	1	NA	NA	100	100	100	100	100	100	100	100	100	100	100	1	1	1	1	1	1	1	1	1	1	1	1	1	1	1	1	1	1	1	1	1	1
1391	PTS system IIA component,PTS system IIA component,	SP_2164 SP_2164 PTS system, IIA component 2081676:2082107 reverse MW:15916		123	63	17	10	68	46	66.129	62.963	59.6491	0.828823	0.268036	1.14769	1.31946	70.8333	45	65.8537	66.6667	57.1429	80	62.963	56.4103	66.6667	53.3333	36.3636	0	1	1	0	1	1	1	1	1	0	0	1	0	1	1	1	0	1	1	1	1	0
1392	lantibiotic modifying enzyme,serine/threonine prot	SP_0380 SP_0380 hypothetical protein 359378:360253 reverse MW:33497		34	152	5	22	23	91	18.2796	18.5185	20.1754	1	0.762003	0.984284	0.885378	20.8333	30	17.0732	18.1818	7.14286	20	18.5185	17.9487	15.5556	30	27.2727	0	0	0	1	0	0	0	1	0	0	0	0	1	0	0	1	0	0	0	0	0	0
1393	PTS system sugar-specific transporter subunit EIIB	SP_0249 SP_0249 PTS system, IIB component 218292:218600 forward MW:10774		186	0	27	0	114	0	100	100	100	1	1	NA	NA	100	100	100	100	100	100	100	100	100	100	100	1	1	1	1	1	1	1	1	1	1	1	1	1	1	1	1	1	1	1	1	1	1
1394	Mutator mutT protein,Mutator mutT protein,Mutator	SP_1168 SP_1168 mutator MutT protein 1104364:1104828 reverse MW:17812		186	0	27	0	113	1	100	100	99.1228	1	0.38	NA	Inf	100	100	100	100	100	100	100	97.4359	100	100	100	1	1	1	1	1	1	1	1	1	1	1	1	1	1	1	1	1	1	1	1	1	1
1395	DegV family protein,DegV family protein,DegV famil	SP_1557 SP_1557 degV family protein 1466740:1467588 reverse MW:30929		186	0	27	0	114	0	100	100	100	1	1	NA	NA	100	100	100	100	100	100	100	100	100	100	100	1	1	1	1	1	1	1	1	1	1	1	1	1	1	1	1	1	1	1	1	1	1
1396	prolipoprotein diacylglyceryl transferase,prolipop	SP_1412 SP_1412 prolipoprotein diacylglyceryl transferase 1331605:1332393 reverse MW:30293		186	0	27	0	114	0	100	100	100	1	1	NA	NA	100	100	100	100	100	100	100	100	100	100	100	1	1	1	1	1	1	1	1	1	1	1	1	1	1	1	1	1	1	1	1	1	1
1397	catabolite control protein A,catabolite control pr	SP_1999 SP_1999 catabolite control protein A 1902314:1903324 reverse MW:37073		186	0	27	0	114	0	100	100	100	1	1	NA	NA	100	100	100	100	100	100	100	100	100	100	100	1	1	1	1	1	1	1	1	1	1	1	1	1	1	1	1	1	1	1	1	1	1
1398	maltose operon transcriptional repressor,maltose o	SP_2112 SP_2112 maltose operon transcriptional repressor 2025331:2026317 forward MW:37043		186	0	27	0	114	0	100	100	100	1	1	NA	NA	100	100	100	100	100	100	100	100	100	100	100	1	1	1	1	1	1	1	1	1	1	1	1	1	1	1	1	1	1	1	1	1	1
1399	lactoylglutathione lyase,lactoylglutathione lyase,	SP_0962 SP_0962 lactoylglutathione lyase 908574:908954 forward MW:14438		186	0	27	0	114	0	100	100	100	1	1	NA	NA	100	100	100	100	100	100	100	100	100	100	100	1	1	1	1	1	1	1	1	1	1	1	1	1	1	1	1	1	1	1	1	1	1
1400	deoxyribonucleotide triphosphate pyrophosphatase/u	SP_1880 SP_1880 putative deoxyribonucleotide triphosphate pyrophosphatase/unknown domain fusion protein 1782405:1783007 reverse MW:22022		186	0	27	0	114	0	100	100	100	1	1	NA	NA	100	100	100	100	100	100	100	100	100	100	100	1	1	1	1	1	1	1	1	1	1	1	1	1	1	1	1	1	1	1	1	1	1
1401	threonine dehydratase,threonine dehydratase,threon	SP_0450 SP_0450 threonine dehydratase 421693:422943 forward MW:45463		186	0	27	0	114	0	100	100	100	1	1	NA	NA	100	100	100	100	100	100	100	100	100	100	100	1	1	1	1	1	1	1	1	1	1	1	1	1	1	1	1	1	1	1	1	1	1
1402	galactose-6-phosphate isomerase subunit LacA,galac	SP_1193 SP_1193 galactose-6-phosphate isomerase subunit LacA 1129405:1129830 reverse MW:15226		186	0	27	0	114	0	100	100	100	1	1	NA	NA	100	100	100	100	100	100	100	100	100	100	100	1	1	1	1	1	1	1	1	1	1	1	1	1	1	1	1	1	1	1	1	1	1
1403	PspC domain-containing protein,PspC domain-contain	SP_0910 SP_0910 hypothetical protein 863462:863734 forward MW:10429		186	0	27	0	114	0	100	100	100	1	1	NA	NA	100	100	100	100	100	100	100	100	100	100	100	1	1	1	1	1	1	1	1	1	1	1	1	1	1	1	1	1	1	1	1	1	1
1404	Uncharacterized protein conserved in bacteria,Unch	SP_1827 SP_1827 hypothetical protein 1738161:1738820 reverse MW:26058		186	0	27	0	114	0	100	100	100	1	1	NA	NA	100	100	100	100	100	100	100	100	100	100	100	1	1	1	1	1	1	1	1	1	1	1	1	1	1	1	1	1	1	1	1	1	1
1405	uracil phosphoribosyltransferase,uracil phosphorib	SP_0745 upp uracil phosphoribosyltransferase 706079:706708 forward MW:22899		186	0	27	0	114	0	100	100	100	1	1	NA	NA	100	100	100	100	100	100	100	100	100	100	100	1	1	1	1	1	1	1	1	1	1	1	1	1	1	1	1	1	1	1	1	1	1
1406	acyltransferase family protein,acyltransferase fam	SP_1624 SP_1624 acyltransferase family protein 1525797:1526546 forward MW:28934		186	0	27	0	114	0	100	100	100	1	1	NA	NA	100	100	100	100	100	100	100	100	100	100	100	1	1	1	1	1	1	1	1	1	1	1	1	1	1	1	1	1	1	1	1	1	1
1407	phosphate ABC transporter permeae PstC,phosphate A	SP_2085 SP_2085 phosphate ABC transporter, permease protein 1994440:1995303 forward MW:30646		186	0	27	0	114	0	100	100	100	1	1	NA	NA	100	100	100	100	100	100	100	100	100	100	100	1	1	1	1	1	1	1	1	1	1	1	1	1	1	1	1	1	1	1	1	1	1
1408	acetolactate synthase 3 regulatory subunit,acetola	SP_0446 ilvH acetolactate synthase 3 regulatory subunit 419142:419618 forward MW:17694		186	0	27	0	114	0	100	100	100	1	1	NA	NA	100	100	100	100	100	100	100	100	100	100	100	1	1	1	1	1	1	1	1	1	1	1	1	1	1	1	1	1	1	1	1	1	1
1409	membrane protein,membrane protein,membrane protein	SP_1972 SP_1972 hypothetical protein 1878056:1878763 reverse MW:25843		186	0	27	0	114	0	100	100	100	1	1	NA	NA	100	100	100	100	100	100	100	100	100	100	100	1	1	1	1	1	1	1	1	1	1	1	1	1	1	1	1	1	1	1	1	1	1
1410	GTP cyclohydrolase,GTP cyclohydrolase,GTP cyclohyd	SP_0291 folE GTP cyclohydrolase I 269820:270374 forward MW:20714		186	0	27	0	114	0	100	100	100	1	1	NA	NA	100	100	100	100	100	100	100	100	100	100	100	1	1	1	1	1	1	1	1	1	1	1	1	1	1	1	1	1	1	1	1	1	1
1411	YitT family protein,YitT family protein,YitT famil	SP_2113 SP_2113 hypothetical protein 2026609:2027550 reverse MW:35420		186	0	27	0	114	0	100	100	100	1	1	NA	NA	100	100	100	100	100	100	100	100	100	100	100	1	1	1	1	1	1	1	1	1	1	1	1	1	1	1	1	1	1	1	1	1	1
1412	membrane protein,membrane protein,membrane protein	#N/A		185	1	27	0	113	1	99.4624	100	99.1228	1	1	0	1.63431	100	100	97.561	100	100	100	100	100	97.7778	100	100	1	1	1	1	1	1	1	1	1	1	1	1	1	1	1	1	1	1	1	1	1	1
1413	transport protein,transport protein,transport prot	SP_1505 SP_1505 hypothetical protein 1413677:1414843 reverse MW:43284		186	0	27	0	114	0	100	100	100	1	1	NA	NA	100	100	100	100	100	100	100	100	100	100	100	1	1	1	1	1	1	1	1	1	1	1	1	1	1	1	1	1	1	1	1	1	1
1414	glutamate dehydrogenase,glutamate dehydrogenase,gl	#N/A		30	156	2	25	10	104	16.129	7.40741	8.77193	0.3857	0.0806989	2.39624	1.99568	25	10	9.7561	18.1818	21.4286	15	7.40741	7.69231	6.66667	13.3333	9.09091	0	0	1	0	0	0	0	1	0	0	0	1	1	0	0	0	0	1	0	0	0	0
1415	6-phosphogluconolactonase/Glucosamine-6- phosphate	SP_1415 SP_1415 glucosamine-6-phosphate isomerase 1333773:1334474 reverse MW:25472		186	0	27	0	114	0	100	100	100	1	1	NA	NA	100	100	100	100	100	100	100	100	100	100	100	1	1	1	1	1	1	1	1	1	1	1	1	1	1	1	1	1	1	1	1	1	1
1416	Phage replication protein,replication protein,Phag	SP_1136 SP_1136 hypothetical protein 1067625:1068071 forward MW:17131		22	164	9	18	14	100	11.828	33.3333	12.2807	0.00680081	1	0.270557	0.95835	8.33333	20	7.31707	9.09091	10.7143	17.5	33.3333	2.5641	22.2222	10	9.09091	0	0	0	0	0	0	0	0	0	1	0	0	0	1	0	0	0	0	0	0	0	0
1417	GTP-dependent nucleic acid-binding protein EngD,GT	SP_0004 SP_0004 GTP-dependent nucleic acid-binding protein EngD 3196:4311 forward MW:41171		186	0	27	0	114	0	100	100	100	1	1	NA	NA	100	100	100	100	100	100	100	100	100	100	100	1	1	1	1	1	1	1	1	1	1	1	1	1	1	1	1	1	1	1	1	1	1
1418	immunity protein BlpX,putative immunity protein Bl	SP_0544 SP_0544 immunity protein BlpX 516952:517350 forward MW:15240		170	16	25	2	107	7	91.3978	92.5926	93.8596	1	0.508089	0.850617	0.695902	91.6667	90	97.561	90.9091	85.7143	90	92.5926	94.8718	93.3333	93.3333	95.4545	1	1	0	1	1	1	1	1	1	1	1	0	1	1	1	1	1	1	1	1	1	1
1419	acetyl-CoA carboxylase biotin carboxylase subunit,	SP_0425 SP_0425 acetyl-CoA carboxylase biotin carboxylase subunit 401863:403230 forward MW:49540		186	0	27	0	114	0	100	100	100	1	1	NA	NA	100	100	100	100	100	100	100	100	100	100	100	1	1	1	1	1	1	1	1	1	1	1	1	1	1	1	1	1	1	1	1	1	1
1420	undecaprenyl pyrophosphate synthase,undecaprenyl p	SP_0261 SP_0261 undecaprenyl pyrophosphate synthase 233382:234140 forward MW:28705		186	0	27	0	114	0	100	100	100	1	1	NA	NA	100	100	100	100	100	100	100	100	100	100	100	1	1	1	1	1	1	1	1	1	1	1	1	1	1	1	1	1	1	1	1	1	1
1421	16S rRNA methyltransferase GidB,16S rRNA methyltra	SP_1285 gidB 16S rRNA methyltransferase GidB 1219486:1220199 forward MW:27198		186	0	27	0	114	0	100	100	100	1	1	NA	NA	100	100	100	100	100	100	100	100	100	100	100	1	1	1	1	1	1	1	1	1	1	1	1	1	1	1	1	1	1	1	1	1	1
1422	heat shock protein GrpE,heat shock protein GrpE,he	SP_0516 SP_0516 heat shock protein GrpE 496472:496996 forward MW:19968		186	0	27	0	114	0	100	100	100	1	1	NA	NA	100	100	100	100	100	100	100	100	100	100	100	1	1	1	1	1	1	1	1	1	1	1	1	1	1	1	1	1	1	1	1	1	1
1423	cell shape determining protein MreC,cell shape det	SP_2218 SP_2218 rod shape-determining protein MreC 2137033:2137851 reverse MW:29739		186	0	27	0	114	0	100	100	100	1	1	NA	NA	100	100	100	100	100	100	100	100	100	100	100	1	1	1	1	1	1	1	1	1	1	1	1	1	1	1	1	1	1	1	1	1	1
1424	pyruvate kinase,pyruvate kinase,pyruvate kinase,py	SP_0897 SP_0897 pyruvate kinase 851337:852842 forward MW:54755		186	0	27	0	114	0	100	100	100	1	1	NA	NA	100	100	100	100	100	100	100	100	100	100	100	1	1	1	1	1	1	1	1	1	1	1	1	1	1	1	1	1	1	1	1	1	1
1425	PhoH family protein,PhoH family protein,PhoH famil	SP_0948 SP_0948 PhoH family protein 896905:897873 forward MW:36253		186	0	27	0	114	0	100	100	100	1	1	NA	NA	100	100	100	100	100	100	100	100	100	100	100	1	1	1	1	1	1	1	1	1	1	1	1	1	1	1	1	1	1	1	1	1	1
1426	N-acetylglucosamine-6-phosphate deacetylase,N-acet	SP_2056 SP_2056 N-acetylglucosamine-6-phosphate deacetylase 1956389:1957540 reverse MW:41711		186	0	27	0	114	0	100	100	100	1	1	NA	NA	100	100	100	100	100	100	100	100	100	100	100	1	1	1	1	1	1	1	1	1	1	1	1	1	1	1	1	1	1	1	1	1	1
1427	putative manganese-dependent inorganic pyrophospha	SP_1534 SP_1534 putative manganese-dependent inorganic pyrophosphatase 1444442:1445377 reverse MW:33479		186	0	27	0	114	0	100	100	100	1	1	NA	NA	100	100	100	100	100	100	100	100	100	100	100	1	1	1	1	1	1	1	1	1	1	1	1	1	1	1	1	1	1	1	1	1	1
1428	SP14.3 protein,SP14.3 protein,SP14.3 protein,SP14.	SP_0552 SP_0552 hypothetical protein 520841:521320 forward MW:17713		186	0	27	0	114	0	100	100	100	1	1	NA	NA	100	100	100	100	100	100	100	100	100	100	100	1	1	1	1	1	1	1	1	1	1	1	1	1	1	1	1	1	1	1	1	1	1
1429	CtsR family transcriptional regulator,CtsR family	SP_2195 SP_2195 transcriptional regulator CtsR 2117842:2118300 reverse MW:17571		186	0	27	0	114	0	100	100	100	1	1	NA	NA	100	100	100	100	100	100	100	100	100	100	100	1	1	1	1	1	1	1	1	1	1	1	1	1	1	1	1	1	1	1	1	1	1
1430	MutT/NUDIX hydrolase family protein,MutT/NUDIX hyd	SP_0989 SP_0989 MutT/nudix family protein 933648:934193 forward MW:20514		186	0	27	0	114	0	100	100	100	1	1	NA	NA	100	100	100	100	100	100	100	100	100	100	100	1	1	1	1	1	1	1	1	1	1	1	1	1	1	1	1	1	1	1	1	1	1
1431	phosphate-binding protein PstS 1,phosphate-binding	SP_1400 SP_1400 phosphate ABC transporter, phosphate-binding protein, putative 1323060:1323938 reverse MW:31169		186	0	27	0	114	0	100	100	100	1	1	NA	NA	100	100	100	100	100	100	100	100	100	100	100	1	1	1	1	1	1	1	1	1	1	1	1	1	1	1	1	1	1	1	1	1	1
1432	putative otitis media-associated P41,putative otit	#N/A		25	161	4	23	14	100	13.4409	14.8148	12.2807	0.769498	0.860442	0.893326	1.10879	16.6667	15	12.1951	18.1818	10.7143	10	14.8148	10.2564	15.5556	10	9.09091	0	0	0	0	0	0	0	1	0	0	0	0	1	1	0	0	0	0	0	0	0	0
1433	transcriptional repressor,transcriptional represso	SP_0727 SP_0727 transcriptional repressor, putative 691619:692020 forward MW:15365		186	0	27	0	114	0	100	100	100	1	1	NA	NA	100	100	100	100	100	100	100	100	100	100	100	1	1	1	1	1	1	1	1	1	1	1	1	1	1	1	1	1	1	1	1	1	1
1434	16S_rRNA processing protein RimM,16S_rRNA processi	SP_0778 rimM 16S rRNA-processing protein RimM 733725:734243 forward MW:19817		186	0	27	0	114	0	100	100	100	1	1	NA	NA	100	100	100	100	100	100	100	100	100	100	100	1	1	1	1	1	1	1	1	1	1	1	1	1	1	1	1	1	1	1	1	1	1
1435	membrane protein,membrane protein,membrane protein	SP_0184 SP_0184 hypothetical protein 175106:175810 reverse MW:26552		186	0	27	0	114	0	100	100	100	1	1	NA	NA	100	100	100	100	100	100	100	100	100	100	100	1	1	1	1	1	1	1	1	1	1	1	1	1	1	1	1	1	1	1	1	1	1
1436	kinase,kinase,kinase,kinase,kinase,kinase,kinase,k	SP_0443 SP_0443 hypothetical protein 415582:417249 forward MW:60068		186	0	27	0	114	0	100	100	100	1	1	NA	NA	100	100	100	100	100	100	100	100	100	100	100	1	1	1	1	1	1	1	1	1	1	1	1	1	1	1	1	1	1	1	1	1	1
1437	hypothetical protein,hypothetical protein,hypothet	#N/A		133	53	17	10	80	34	71.5054	62.963	70.1754	0.372929	0.895778	1.47329	1.06628	83.3333	60	63.4146	75.7576	82.1429	67.5	62.963	79.4872	66.6667	63.3333	72.7273	1	1	1	0	0	1	1	1	1	1	1	1	1	0	1	0	1	1	1	1	1	1
1438	cytidylyltransferase,cytidylyltransferase,cytidyly	SP_1271 ispD 2-C-methyl-D-erythritol 4-phosphate cytidylyltransferase 1203710:1204417 reverse MW:26242	CAI34290.1	186	0	27	0	114	0	100	100	100	1	1	NA	NA	100	100	100	100	100	100	100	100	100	100	100	1	1	1	1	1	1	1	1	1	1	1	1	1	1	1	1	1	1	1	1	1	1
1439	thioredoxin, bacteriocin transport accessory prote	SP_1499 SP_1499 bacterocin transport accessory protein 1407849:1408196 forward MW:12866		186	0	27	0	114	0	100	100	100	1	1	NA	NA	100	100	100	100	100	100	100	100	100	100	100	1	1	1	1	1	1	1	1	1	1	1	1	1	1	1	1	1	1	1	1	1	1
1440	Beta glucanase,Beta glucanase,Beta glucanase,Beta	#N/A		29	157	10	17	23	91	15.5914	37.037	20.1754	0.0139016	0.346801	0.31621	0.731625	8.33333	25	12.1951	9.09091	21.4286	20	37.037	15.3846	26.6667	16.6667	0	0	0	0	0	0	0	0	0	0	1	0	0	0	1	0	0	0	0	0	0	0	0
1441	SAP domain-containing protein,SAP domain-containin	SP_1292 SP_1292 SAP domain-containing protein 1226601:1227599 forward MW:38866		53	133	11	16	38	76	28.4946	40.7407	33.3333	0.260327	0.437712	0.581258	0.797614	29.1667	15	36.5854	21.2121	28.5714	32.5	40.7407	25.641	42.2222	30	31.8182	0	0	0	0	1	0	0	0	0	0	0	0	0	1	1	0	0	1	1	1	0	0
1442	Tn5253 hypothetical protein,Tn5253 hypothetical pr	#N/A		34	152	3	24	25	89	18.2796	11.1111	21.9298	0.585631	0.45712	1.78535	0.796942	20.8333	30	24.3902	18.1818	0	17.5	11.1111	17.9487	15.5556	36.6667	31.8182	0	0	0	1	0	0	0	0	1	0	0	0	0	0	0	1	0	0	0	1	0	0
1443	Tn5253 bacteriocine putative,Tn5253 bacteriocine p	#N/A		96	90	11	16	61	53	51.6129	40.7407	53.5088	0.310837	0.811968	1.54832	0.927014	54.1667	60	56.0976	54.5455	39.2857	47.5	40.7407	64.1026	42.2222	56.6667	68.1818	1	1	0	1	1	1	1	0	1	0	0	0	0	0	0	1	1	0	0	1	1	1
1444	hypothetical protein,hypothetical protein,hypothet	SP_0634 SP_0634 hypothetical protein 599323:599664 forward MW:13700		56	130	6	21	37	77	30.1075	22.2222	32.4561	0.499757	0.700608	1.50498	0.896796	25	50	31.7073	21.2121	32.1429	27.5	22.2222	33.3333	26.6667	40	22.7273	1	1	0	1	0	0	0	0	0	1	1	0	0	0	0	1	0	0	0	0	0	0
1445	glycerophosphoryl diester phosphodiesterase,glycer	#N/A		33	153	1	26	7	107	17.7419	3.7037	6.14035	0.0880815	0.0046398	5.58008	3.28537	16.6667	15	19.5122	24.2424	17.8571	12.5	3.7037	2.5641	6.66667	10	13.6364	0	0	1	0	1	0	0	0	0	0	0	1	0	0	0	0	0	1	0	0	0	0
1446	hypothetical protein,hypothetical protein,hypothet	#N/A		63	123	5	22	28	86	33.871	18.5185	24.5614	0.126339	0.0942057	2.2461	1.57083	25	40	36.5854	42.4242	28.5714	30	18.5185	25.641	26.6667	20	27.2727	0	0	1	0	1	1	0	0	1	0	1	0	0	0	0	0	0	0	0	1	0	0
1447	membrane protein,membrane protein,membrane protein	#N/A		71	115	4	23	29	85	38.172	14.8148	25.4386	0.0178416	0.0238435	3.53244	1.80606	41.6667	35	43.9024	36.3636	32.1429	37.5	14.8148	28.2051	28.8889	16.6667	22.7273	0	0	1	0	1	1	1	0	1	1	1	1	0	0	0	0	0	0	1	0	1	0
1448	phage protein,phage protein,phage protein,phage pr	#N/A		54	132	3	24	16	98	29.0323	11.1111	14.0351	0.0617785	0.00304338	3.25846	2.49849	41.6667	20	26.8293	33.3333	17.8571	32.5	11.1111	20.5128	13.3333	6.66667	22.7273	0	0	1	0	1	1	1	0	0	1	1	1	0	0	0	0	0	0	0	1	1	0
1449	Rep protein,Rep protein,Rep protein,Rep protein,Re	#N/A		45	141	7	20	30	84	24.1935	25.9259	26.3158	0.813941	0.682686	0.912262	0.893957	20.8333	15	24.3902	30.303	32.1429	20	25.9259	25.641	24.4444	30	45.4545	0	0	1	0	0	0	0	0	0	0	1	0	0	0	0	0	1	1	0	0	0	1
1450	phage protein,phage protein,phage protein,phage pr	#N/A		64	122	3	24	18	96	34.4086	11.1111	15.7895	0.0144282	0.000479261	4.17488	2.78872	45.8333	25	31.7073	42.4242	17.8571	40	11.1111	23.0769	15.5556	6.66667	27.2727	0	0	1	0	1	1	1	0	1	1	1	1	0	0	0	0	0	0	0	1	1	0
1451	phage protein,phage protein,phage protein,phage pr	#N/A		39	147	2	25	20	94	20.9677	7.40741	17.5439	0.119064	0.550077	3.30294	1.24604	4.16667	20	24.3902	27.2727	25	20	7.40741	20.5128	15.5556	16.6667	13.6364	0	0	0	0	0	1	0	0	0	0	0	0	0	0	0	0	0	0	0	0	0	0
1452	serine/threonine metallophosphatase,Ser/Thr protei	#N/A		25	161	2	25	15	99	13.4409	7.40741	13.1579	0.541514	1	1.93596	1.02476	12.5	10	12.1951	12.1212	14.2857	17.5	7.40741	5.12821	15.5556	20	13.6364	0	0	1	0	0	0	0	0	0	0	1	0	0	0	0	0	0	1	0	0	0	0
1453	cell wall surface anchor family protein,cell wall	SP_0463 SP_0463 cell wall surface anchor family protein 441232:443229 forward MW:71364		45	141	5	22	16	98	24.1935	18.5185	14.0351	0.631667	0.0386275	1.40221	1.95063	25	15	29.2683	21.2121	28.5714	22.5	18.5185	15.3846	15.5556	10	13.6364	0	1	0	0	1	0	0	0	0	1	0	0	0	0	1	0	0	0	0	1	0	0
1454	Tn916 ORF13 protein,DNA translocase FtsK,Tn916 ORF	#N/A		5	181	1	26	9	105	2.68817	3.7037	7.89474	0.56119	0.0487883	0.719487	0.323561	0	0	7.31707	3.0303	0	2.5	3.7037	10.2564	4.44444	10	4.54545	0	0	0	0	0	0	0	0	0	0	0	0	0	0	0	0	0	0	0	0	0	0
1455	phage capsid protein,phage capsid protein,phage ca	#N/A		6	180	0	27	4	110	3.22581	0	3.50877	1	1	Inf	0.916936	4.16667	5	2.43902	0	0	7.5	0	5.12821	2.22222	3.33333	9.09091	0	0	0	0	0	0	0	0	0	0	0	0	0	0	0	0	0	0	0	1	0	0
1456	minor capsid protein,minor capsid protein,minor ca	#N/A		7	179	0	27	4	110	3.76344	0	3.50877	0.599347	1	Inf	1.07517	4.16667	5	4.87805	0	0	7.5	0	5.12821	2.22222	3.33333	9.09091	0	0	0	0	0	0	0	0	0	0	0	0	0	0	0	0	0	0	0	1	0	0
1457	phage structural protein,phage structural protein,	#N/A		6	180	0	27	4	110	3.22581	0	3.50877	1	1	Inf	0.916936	4.16667	5	2.43902	0	0	7.5	0	5.12821	2.22222	3.33333	9.09091	0	0	0	0	0	0	0	0	0	0	0	0	0	0	0	0	0	0	0	1	0	0
1458	phage minor tail protein,phage minor tail protein,	#N/A		6	180	0	27	4	110	3.22581	0	3.50877	1	1	Inf	0.916936	4.16667	5	2.43902	0	0	7.5	0	5.12821	2.22222	3.33333	9.09091	0	0	0	0	0	0	0	0	0	0	0	0	0	0	0	0	0	0	0	1	0	0
1459	phage antirepressor protein,phage antirepressor pr	#N/A		16	170	0	27	6	108	8.60215	0	5.26316	0.232144	0.363781	Inf	1.69133	0	15	14.6341	6.06061	7.14286	7.5	0	7.69231	4.44444	3.33333	9.09091	0	0	0	0	0	0	0	0	0	0	0	0	0	0	0	0	0	0	0	0	0	0
1460	manganese ABC transporter ATP-binding protein,mang	SP_1648 SP_1648 manganese ABC transporter, ATP-binding protein 1547867:1548589 forward MW:26844		186	0	27	0	114	0	100	100	100	1	1	NA	NA	100	100	100	100	100	100	100	100	100	100	100	1	1	1	1	1	1	1	1	1	1	1	1	1	1	1	1	1	1	1	1	1	1
1461	flavoprotein involved in panthothenate metabolism,	SP_1231 SP_1231 phosphopantothenoylcysteine decarboxylase 1164319:1164870 forward MW:19866		186	0	27	0	114	0	100	100	100	1	1	NA	NA	100	100	100	100	100	100	100	100	100	100	100	1	1	1	1	1	1	1	1	1	1	1	1	1	1	1	1	1	1	1	1	1	1
1462	acetyl co-enzyme A carboxylase carboxyltransferase	SP_0427 SP_0427 acetyl-CoA carboxylase subunit alpha 404130:404897 forward MW:28248		186	0	27	0	114	0	100	100	100	1	1	NA	NA	100	100	100	100	100	100	100	100	100	100	100	1	1	1	1	1	1	1	1	1	1	1	1	1	1	1	1	1	1	1	1	1	1
1463	pyruvate oxidase,pyruvate oxidase,pyruvate oxidase	SP_0730 SP_0730 pyruvate oxidase 694862:696637 forward MW:65266		186	0	27	0	114	0	100	100	100	1	1	NA	NA	100	100	100	100	100	100	100	100	100	100	100	1	1	1	1	1	1	1	1	1	1	1	1	1	1	1	1	1	1	1	1	1	1
1464	GTP-binding protein EngA,GTP-binding protein EngA,	SP_1709 engA GTP-binding protein EngA 1612751:1614061 reverse MW:49082		186	0	27	0	114	0	100	100	100	1	1	NA	NA	100	100	100	100	100	100	100	100	100	100	100	1	1	1	1	1	1	1	1	1	1	1	1	1	1	1	1	1	1	1	1	1	1
1465	ribosome biogenesis GTP-binding protein YsxC,ribos	SP_1568 engB ribosome biogenesis GTP-binding protein YsxC 1475387:1475974 reverse MW:22273		186	0	27	0	114	0	100	100	100	1	1	NA	NA	100	100	100	100	100	100	100	100	100	100	100	1	1	1	1	1	1	1	1	1	1	1	1	1	1	1	1	1	1	1	1	1	1
1466	hypothetical protein,hypothetical protein,hypothet	#N/A		124	62	11	16	66	48	66.6667	40.7407	57.8947	0.0171973	0.13942	2.89338	1.45265	70.8333	45	70.7317	75.7576	71.4286	60	40.7407	71.7949	53.3333	46.6667	63.6364	0	1	1	0	1	1	1	1	1	1	0	1	1	0	1	0	1	0	0	1	1	1
1467	amino acid ABC transporter permease,amino acid ABC	SP_1502 SP_1502 amino acid ABC transporter, permease protein 1409963:1410604 reverse MW:23967		186	0	27	0	114	0	100	100	100	1	1	NA	NA	100	100	100	100	100	100	100	100	100	100	100	1	1	1	1	1	1	1	1	1	1	1	1	1	1	1	1	1	1	1	1	1	1
1468	3-oxoacyl-(acyl carrier protein) synthase II,3-oxo	SP_0422 SP_0422 3-oxoacyl-(acyl carrier protein) synthase II 399709:400944 forward MW:43931		186	0	27	0	114	0	100	100	100	1	1	NA	NA	100	100	100	100	100	100	100	100	100	100	100	1	1	1	1	1	1	1	1	1	1	1	1	1	1	1	1	1	1	1	1	1	1
1469	CrcB protein,CrcB protein,CrcB protein,CrcB protei	SP_1294 SP_1294 camphor resistance protein CrcB 1228346:1228675 reverse MW:11988		186	0	27	0	114	0	100	100	100	1	1	NA	NA	100	100	100	100	100	100	100	100	100	100	100	1	1	1	1	1	1	1	1	1	1	1	1	1	1	1	1	1	1	1	1	1	1
1470	glycerol facilitator-aquaporin,glycerol facilitato	SP_1491 SP_1491 glycerol uptake facilitator protein, putative 1401454:1402323 reverse MW:30672		186	0	27	0	114	0	100	100	100	1	1	NA	NA	100	100	100	100	100	100	100	100	100	100	100	1	1	1	1	1	1	1	1	1	1	1	1	1	1	1	1	1	1	1	1	1	1
1471	aminoglycoside phosphotransferase,aminoglycoside p	#N/A		32	154	2	25	25	89	17.2043	7.40741	21.9298	0.26562	0.363285	2.58862	0.74052	29.1667	30	19.5122	9.09091	7.14286	15	7.40741	20.5128	20	26.6667	27.2727	0	0	0	1	0	0	0	0	0	1	0	0	1	0	0	1	0	0	0	1	0	0
1472	serine/threonine phosphatase,serine/threonine phos	SP_1733 SP_1733 phosphatase, putative 1636675:1637415 reverse MW:27103		186	0	27	0	114	0	100	100	100	1	1	NA	NA	100	100	100	100	100	100	100	100	100	100	100	1	1	1	1	1	1	1	1	1	1	1	1	1	1	1	1	1	1	1	1	1	1
1473	recombination protein U,recombination protein U,re	SP_0370 recU Holliday junction-specific endonuclease 349009:349605 reverse MW:23130		186	0	27	0	114	0	100	100	100	1	1	NA	NA	100	100	100	100	100	100	100	100	100	100	100	1	1	1	1	1	1	1	1	1	1	1	1	1	1	1	1	1	1	1	1	1	1
1474	chromosome partitioning protein,chromosome partiti	SP_2240 SP_2240 spspoJ protein 2160068:2160826 forward MW:29153		186	0	27	0	114	0	100	100	100	1	1	NA	NA	100	100	100	100	100	100	100	100	100	100	100	1	1	1	1	1	1	1	1	1	1	1	1	1	1	1	1	1	1	1	1	1	1
1475	DNA-binding response regulator,DNA-binding respons	SP_0661 SP_0661 DNA-binding response regulator 631655:632392 forward MW:28262		186	0	27	0	114	0	100	100	100	1	1	NA	NA	100	100	100	100	100	100	100	100	100	100	100	1	1	1	1	1	1	1	1	1	1	1	1	1	1	1	1	1	1	1	1	1	1
1476	GTP-binding protein TypA,GTP-binding protein TypA,	SP_0681 SP_0681 elongation factor Tu family protein 653679:655520 forward MW:68198		186	0	27	0	114	0	100	100	100	1	1	NA	NA	100	100	100	100	100	100	100	100	100	100	100	1	1	1	1	1	1	1	1	1	1	1	1	1	1	1	1	1	1	1	1	1	1
1477	toxin-antitoxin system, antitoxin component, ribbo	SP_1224 SP_1224 hypothetical protein 1156969:1157271 reverse MW:11424		186	0	27	0	114	0	100	100	100	1	1	NA	NA	100	100	100	100	100	100	100	100	100	100	100	1	1	1	1	1	1	1	1	1	1	1	1	1	1	1	1	1	1	1	1	1	1
1478	hypothetical protein,hypothetical protein,hypothet	SP_1041 SP_1041 hypothetical protein 981125:981736 forward MW:23792		169	17	25	2	97	17	90.8602	92.5926	85.0877	1	0.136502	0.796092	1.73883	91.6667	75	90.2439	93.9394	100	90	92.5926	89.7436	88.8889	73.3333	81.8182	1	1	1	0	1	1	1	1	1	1	1	1	1	1	1	0	1	1	1	1	1	1
1479	3-oxoacyl-ACP reductase,3-oxoacyl-ACP reductase,3-	SP_0421 fabG 3-ketoacyl-(acyl-carrier-protein) reductase 398956:399687 forward MW:25756		186	0	27	0	114	0	100	100	100	1	1	NA	NA	100	100	100	100	100	100	100	100	100	100	100	1	1	1	1	1	1	1	1	1	1	1	1	1	1	1	1	1	1	1	1	1	1
1480	dehydrogenase,dehydrogenase,dehydrogenase,dehydrog	SP_0675 SP_0675 short chain dehydrogenase/reductase family oxidoreductase 650006:650761 forward MW:27776		186	0	27	0	114	0	100	100	100	1	1	NA	NA	100	100	100	100	100	100	100	100	100	100	100	1	1	1	1	1	1	1	1	1	1	1	1	1	1	1	1	1	1	1	1	1	1
[truncated: 1,539 more rows]
[truncated: 327 more columns]

## Sheet: Sheet1
OG	Capsulegene
1	CAI32981.1
1	CAI34136.1
1	CAI34162.1
1	CAI34182.1
1	CAI34202.1
1	CAI34688.1
3	CAI32998.1
3	CAI32998.1
3	CAI33758.1
3	CAI33758.1
3	CAI34314.1
3	CAI34314.1
[truncated: 1,782 more rows]
