# Supplementary material for: The post-vaccine microevolution of invasive Streptococcus pneumoniae
Source: Sci Rep. 2015 Oct 23;5:14952. doi: 10.1038/srep14952 (PMC4615977; doi:10.1038/srep14952)
Supplement: Supplementary Table 3 [file srep14952-s4.xlsx]

## Sheet: Title
The post-vaccine microevolution of invasive Streptococcus pneumoniae
Amelieke J.H. Cremers1,+, Fredrick M. Mobegi1,2,+, Marien I. de Jonge1, Sacha A.F.T. van Hijum2, Jacques F. Meis3,4, Peter W.M. Hermans1,‡, Gerben Ferwerda1, Stephen D. Bentley5, Aldert L. Zomer1,2,*
1Radboud university medical center, Laboratory of Pediatric Infectious Diseases, Nijmegen, The Netherlands
2Radboud university medical center, Bacterial Genomics Group; Center for Molecular and Biomolecular Informatics, Nijmegen, The Netherlands
3Canisius-Wilhelmina Hospital, Department of Medical Microbiology and Infectious Diseases, Nijmegen, The Netherlands
4Radboud university medical center, Department of Medical Microbiology, Nijmegen, The Netherlands
5Wellcome Trust Sanger Institute, Pathogen Genomics group, Hinxton Cambridge, United Kingdom
+Authors contributed equally to this work
‡Current address: Janssen Research and Development, Janssen Pharmaceutical Companies of Johnson & Johnson, 2340 Beerse, Belgium.
*Corresponding author: Email: a.l.zomer@uu.nl
Supplementary table 2. Individual OG dynamics

## Sheet: VT vs nVT
Unique to VT											Unique to nVT											Significantly more in VT		n = 506									Significantly more nVT		n = 263
#GroupID	Annotation (Truncated)	Present nVT	Absent nVT	Present VT	Absent VT	% nVT	% VT	More in VT %	p-value		#GroupID	Annotation (Truncated)	Present nVT	Absent nVT	Present VT	Absent VT	% nVT	% VT	More in VT %	p-value		#GroupID	Annotation (Truncated)	Present nVT	Absent nVT	Present VT	Absent VT	% nVT	% VT	More in VT %	p-value		#GroupID	Annotation (Truncated)	Present nVT	Absent nVT	Present VT	Absent VT	% nVT	% VT	More in VT %	p-value
1813	Glycero-transferase,Glycero-transferase,glycerol p	0	223	39	86	0	31.2	31.2	< 0.0001		2376	hypothetical protein,hypothetical protein,hypothet	72	151	0	125	32.287	0	-32.287	< 0.0001		1225	phage protein,phage protein,phage protein,phage pr	17	206	90	35	7.62332	72	64.3767	< 0.0001		1523	hypothetical cytosolic protein,hypothetical cytoso	170	53	19	106	76.2332	15.2	-61.0332	< 0.0001
2054	phage protein,phage protein,phage protein,phage pr	0	223	26	99	0	20.8	20.8	< 0.0001		1301	phosphate-transport permease PitB,phosphate-transp	71	152	0	125	31.8386	0	-31.8386	< 0.0001		433	hypothetical protein,hypothetical protein,hypothet	101	122	124	1	45.2915	99.2	53.9085	< 0.0001		1524	DNA integration/recombination/invertion protein,DN	153	70	19	106	68.6099	15.2	-53.4099	< 0.0001
2419	capsular polysaccharide biosynthesis protein Cps4G	0	223	25	100	0	20	20	< 0.0001		1607	fibronectin-binding protein,fibronectin-binding pr	71	152	0	125	31.8386	0	-31.8386	< 0.0001		1149	integrase/recombinase, phage integrase family,part	84	139	113	12	37.6682	90.4	52.7318	< 0.0001		299	PTS system transporter subunit IIB,PTS system tran	196	27	49	76	87.8924	39.2	-48.6924	< 0.0001
2421	polysaccharide transporter,polysaccharide transpor	0	223	25	100	0	20	20	< 0.0001		1805	SipA protein,SipA protein,SipA protein,SipA protei	71	152	0	125	31.8386	0	-31.8386	< 0.0001		1096	phage protein,phage protein,phage protein,phage pr	12	211	70	55	5.38117	56	50.6188	< 0.0001		685	PTS system transporter subunit IIC,PTS system tran	196	27	49	76	87.8924	39.2	-48.6924	< 0.0001
2423	polysaccharide pyruvyl transferase CsaB,polysaccha	0	223	25	100	0	20	20	< 0.0001		2190	sortase,sortase,sortase,sortase,sortase,sortase,so	71	152	0	125	31.8386	0	-31.8386	< 0.0001		1809	phage protein,phage protein,phage protein,phage pr	7	216	67	58	3.13901	53.6	50.461	< 0.0001		803	PTS transporter,PTS transporter,PTS transporter,PT	196	27	49	76	87.8924	39.2	-48.6924	< 0.0001
2651	hypothetical protein,hypothetical protein,hypothet	0	223	25	100	0	20	20	< 0.0001		2191	sortase SrtG2,SrtG1, sortase_B family protein,SrtG	71	152	0	125	31.8386	0	-31.8386	< 0.0001		983	prophage Sa05, P4 family DNA primase,prophage Sa05	13	210	70	55	5.8296	56	50.1704	< 0.0001		1512	glutathione synthetase,glutathione synthetase,glut	196	27	49	76	87.8924	39.2	-48.6924	< 0.0001
2658	hypothetical protein,hypothetical protein,hypothet	0	223	22	103	0	17.6	17.6	< 0.0001		2380	collagen adhesion protein family protein,collagen	70	153	0	125	31.3901	0	-31.3901	< 0.0001		1466	hypothetical protein,hypothetical protein,hypothet	97	126	117	8	43.4978	93.6	50.1022	< 0.0001		1854	PTS system cellobiose transporter subunit IIB,PTS	196	27	49	76	87.8924	39.2	-48.6924	< 0.0001
2655	hypothetical protein,hypothetical protein,hypothet	0	223	21	104	0	16.8	16.8	< 0.0001		1596	putative capsular polysaccharide biosynthesis prot	44	179	0	125	19.7309	0	-19.7309	< 0.0001		904	hypothetical protein,hypothetical protein,Phage re	50	173	90	35	22.4215	72	49.5785	< 0.0001		897	antibiotic biosynthesis monooxygenase subfamily pr	195	28	49	76	87.4439	39.2	-48.2439	< 0.0001
2656	transposase,transposase,transposase,transposase,tr	0	223	20	105	0	16	16	< 0.0001		2394	Eps9G,Eps9G,Eps9G,Eps9G,Eps9G,Eps9G,Eps9G,Eps9G,Ep	43	180	0	125	19.2825	0	-19.2825	< 0.0001		1220	phage protein,phage protein,phage protein,phage pr	21	202	73	52	9.41704	58.4	48.983	< 0.0001		449	UDP-galactopyranose mutase Glf,UDP-galactopyranose	121	102	8	117	54.2601	6.4	-47.8601	< 0.0001
2659	transposase,transposase,transposase,transposase,tr	0	223	20	105	0	16	16	< 0.0001		2617	acetyltransferase,acetyltransferase,acetyltransfer	43	180	0	125	19.2825	0	-19.2825	< 0.0001		252	Integrase,prophage Sa05, site-specific recombinase	55	168	92	33	24.6637	73.6	48.9363	< 0.0001		708	F5/8 type C domain containing protein,F5/8 type C	122	101	11	114	54.7085	8.8	-45.9085	< 0.0001
2260	BRO family, N- domain-containing protein,BRO famil	0	223	20	105	0	16	16	< 0.0001		2346	glycosyltransferase,glycosyltransferase,glycosyltr	41	182	0	125	18.3857	0	-18.3857	< 0.0001		1448	phage protein,phage protein,phage protein,phage pr	11	212	67	58	4.93274	53.6	48.6673	< 0.0001		1195	alpha-L-fucosidase,alpha-L-fucosidase,alpha-L-fuco	122	101	11	114	54.7085	8.8	-45.9085	< 0.0001
2696	hypothetical protein,hypothetical protein,hypothet	0	223	19	106	0	15.2	15.2	< 0.0001		2399	hypothetical protein,hypothetical protein,hypothet	41	182	0	125	18.3857	0	-18.3857	< 0.0001		1450	phage protein,phage protein,phage protein,phage pr	20	203	71	54	8.96861	56.8	47.8314	< 0.0001		1636	sugar ABC transporter permease,sugar ABC transport	122	101	11	114	54.7085	8.8	-45.9085	< 0.0001
2697	hypothetical protein,hypothetical protein,hypothet	0	223	19	106	0	15.2	15.2	< 0.0001		2626	hypothetical protein,hypothetical protein,hypothet	41	182	0	125	18.3857	0	-18.3857	< 0.0001		353	signal recognition particle GTPase,signal recognit	99	124	114	11	44.3946	91.2	46.8054	< 0.0001		1679	sugar ABC transporter permease,sugar ABC transport	122	101	11	114	54.7085	8.8	-45.9085	< 0.0001
2698	hypothetical protein,hypothetical protein,hypothet	0	223	19	106	0	15.2	15.2	< 0.0001		2630	hypothetical protein,hypothetical protein,hypothet	41	182	0	125	18.3857	0	-18.3857	< 0.0001		1004	transcriptional regulator,transcriptional regulato	99	124	114	11	44.3946	91.2	46.8054	< 0.0001		1881	L-fuculose phosphate aldolase,L-fuculose phosphate	122	101	11	114	54.7085	8.8	-45.9085	< 0.0001
2647	hypothetical protein,hypothetical protein,hypothet	0	223	19	106	0	15.2	15.2	< 0.0001		2201	hypothetical protein,hypothetical protein,hypothet	41	182	0	125	18.3857	0	-18.3857	< 0.0001		65	TMP repeat family,phage tail length tape-measure p	28	195	74	51	12.5561	59.2	46.6439	< 0.0001		1302	transcriptional regulatory protein,transcriptional	136	87	19	106	60.9865	15.2	-45.7865	< 0.0001
2649	transcriptional regulator,transcriptional regulato	0	223	19	106	0	15.2	15.2	< 0.0001		2397	hypothetical protein,hypothetical protein,hypothet	38	185	0	125	17.0404	0	-17.0404	< 0.0001		194	phage putative head morphogenesis protein, SPP1 gp	28	195	74	51	12.5561	59.2	46.6439	< 0.0001		1354	integrase,integrase,integrase,integrase,integrase,	156	67	34	91	69.9552	27.2	-42.7552	< 0.0001
2650	Phage-related protein,Phage-related protein,Phage-	0	223	19	106	0	15.2	15.2	< 0.0001		2628	hypothetical protein,hypothetical protein,hypothet	38	185	0	125	17.0404	0	-17.0404	< 0.0001		922	phage capsid and scaffold,phage capsid and scaffol	28	195	74	51	12.5561	59.2	46.6439	< 0.0001		2202	hypothetical protein,hypothetical protein,hypothet	88	135	2	123	39.4619	1.6	-37.8619	< 0.0001
2699	UDP-galactose 4-epimerase,UDP-galactose 4-epimeras	0	223	18	107	0	14.4	14.4	< 0.0001		2629	hypothetical protein,hypothetical protein,hypothet	38	185	0	125	17.0404	0	-17.0404	< 0.0001		987	major tail protein,Lj965 prophage major tail prote	28	195	74	51	12.5561	59.2	46.6439	< 0.0001		2120	antimicrobial peptide ABC transporter ATPase,antim	86	137	1	124	38.565	0.8	-37.765	< 0.0001
1309	surface anchored protein,putative surface anchored	0	223	16	109	0	12.8	12.8	< 0.0001		2631	hypothetical protein,hypothetical protein,hypothet	38	185	0	125	17.0404	0	-17.0404	< 0.0001		1030	Lj965 prophage protein,Lj965 prophage protein,Lj96	28	195	74	51	12.5561	59.2	46.6439	< 0.0001		2200	hypothetical protein,hypothetical protein,hypothet	86	137	1	124	38.565	0.8	-37.765	< 0.0001
2478	hypothetical protein,hypothetical protein,hypothet	0	223	12	113	0	9.6	9.6	< 0.0001		2382	Phage transcriptional regulator,Phage transcriptio	34	189	0	125	15.2466	0	-15.2466	< 0.0001		1151	hypothetical protein,hypothetical protein,hypothet	28	195	74	51	12.5561	59.2	46.6439	< 0.0001		1360	Zn-finger,Zn-finger,Zn-finger,Zn-finger,Zn-finger,	163	60	46	79	73.0942	36.8	-36.2942	< 0.0001
2711	hypothetical protein,hypothetical protein,hypothet	0	223	12	113	0	9.6	9.6	< 0.0001		2616	transcriptional regulator,transcriptional regulato	34	189	0	125	15.2466	0	-15.2466	< 0.0001		1153	hypothetical protein,hypothetical protein,hypothet	28	195	74	51	12.5561	59.2	46.6439	< 0.0001		840	transporter,flippase,PST family polysaccharide tra	154	69	41	84	69.0583	32.8	-36.2583	< 0.0001
2712	hypothetical protein,hypothetical protein,hypothet	0	223	12	113	0	9.6	9.6	< 0.0001		1783	peptide ABC transporter ATP-binding protein/permea	33	190	0	125	14.7982	0	-14.7982	< 0.0001		1154	prophage protein,prophage protein,prophage protein	28	195	74	51	12.5561	59.2	46.6439	< 0.0001		2015	DNA (cytosine-5-)-methyltransferase,DNA (cytosine-	100	123	12	113	44.843	9.6	-35.243	< 0.0001
2645	hypothetical protein,hypothetical protein,hypothet	0	223	10	115	0	8	8	< 0.0001		2192	hypothetical protein,hypothetical protein,hypothet	33	190	0	125	14.7982	0	-14.7982	< 0.0001		1366	prophage protein,prophage protein,prophage protein	28	195	74	51	12.5561	59.2	46.6439	< 0.0001		2198	modification methylase,modification methylase,modi	100	123	12	113	44.843	9.6	-35.243	< 0.0001
2722	plasmid stabilization system protein,plasmid stabi	0	223	9	116	0	7.2	7.2	< 0.0001		2193	Cell wall surface anchored protein,Cell wall surfa	33	190	0	125	14.7982	0	-14.7982	< 0.0001		1532	Phage gp6-like head-tail connector protein,Phage g	28	195	74	51	12.5561	59.2	46.6439	< 0.0001		2385	type II restriction enzyme DpnII,type II restricti	100	123	12	113	44.843	9.6	-35.243	< 0.0001
2726	plasmid stabilisation system, antitoxin protein,pl	0	223	9	116	0	7.2	7.2	< 0.0001		2381	Streptolysin S biosynthesis protein,Streptolysin S	33	190	0	125	14.7982	0	-14.7982	< 0.0001		1612	conserved structural protein, putative,conserved s	28	195	74	51	12.5561	59.2	46.6439	< 0.0001		2188	hypothetical protein,hypothetical protein,hypothet	205	18	72	53	91.9283	57.6	-34.3283	< 0.0001
2725	O-Antigen ligase,O-Antigen ligase,O-Antigen ligase	0	223	7	118	0	5.6	5.6	0.0007		2383	hypothetical protein,hypothetical protein,hypothet	33	190	0	125	14.7982	0	-14.7982	< 0.0001		1453	cell wall surface anchor family protein,cell wall	7	216	62	63	3.13901	49.6	46.461	< 0.0001		2376	hypothetical protein,hypothetical protein,hypothet	72	151	0	125	32.287	0	-32.287	< 0.0001
2637	hypothetical protein,hypothetical protein,hypothet	0	223	5	120	0	4	4	0.0057		2392	YcaO-like family protein,YcaO-like family protein,	33	190	0	125	14.7982	0	-14.7982	< 0.0001		1614	cell wall surface anchor family protein,cell wall	7	216	62	63	3.13901	49.6	46.461	< 0.0001		481	ABC-type amino acid transporter, membrane-spanning	221	2	84	41	99.1031	67.2	-31.9031	< 0.0001
2639	hypothetical protein,hypothetical protein,hypothet	0	223	5	120	0	4	4	0.0057		2612	hypothetical protein,hypothetical protein,hypothet	33	190	0	125	14.7982	0	-14.7982	< 0.0001		1821	cell wall surface anchor family protein,cell wall	7	216	62	63	3.13901	49.6	46.461	< 0.0001		1301	phosphate-transport permease PitB,phosphate-transp	71	152	0	125	31.8386	0	-31.8386	< 0.0001
2910	hypothetical protein,hypothetical protein,hypothet	0	223	4	121	0	3.2	3.2	0.0161		2613	oligosaccharide repeat unit polymerase,oligosaccha	33	190	0	125	14.7982	0	-14.7982	< 0.0001		1822	sortase,sortase,sortase,sortase,sortase,sortase,so	7	216	62	63	3.13901	49.6	46.461	< 0.0001		1607	fibronectin-binding protein,fibronectin-binding pr	71	152	0	125	31.8386	0	-31.8386	< 0.0001
2338	phage replication initiation protein,phage replica	0	223	4	121	0	3.2	3.2	0.0161		2615	hypothetical protein,hypothetical protein,hypothet	33	190	0	125	14.7982	0	-14.7982	< 0.0001		1922	sortase family protein,sortase family protein,sort	7	216	62	63	3.13901	49.6	46.461	< 0.0001		1805	SipA protein,SipA protein,SipA protein,SipA protei	71	152	0	125	31.8386	0	-31.8386	< 0.0001
2906	hypothetical protein,hypothetical protein,hypothet	0	223	3	122	0	2.4	2.4	0.0456		2618	hypothetical protein,hypothetical protein,hypothet	33	190	0	125	14.7982	0	-14.7982	< 0.0001		1923	sortase,sortase,sortase,sortase,sortase,sortase,so	7	216	62	63	3.13901	49.6	46.461	< 0.0001		2190	sortase,sortase,sortase,sortase,sortase,sortase,so	71	152	0	125	31.8386	0	-31.8386	< 0.0001
2907	hypothetical protein,hypothetical protein,hypothet	0	223	3	122	0	2.4	2.4	0.0456		2619	hypothetical protein,hypothetical protein,hypothet	33	190	0	125	14.7982	0	-14.7982	< 0.0001		2221	transcriptional regulator,transcriptional regulato	7	216	62	63	3.13901	49.6	46.461	< 0.0001		2191	sortase SrtG2,SrtG1, sortase_B family protein,SrtG	71	152	0	125	31.8386	0	-31.8386	< 0.0001
3008	hypothetical protein,hypothetical protein,hypothet	0	223	3	122	0	2.4	2.4	0.0456		2622	hypothetical protein,hypothetical protein,hypothet	33	190	0	125	14.7982	0	-14.7982	< 0.0001		700	mobilisation protein,mobilisation protein,Tn5253 h	100	123	114	11	44.843	91.2	46.357	< 0.0001		2380	collagen adhesion protein family protein,collagen	70	153	0	125	31.3901	0	-31.3901	< 0.0001
2092	hypothetical protein,hypothetical protein,hypothet	0	223	3	122	0	2.4	2.4	0.0456		2623	hypothetical protein,hypothetical protein,hypothet	33	190	0	125	14.7982	0	-14.7982	< 0.0001		718	phage protein,phage protein,phage protein,phage pr	54	169	88	37	24.2152	70.4	46.1848	< 0.0001		1907	hypothetical protein,hypothetical protein,hypothet	91	132	12	113	40.8072	9.6	-31.2072	< 0.0001
2579	hypothetical protein,hypothetical protein,hypothet	0	223	3	122	0	2.4	2.4	0.0456		2624	Lantibiotic biosynthesis protein,Lantibiotic biosy	33	190	0	125	14.7982	0	-14.7982	< 0.0001		618	Tn5252,Tn5252,Tn5252, ORF 10 protein,Tn5252,Tn5252	101	122	114	11	45.2915	91.2	45.9085	< 0.0001		1826	hypothetical protein,hypothetical protein,hypothet	72	151	2	123	32.287	1.6	-30.687	< 0.0001
2344	adenine-specific methyltransferase,adenine-specifi	0	223	3	122	0	2.4	2.4	0.0456		2620	hypothetical protein,hypothetical protein,hypothet	32	191	0	125	14.3498	0	-14.3498	< 0.0001		1391	PTS system IIA component,PTS system IIA component,	101	122	114	11	45.2915	91.2	45.9085	< 0.0001		1709	hypothetical protein,hypothetical protein,hypothet	70	153	2	123	31.3901	1.6	-29.7901	< 0.0001
2932	hypothetical protein,hypothetical protein	0	223	2	123	0	1.6	1.6	0.1284		2621	hypothetical protein,hypothetical protein,hypothet	32	191	0	125	14.3498	0	-14.3498	< 0.0001		1654	PTS system mannose/fructose/N-acetylgalactosamine-	101	122	114	11	45.2915	91.2	45.9085	< 0.0001		607	lichenan permease iic component (pts system lichen	203	20	77	48	91.0314	61.6	-29.4314	< 0.0001
2931	hypothetical protein,hypothetical protein	0	223	2	123	0	1.6	1.6	0.1284		2239	serotype 3 capsule synthase,serotype 3 capsule syn	30	193	0	125	13.4529	0	-13.4529	< 0.0001		1780	PTS system mannose/fructose/N-acetylgalactosamine-	101	122	114	11	45.2915	91.2	45.9085	< 0.0001		1324	PEP phosphonomutase-like protein,PEP phosphonomuta	203	20	77	48	91.0314	61.6	-29.4314	< 0.0001
2980	hypothetical protein,hypothetical protein	0	223	2	123	0	1.6	1.6	0.1284		2240	IS1548 transposase,IS1548 transposase,IS1548 trans	30	193	0	125	13.4529	0	-13.4529	< 0.0001		1850	PTS system transporter subunit IIB,PTS system tran	101	122	114	11	45.2915	91.2	45.9085	< 0.0001		1444	hypothetical protein,hypothetical protein,hypothet	90	133	14	111	40.3587	11.2	-29.1587	< 0.0001
2471	phage protein,phage protein	0	223	2	123	0	1.6	1.6	0.1284		2481	hypothetical protein,hypothetical protein,hypothet	26	197	0	125	11.6592	0	-11.6592	< 0.0001		2025	L-fuculose phosphate aldolase,L-fuculose phosphate	101	122	114	11	45.2915	91.2	45.9085	< 0.0001		1361	lipoprotein, putative,lipoprotein, putative,lipopr	173	50	61	64	77.5785	48.8	-28.7785	< 0.0001
2475	AP2 domain,AP2 domain	0	223	2	123	0	1.6	1.6	0.1284		1934	hypothetical protein,hypothetical protein,hypothet	23	200	0	125	10.3139	0	-10.3139	< 0.0001		2046	fucose operon FucU protein,fucose operon FucU prot	101	122	114	11	45.2915	91.2	45.9085	< 0.0001		686	phosphotransferase system,phosphotransferase syste	203	20	78	47	91.0314	62.4	-28.6314	< 0.0001
2702	phage protein,phage protein	0	223	2	123	0	1.6	1.6	0.1284		2071	endonuclease/exonuclease/phosphatase,hypothetical	23	200	0	125	10.3139	0	-10.3139	< 0.0001		268	phage portal protein, SPP1 family,phage portal pro	28	195	73	52	12.5561	58.4	45.8439	< 0.0001		847	sulfatase-modifying factor 1 (C-alpha-formyglycine	203	20	78	47	91.0314	62.4	-28.6314	< 0.0001
2707	hypothetical protein,hypothetical protein	0	223	2	123	0	1.6	1.6	0.1284		1955	hypothetical protein,hypothetical protein,hypothet	23	200	0	125	10.3139	0	-10.3139	< 0.0001		1446	hypothetical protein,hypothetical protein,hypothet	28	195	73	52	12.5561	58.4	45.8439	< 0.0001		1213	Sulfite exporter TauE/SafE,Sulfite exporter TauE/S	203	20	78	47	91.0314	62.4	-28.6314	< 0.0001
2477	hypothetical protein,hypothetical protein	0	223	2	123	0	1.6	1.6	0.1284		2479	Branched chain amino acid aminotransferase,Branche	23	200	0	125	10.3139	0	-10.3139	< 0.0001		2013	Protein tyrosine phosphatase,Protein tyrosine phos	7	216	60	65	3.13901	48	44.861	< 0.0001		1754	lichenan-specific phosphotransferase enzyme iib co	203	20	78	47	91.0314	62.4	-28.6314	< 0.0001
2872	hypothetical protein,hypothetical protein	0	223	2	123	0	1.6	1.6	0.1284		2480	hypothetical protein,hypothetical protein,hypothet	23	200	0	125	10.3139	0	-10.3139	< 0.0001		2152	degenerate transposase,degenerate transposase,dege	7	216	60	65	3.13901	48	44.861	< 0.0001		1904	hypothetical protein,hypothetical protein,hypothet	204	19	79	46	91.4798	63.2	-28.2798	< 0.0001
2825	hypothetical protein,hypothetical protein	0	223	2	123	0	1.6	1.6	0.1284		2482	Phosphonopyruvate hydrolase,Phosphonopyruvate hydr	23	200	0	125	10.3139	0	-10.3139	< 0.0001		2341	degenerate transposase,degenerate transposase,dege	7	216	60	65	3.13901	48	44.861	< 0.0001		662	surface protein (fragment),M26 family peptidase, C	216	7	86	39	96.861	68.8	-28.061	< 0.0001
2826	phage protein,phage protein	0	223	2	123	0	1.6	1.6	0.1284		2713	hypothetical protein,hypothetical protein,hypothet	23	200	0	125	10.3139	0	-10.3139	< 0.0001		2356	chloramphenicol acetyltransferase,chloramphenicol	7	216	60	65	3.13901	48	44.861	< 0.0001		1550	bacterial extracellular solute-binding protein,bac	80	143	10	115	35.8744	8	-27.8744	< 0.0001
2827	signal peptide,signal peptide	0	223	2	123	0	1.6	1.6	0.1284		2714	nucleoside diphosphate kinase,nucleoside diphospha	23	200	0	125	10.3139	0	-10.3139	< 0.0001		2368	degenerate transposase,degenerate transposase,dege	7	216	60	65	3.13901	48	44.861	< 0.0001		596	arsenate reductase-like glutaredoxin family protei	197	26	76	49	88.3408	60.8	-27.5408	< 0.0001
2828	phage membrane protein,phage membrane protein	0	223	2	123	0	1.6	1.6	0.1284		2715	acyl carrier protein,acyl carrier protein,acyl car	23	200	0	125	10.3139	0	-10.3139	< 0.0001		1897	degenerate transposase,degenerate transposase,dege	8	215	60	65	3.58744	48	44.4126	< 0.0001		2609	hypothetical protein,hypothetical protein,hypothet	78	145	11	114	34.9776	8.8	-26.1776	< 0.0001
2829	hypothetical protein,hypothetical protein	0	223	2	123	0	1.6	1.6	0.1284		2716	tRNA synthetase,tRNA synthetase,tRNA synthetase,tR	23	200	0	125	10.3139	0	-10.3139	< 0.0001		1222	phage protein,phage protein,phage protein,phage pr	34	189	74	51	15.2466	59.2	43.9534	< 0.0001		857	serine/threonine protein phosphatase,serine/threon	84	139	15	110	37.6682	12	-25.6682	< 0.0001
2830	hypothetical protein,hypothetical protein	0	223	2	123	0	1.6	1.6	0.1284		2718	Acetylornithine aminotransferase,Acetylornithine a	23	200	0	125	10.3139	0	-10.3139	< 0.0001		1535	DNA-binding phage protein,phage transcriptional re	19	204	65	60	8.52018	52	43.4798	< 0.0001		1300	GNAT family acetyltransferase,GNAT family acetyltr	139	84	46	79	62.3318	36.8	-25.5318	< 0.0001
2831	hypothetical protein,hypothetical protein	0	223	2	123	0	1.6	1.6	0.1284		2719	Phosphonopyruvate decarboxylase,Phosphonopyruvate	23	200	0	125	10.3139	0	-10.3139	< 0.0001		988	phage terminase small subunit,phage terminase smal	25	198	67	58	11.2108	53.6	42.3892	< 0.0001		672	arylsulfatase,arylsulfatase,arylsulfatase,arylsulf	194	29	77	48	86.9955	61.6	-25.3955	< 0.0001
2832	phage protein,phage protein	0	223	2	123	0	1.6	1.6	0.1284		1940	hypothetical protein,hypothetical protein,hypothet	19	204	0	125	8.52018	0	-8.52018	0.0003		923	hypothetical protein,hypothetical protein,hypothet	39	184	74	51	17.4888	59.2	41.7112	< 0.0001		1677	ABC transporter permease,ABC transporter permease,	98	125	24	101	43.9462	19.2	-24.7462	< 0.0001
2497	hypothetical protein,hypothetical protein	0	223	2	123	0	1.6	1.6	0.1284		2252	hypothetical protein,hypothetical protein,hypothet	18	205	0	125	8.07175	0	-8.07175	0.0005		1223	phage protein,phage protein,phage protein,phage pr	9	214	57	68	4.03587	45.6	41.5641	< 0.0001		1847	transmembrane permease MsmG,transmembrane permease	98	125	24	101	43.9462	19.2	-24.7462	< 0.0001
2539	hypothetical protein,hypothetical protein	0	223	2	123	0	1.6	1.6	0.1284		2132	putative glycosyltransferase,putative glycosyltran	16	207	0	125	7.17489	0	-7.17489	0.0009		195	phage terminase large subunit,phage terminase larg	25	198	65	60	11.2108	52	40.7892	< 0.0001		2011	ABC transporter substrate-binding protein,ABC tran	98	125	24	101	43.9462	19.2	-24.7462	< 0.0001
2819	hypothetical protein,hypothetical protein	0	223	2	123	0	1.6	1.6	0.1284		2286	glycosyltransferase,glycosyltransferase,glycosyltr	15	208	0	125	6.72646	0	-6.72646	0.0015		1029	hypothetical protein,hypothetical protein,hypothet	18	205	61	64	8.07175	48.8	40.7283	< 0.0001		1827	hypothetical protein,hypothetical protein,hypothet	58	165	2	123	26.009	1.6	-24.409	< 0.0001
2586	Uncharacterized phage-encoded protein,Uncharacteri	0	223	2	123	0	1.6	1.6	0.1284		2529	hypothetical protein,hypothetical protein,hypothet	15	208	0	125	6.72646	0	-6.72646	0.0015		2592	hypothetical protein,hypothetical protein,hypothet	6	217	53	72	2.69058	42.4	39.7094	< 0.0001		1262	site-specific recombinase, phage integrase family,	81	142	15	110	36.3229	12	-24.3229	< 0.0001
2578	replication protein,replication protein	0	223	2	123	0	1.6	1.6	0.1284		2530	hypothetical protein,hypothetical protein,hypothet	15	208	0	125	6.72646	0	-6.72646	0.0015		361	phosphoesterase,phosphoesterase,hypothetical prote	77	146	92	33	34.5291	73.6	39.0709	< 0.0001		1723	hypothetical protein,hypothetical protein,hypothet	56	167	2	123	25.1121	1.6	-23.5121	< 0.0001
2917	hypothetical protein,hypothetical protein	0	223	2	123	0	1.6	1.6	0.1284		2533	DEAD-DEAH box helicase domain-containing protein,D	13	210	0	125	5.8296	0	-5.8296	0.0054		1533	UDP-N-acetylglucosamine-2-epimerase,UDP-N-acetylgl	20	203	60	65	8.96861	48	39.0314	< 0.0001		1848	CopG family protein,CopG family protein,CopG famil	79	144	15	110	35.426	12	-23.426	< 0.0001
2918	DNA translocase FtsK,DNA translocase FtsK	0	223	2	123	0	1.6	1.6	0.1284		2812	hypothetical protein,hypothetical protein,hypothet	13	210	0	125	5.8296	0	-5.8296	0.0054		1060	Uncharacterized conserved protein,Uncharacterized	56	167	79	46	25.1121	63.2	38.0879	< 0.0001		1929	biotin carboxylase,biotin carboxylase,nikkomycin b	54	169	1	124	24.2152	0.8	-23.4152	< 0.0001
2919	suB0782 undefined product 764400:764714 forward MW	0	223	2	123	0	1.6	1.6	0.1284		2813	hypothetical protein,hypothetical protein,hypothet	13	210	0	125	5.8296	0	-5.8296	0.0054		1896	type II DNA modification methyltransferase, trunca	56	167	79	46	25.1121	63.2	38.0879	< 0.0001		383	Nicotinamide mononucleotide transporter,Nicotinami	218	5	93	32	97.7578	74.4	-23.3578	< 0.0001
2920	DNA translocase FtsK,DNA translocase FtsK	0	223	2	123	0	1.6	1.6	0.1284		1839	glycosyl transferase WciB,glycosyl transferase Wci	13	210	0	125	5.8296	0	-5.8296	0.0054		985	hypothetical protein,hypothetical protein,hypothet	21	202	59	66	9.41704	47.2	37.783	< 0.0001		575	hypothetical protein,hypothetical protein,hypothet	218	5	93	32	97.7578	74.4	-23.3578	< 0.0001
2921	Helix-turn-helix domain,Helix-turn-helix domain	0	223	2	123	0	1.6	1.6	0.1284		1960	repeating unit O-acetyltransferase WefK,repeating	13	210	0	125	5.8296	0	-5.8296	0.0054		1328	dpnD protein,dpnD protein,dpnD protein,dpnD protei	120	103	113	12	53.8117	90.4	36.5883	< 0.0001		963	bacteriocin, lactococcin 972 family,lactococcin 97	215	8	92	33	96.4126	73.6	-22.8126	< 0.0001
2922	membrane protein,membrane protein	0	223	2	123	0	1.6	1.6	0.1284		2055	phage , tape measure protein,phage , tape measure	10	213	0	125	4.4843	0	-4.4843	0.016		1508	type II restriction endonuclease DpnI,type II rest	120	103	113	12	53.8117	90.4	36.5883	< 0.0001		1449	Rep protein,Rep protein,Rep protein,Rep protein,Re	77	146	15	110	34.5291	12	-22.5291	< 0.0001
2923	type II restriction enzyme (Eco47II, Sau96I),type	0	223	2	123	0	1.6	1.6	0.1284		2288	putative membrane metallo-endo-peptidase,putative	10	213	0	125	4.4843	0	-4.4843	0.016		2062	hypothetical protein,hypothetical protein,hypothet	18	205	55	70	8.07175	44	35.9283	< 0.0001		1741	hypothetical protein,hypothetical protein,hypothet	165	58	66	59	73.991	52.8	-21.191	< 0.0001
2924	hypothetical protein,hypothetical protein	0	223	2	123	0	1.6	1.6	0.1284		2290	phage major capsid protein,phage major capsid prot	10	213	0	125	4.4843	0	-4.4843	0.016		1648	protein kinase,protein kinase,protein kinase,prote	17	206	54	71	7.62332	43.2	35.5767	< 0.0001		1928	hypothetical protein,hypothetical protein,hypothet	49	174	1	124	21.9731	0.8	-21.1731	< 0.0001
2925	RNA polymerase sigma-70 factor, Bacteroides expans	0	223	2	123	0	1.6	1.6	0.1284		2291	pectinesterase,pectinesterase,hypothetical protein	10	213	0	125	4.4843	0	-4.4843	0.016		2653	ABC transporter permease,ABC transporter permease,	17	206	54	71	7.62332	43.2	35.5767	< 0.0001		2068	hypothetical protein,hypothetical protein,hypothet	49	174	1	124	21.9731	0.8	-21.1731	< 0.0001
2926	replication protein,replication protein	0	223	2	123	0	1.6	1.6	0.1284		2509	hypothetical protein,hypothetical protein,hypothet	10	213	0	125	4.4843	0	-4.4843	0.016		422	putative transcriptional regulator MtlR,putative t	67	156	82	43	30.0448	65.6	35.5552	< 0.0001		2444	NAD binding domain of 6-phosphogluconate dehydroge	49	174	1	124	21.9731	0.8	-21.1731	< 0.0001
2909	hypothetical protein,hypothetical protein	0	223	2	123	0	1.6	1.6	0.1284		2511	hypothetical protein,hypothetical protein,hypothet	10	213	0	125	4.4843	0	-4.4843	0.016		451	mannitol-1-phosphate 5-dehydrogenase,mannitol-1-ph	67	156	82	43	30.0448	65.6	35.5552	< 0.0001		2667	hypothetical protein,hypothetical protein,hypothet	49	174	1	124	21.9731	0.8	-21.1731	< 0.0001
2930	hypothetical protein	0	223	1	124	0	0.8	0.8	0.3592		2512	hypothetical protein,hypothetical protein,hypothet	10	213	0	125	4.4843	0	-4.4843	0.016		595	PTS system mannitol-specific transporter subunit E	67	156	82	43	30.0448	65.6	35.5552	< 0.0001		2669	hypothetical protein,hypothetical protein,hypothet	49	174	1	124	21.9731	0.8	-21.1731	< 0.0001
2951	hypothetical protein	0	223	1	124	0	0.8	0.8	0.3592		2513	NAD(+)--arginine ADP-ribosyltransferase EFV,NAD(+)	10	213	0	125	4.4843	0	-4.4843	0.016		1706	mannitol-specific phosphotransferase EIIA,mannitol	67	156	82	43	30.0448	65.6	35.5552	< 0.0001		1079	phosphoserine phosphatase,phosphoserine phosphatas	222	1	98	27	99.5516	78.4	-21.1516	< 0.0001
2952	hypothetical protein	0	223	1	124	0	0.8	0.8	0.3592		2514	hypothetical protein,hypothetical protein,hypothet	10	213	0	125	4.4843	0	-4.4843	0.016		2022	hypothetical protein,hypothetical protein,hypothet	21	202	56	69	9.41704	44.8	35.383	< 0.0001		1985	glycosyl transferase, group 1 family protein,glyco	47	176	1	124	21.0762	0.8	-20.2762	< 0.0001
2953	hypothetical protein	0	223	1	124	0	0.8	0.8	0.3592		2516	hypothetical protein,Bacteriophage head-tail adapt	10	213	0	125	4.4843	0	-4.4843	0.016		1692	S1 RNA-binding domain-containing protein,S1 RNA-bi	11	212	50	75	4.93274	40	35.0673	< 0.0001		2234	hypothetical protein,hypothetical protein,hypothet	47	176	1	124	21.0762	0.8	-20.2762	< 0.0001
2954	Negative transcriptional regulator, CopY	0	223	1	124	0	0.8	0.8	0.3592		2517	serine protein kinase,serine protein kinase,serine	10	213	0	125	4.4843	0	-4.4843	0.016		17	phage hyaluronidase,PblB,PblB,phage hyaluronidase,	79	144	87	38	35.426	69.6	34.174	< 0.0001		2670	hypothetical protein,hypothetical protein,hypothet	46	177	1	124	20.6278	0.8	-19.8278	< 0.0001
2955	Regulatory protein BlaR1	0	223	1	124	0	0.8	0.8	0.3592		2519	methyl-accepting chemotaxis protein scaffolding pr	10	213	0	125	4.4843	0	-4.4843	0.016		1447	membrane protein,membrane protein,membrane protein	42	181	66	59	18.8341	52.8	33.9659	< 0.0001		1596	putative capsular polysaccharide biosynthesis prot	44	179	0	125	19.7309	0	-19.7309	< 0.0001
2956	Protein of unknown function (DUF3847)	0	223	1	124	0	0.8	0.8	0.3592		2521	phage protein,phage protein,phage protein,phage pr	10	213	0	125	4.4843	0	-4.4843	0.016		1491	XRE family transcriptional regulator,XRE family tr	42	181	66	59	18.8341	52.8	33.9659	< 0.0001		2394	Eps9G,Eps9G,Eps9G,Eps9G,Eps9G,Eps9G,Eps9G,Eps9G,Ep	43	180	0	125	19.2825	0	-19.2825	< 0.0001
2966	Large surface exposed glycoprotein PsrP	0	223	1	124	0	0.8	0.8	0.3592		2522	hypothetical protein,hypothetical protein,hypothet	10	213	0	125	4.4843	0	-4.4843	0.016		2212	ABC transporter ATP-binding protein,ABC transporte	42	181	66	59	18.8341	52.8	33.9659	< 0.0001		2617	acetyltransferase,acetyltransferase,acetyltransfer	43	180	0	125	19.2825	0	-19.2825	< 0.0001
2968	GNAT family acetyltransferase	0	223	1	124	0	0.8	0.8	0.3592		2523	Lj965 prophage protein,Lj965 prophage protein,Lj96	10	213	0	125	4.4843	0	-4.4843	0.016		2403	membrane protein,membrane protein,membrane protein	42	181	66	59	18.8341	52.8	33.9659	< 0.0001		1571	GlsB,GlsB,GlsB,GlsB,GlsB,GlsB,GlsB,GlsB,GlsB,GlsB,	207	16	92	33	92.8251	73.6	-19.2251	< 0.0001
2979	integrase/recombinase domain-containing protein	0	223	1	124	0	0.8	0.8	0.3592		2527	hypothetical protein,hypothetical protein,hypothet	10	213	0	125	4.4843	0	-4.4843	0.016		2405	membrane protein,membrane protein,membrane protein	42	181	66	59	18.8341	52.8	33.9659	< 0.0001		2051	filamentation induced by cAMP protein,filamentatio	50	173	4	121	22.4215	3.2	-19.2215	< 0.0001
2981	hypothetical protein	0	223	1	124	0	0.8	0.8	0.3592		2528	hypothetical protein,hypothetical protein,hypothet	10	213	0	125	4.4843	0	-4.4843	0.016		2416	membrane protein,membrane protein,membrane protein	42	181	66	59	18.8341	52.8	33.9659	< 0.0001		1416	Phage replication protein,replication protein,Phag	45	178	2	123	20.1794	1.6	-18.5794	< 0.0001
2991	hypothetical protein	0	223	1	124	0	0.8	0.8	0.3592		2780	hypothetical protein,hypothetical protein,hypothet	10	213	0	125	4.4843	0	-4.4843	0.016		1870	IS200 family transposase,IS200 family transposase,	21	202	54	71	9.41704	43.2	33.783	< 0.0001		2346	glycosyltransferase,glycosyltransferase,glycosyltr	41	182	0	125	18.3857	0	-18.3857	< 0.0001
2706	hypothetical protein	0	223	1	124	0	0.8	0.8	0.3592		2666	hypothetical protein,hypothetical protein,hypothet	10	213	0	125	4.4843	0	-4.4843	0.016		1869	excreted peptide,excreted peptide,excreted peptide	146	77	124	1	65.4709	99.2	33.7291	< 0.0001		2399	hypothetical protein,hypothetical protein,hypothet	41	182	0	125	18.3857	0	-18.3857	< 0.0001
2894	hypothetical protein	0	223	1	124	0	0.8	0.8	0.3592		2412	phage protein,phage protein,phage protein,phage pr	9	214	0	125	4.03587	0	-4.03587	0.0293		1919	hypothetical protein,hypothetical protein,hypothet	11	212	48	77	4.93274	38.4	33.4673	< 0.0001		2626	hypothetical protein,hypothetical protein,hypothet	41	182	0	125	18.3857	0	-18.3857	< 0.0001
2843	hypothetical protein	0	223	1	124	0	0.8	0.8	0.3592		2532	hypothetical protein,hypothetical protein,hypothet	9	214	0	125	4.03587	0	-4.03587	0.0293		1909	hypothetical protein,hypothetical protein,hypothet	17	206	51	74	7.62332	40.8	33.1767	< 0.0001		2630	hypothetical protein,hypothetical protein,hypothet	41	182	0	125	18.3857	0	-18.3857	< 0.0001
2897	hypothetical protein	0	223	1	124	0	0.8	0.8	0.3592		2814	hypothetical protein,hypothetical protein,hypothet	9	214	0	125	4.03587	0	-4.03587	0.0293		2225	hypothetical protein,hypothetical protein,hypothet	3	220	43	82	1.34529	34.4	33.0547	< 0.0001		2201	hypothetical protein,hypothetical protein,hypothet	41	182	0	125	18.3857	0	-18.3857	< 0.0001
2898	hypothetical protein	0	223	1	124	0	0.8	0.8	0.3592		2758	dnaJ domain protein,dnaJ domain protein,dnaJ domai	8	215	0	125	3.58744	0	-3.58744	0.0546		1920	phage protein,phage protein,phage protein,phage pr	12	211	48	77	5.38117	38.4	33.0188	< 0.0001		1237	hypothetical protein,hypothetical protein,hypothet	214	9	97	28	95.9641	77.6	-18.3641	< 0.0001
2996	phage protein	0	223	1	124	0	0.8	0.8	0.3592		2760	putative lipoprotein,putative lipoprotein,putative	8	215	0	125	3.58744	0	-3.58744	0.0546		2427	transcriptional regulator,transcriptional regulato	11	212	47	78	4.93274	37.6	32.6673	< 0.0001		576	ion transporter,ion transporter,ion transporter,io	205	18	92	33	91.9283	73.6	-18.3283	< 0.0001
2997	ferrous iron transport protein B	0	223	1	124	0	0.8	0.8	0.3592		2761	hypothetical protein,hypothetical protein,hypothet	8	215	0	125	3.58744	0	-3.58744	0.0546		761	hypothetical protein,hypothetical protein,hypothet	79	144	85	40	35.426	68	32.574	< 0.0001		558	ROK family protein, putative,ROK family protein, p	218	5	100	25	97.7578	80	-17.7578	< 0.0001
2998	TetR family transcriptional regulator	0	223	1	124	0	0.8	0.8	0.3592		2763	hypothetical protein,hypothetical protein,hypothet	8	215	0	125	3.58744	0	-3.58744	0.0546		1363	Carbohydrate-binding family V/XII,Carbohydrate-bin	13	210	48	77	5.8296	38.4	32.5704	< 0.0001		2437	Polysaccharide biosynthesis protein CpsM(V),Polysa	41	182	1	124	18.3857	0.8	-17.5857	< 0.0001
2999	hypothetical protein	0	223	1	124	0	0.8	0.8	0.3592		2770	hypothetical protein,hypothetical protein,hypothet	8	215	0	125	3.58744	0	-3.58744	0.0546		691	methionyl-tRNA synthetase,methionyl-tRNA synthetas	38	185	62	63	17.0404	49.6	32.5596	< 0.0001		203	hypothetical protein,hypothetical protein,hypothet	222	1	103	22	99.5516	82.4	-17.1516	< 0.0001
3000	ferrous iron transport protein B	0	223	1	124	0	0.8	0.8	0.3592		1857	glycosyl transferase,glycosyl transferase,glycosyl	8	215	0	125	3.58744	0	-3.58744	0.0546		565	site-specific recombinase,INT,site-specific recomb	24	199	54	71	10.7623	43.2	32.4377	< 0.0001		281	zinc metallopeptidase,hypothetical protein,hypothe	222	1	103	22	99.5516	82.4	-17.1516	< 0.0001
3001	hypothetical protein	0	223	1	124	0	0.8	0.8	0.3592		2026	UDP-N-acetyl-D-mannosaminuronic acid dehydrogenase	8	215	0	125	3.58744	0	-3.58744	0.0546		1028	hypothetical protein,hypothetical protein,hypothet	55	168	71	54	24.6637	56.8	32.1363	< 0.0001		541	hypothetical protein,hypothetical protein,hypothet	222	1	103	22	99.5516	82.4	-17.1516	< 0.0001
3002	FeoA domain	0	223	1	124	0	0.8	0.8	0.3592		2180	capsular polysaccharide synthesis protein,capsular	8	215	0	125	3.58744	0	-3.58744	0.0546		1548	hypothetical protein,hypothetical protein,hypothet	125	98	110	15	56.0538	88	31.9462	< 0.0001		845	hypothetical protein,hypothetical protein,hypothet	222	1	103	22	99.5516	82.4	-17.1516	< 0.0001
3003	Uncharacterized conserved protein	0	223	1	124	0	0.8	0.8	0.3592		2727	conjugation protein,conjugation protein,conjugatio	8	215	0	125	3.58744	0	-3.58744	0.0546		1668	hypothetical protein,hypothetical protein,hypothet	13	210	47	78	5.8296	37.6	31.7704	< 0.0001		2323	glycosyl transferase CpsG(V),glycosyl transferase	40	183	1	124	17.9372	0.8	-17.1372	< 0.0001
3004	putative conjugative transposon protein	0	223	1	124	0	0.8	0.8	0.3592		2728	hypothetical protein,hypothetical protein,hypothet	8	215	0	125	3.58744	0	-3.58744	0.0546		1231	hypothetical protein,hypothetical protein,hypothet	21	202	51	74	9.41704	40.8	31.383	< 0.0001		2436	hypothetical protein,hypothetical protein,hypothet	40	183	1	124	17.9372	0.8	-17.1372	< 0.0001
3009	hypothetical protein	0	223	1	124	0	0.8	0.8	0.3592		1966	hypothetical protein,Fucose 4-O-acetylase and rela	7	216	0	125	3.13901	0	-3.13901	0.0526		2227	hypothetical protein,hypothetical protein,hypothet	14	209	47	78	6.27803	37.6	31.322	< 0.0001		680	zinc metallopeptidase,zinc metallopeptidase,zinc m	220	3	102	23	98.6547	81.6	-17.0547	< 0.0001
2908	hypothetical protein	0	223	1	124	0	0.8	0.8	0.3592		2294	hypothetical protein,hypothetical protein,hypothet	7	216	0	125	3.13901	0	-3.13901	0.0526		1813	Glycero-transferase,Glycero-transferase,glycerol p	0	223	39	86	0	31.2	31.2	< 0.0001		2397	hypothetical protein,hypothetical protein,hypothet	38	185	0	125	17.0404	0	-17.0404	< 0.0001
											2236	Capsid protein,Capsid protein,Capsid protein,Capsi	7	216	0	125	3.13901	0	-3.13901	0.0526		762	cI-like repressor, S. pneumoniae bacteriophage EJ-	27	196	54	71	12.1076	43.2	31.0924	< 0.0001		2628	hypothetical protein,hypothetical protein,hypothet	38	185	0	125	17.0404	0	-17.0404	< 0.0001
											2237	bacteriophage transcriptional activator,bacterioph	7	216	0	125	3.13901	0	-3.13901	0.0526		1540	hypothetical protein,hypothetical protein,hypothet	19	204	49	76	8.52018	39.2	30.6798	< 0.0001		2629	hypothetical protein,hypothetical protein,hypothet	38	185	0	125	17.0404	0	-17.0404	< 0.0001
											2282	hypothetical protein,hypothetical protein,hypothet	7	216	0	125	3.13901	0	-3.13901	0.0526		675	hypothetical protein,hypothetical protein,hypothet	80	143	83	42	35.8744	66.4	30.5256	< 0.0001		2631	hypothetical protein,hypothetical protein,hypothet	38	185	0	125	17.0404	0	-17.0404	< 0.0001
											2485	hypothetical protein,hypothetical protein,hypothet	7	216	0	125	3.13901	0	-3.13901	0.0526		764	phage protein,phage protein,phage protein,phage pr	20	203	49	76	8.96861	39.2	30.2314	< 0.0001		478	Tn5253 hypothetical protein,Tn5253 hypothetical pr	196	27	89	36	87.8924	71.2	-16.6924	< 0.0001
											2732	hypothetical protein,hypothetical protein,hypothet	7	216	0	125	3.13901	0	-3.13901	0.0526		989	phage recombination protein Bet,phage recombinatio	20	203	49	76	8.96861	39.2	30.2314	< 0.0001		594	replication initiator protein,replication initiato	199	24	91	34	89.2377	72.8	-16.4377	< 0.0001
											2446	hypothetical protein,hypothetical protein,hypothet	7	216	0	125	3.13901	0	-3.13901	0.0526		1152	hypothetical protein,hypothetical protein,hypothet	20	203	49	76	8.96861	39.2	30.2314	< 0.0001		1765	filamentation induced by cAMP protein fic,filament	222	1	104	21	99.5516	83.2	-16.3516	< 0.0001
											2448	hypothetical protein,hypothetical protein,hypothet	7	216	0	125	3.13901	0	-3.13901	0.0526		1307	hypothetical protein,hypothetical protein,hypothet	20	203	49	76	8.96861	39.2	30.2314	< 0.0001		1877	hypothetical protein,hypothetical protein,hypothet	222	1	104	21	99.5516	83.2	-16.3516	< 0.0001
											2584	Uncharacterized protein conserved in bacteria,Unch	7	216	0	125	3.13901	0	-3.13901	0.0526		1941	hypothetical protein,hypothetical protein,hypothet	13	210	45	80	5.8296	36	30.1704	< 0.0001		638	conserved protein/domain typically associated with	219	4	103	22	98.2063	82.4	-15.8063	< 0.0001
											2946	Cell division FtsK/SpoIIIE,Cell division FtsK/SpoI	7	216	0	125	3.13901	0	-3.13901	0.0526		1683	blpN protein,blpN protein,blpN protein,blpN protei	115	108	102	23	51.5695	81.6	30.0305	< 0.0001		2195	hypothetical protein,hypothetical protein,hypothet	36	187	1	124	16.1435	0.8	-15.3435	< 0.0001
											2950	hypothetical protein,hypothetical protein,hypothet	7	216	0	125	3.13901	0	-3.13901	0.0526		1701	BlpM,BlpM,BlpM,BlpM,BlpM,BlpM,BlpM,BlpM,BlpM,BlpM,	115	108	102	23	51.5695	81.6	30.0305	< 0.0001		2382	Phage transcriptional regulator,Phage transcriptio	34	189	0	125	15.2466	0	-15.2466	< 0.0001
											2673	translation initiation factor IF-3,translation ini	6	217	0	125	2.69058	0	-2.69058	0.0917		1925	transcriptional regulator,transcriptional regulato	10	213	43	82	4.4843	34.4	29.9157	< 0.0001		2616	transcriptional regulator,transcriptional regulato	34	189	0	125	15.2466	0	-15.2466	< 0.0001
											2674	hypothetical protein,hypothetical protein,hypothet	6	217	0	125	2.69058	0	-2.69058	0.0917		1536	hypothetical protein,hypothetical protein,hypothet	36	187	57	68	16.1435	45.6	29.4565	< 0.0001		642	alanine dehydrogenase,alanine dehydrogenase,alanin	217	6	103	22	97.3094	82.4	-14.9094	< 0.0001
											2675	hypothetical protein,hypothetical protein,hypothet	6	217	0	125	2.69058	0	-2.69058	0.0917		175	phage holin, LL-H family,phage holin, LL-H family,	86	137	85	40	38.565	68	29.435	< 0.0001		1036	GNAT family acetyltransferase,GNAT family acetyltr	217	6	103	22	97.3094	82.4	-14.9094	< 0.0001
											2948	hypothetical protein,hypothetical protein,hypothet	6	217	0	125	2.69058	0	-2.69058	0.0917		58	phage protein,phage protein,phage protein,phage pr	90	133	87	38	40.3587	69.6	29.2413	< 0.0001		1801	TfoX N- domain family protein,TfoX N- domain famil	217	6	103	22	97.3094	82.4	-14.9094	< 0.0001
											2279	hypothetical protein,hypothetical protein,hypothet	6	217	0	125	2.69058	0	-2.69058	0.0917		2259	hypothetical protein,hypothetical protein,hypothet	17	206	46	79	7.62332	36.8	29.1767	< 0.0001		1783	peptide ABC transporter ATP-binding protein/permea	33	190	0	125	14.7982	0	-14.7982	< 0.0001
											2492	hypothetical protein,hypothetical protein,hypothet	6	217	0	125	2.69058	0	-2.69058	0.0917		1308	hypothetical protein,hypothetical protein,hypothet	17	206	46	79	7.62332	36.8	29.1767	< 0.0001		2192	hypothetical protein,hypothetical protein,hypothet	33	190	0	125	14.7982	0	-14.7982	< 0.0001
											2098	hypothetical protein,hypothetical protein,hypothet	5	218	0	125	2.24215	0	-2.24215	0.1643		1831	hypothetical protein,hypothetical protein,hypothet	17	206	46	79	7.62332	36.8	29.1767	< 0.0001		2193	Cell wall surface anchored protein,Cell wall surfa	33	190	0	125	14.7982	0	-14.7982	< 0.0001
											2141	acetyl transferase,acetyl transferase,acetyl trans	5	218	0	125	2.24215	0	-2.24215	0.1643		1611	hypothetical protein,hypothetical protein,hypothet	14	209	44	81	6.27803	35.2	28.922	< 0.0001		2381	Streptolysin S biosynthesis protein,Streptolysin S	33	190	0	125	14.7982	0	-14.7982	< 0.0001
											2292	histidyl-tRNA synthetase,histidyl-tRNA synthetase,	5	218	0	125	2.24215	0	-2.24215	0.1643		1799	capsular polysaccharide synthesis protein,capsular	7	216	40	85	3.13901	32	28.861	< 0.0001		2383	hypothetical protein,hypothetical protein,hypothet	33	190	0	125	14.7982	0	-14.7982	< 0.0001
											2321	hexapeptide repeat-containing transferase,hexapept	5	218	0	125	2.24215	0	-2.24215	0.1643		1372	phage protein,hypothetical protein,phage protein,p	18	205	46	79	8.07175	36.8	28.7283	< 0.0001		2392	YcaO-like family protein,YcaO-like family protein,	33	190	0	125	14.7982	0	-14.7982	< 0.0001
											2508	Xylose isomerase-like TIM barrel,Xylose isomerase-	5	218	0	125	2.24215	0	-2.24215	0.1643		2069	phage protein,phage protein,phage protein,phage pr	20	203	47	78	8.96861	37.6	28.6314	< 0.0001		2612	hypothetical protein,hypothetical protein,hypothet	33	190	0	125	14.7982	0	-14.7982	< 0.0001
											2524	Uncharacterized proteins, LmbE homologs,Uncharacte	5	218	0	125	2.24215	0	-2.24215	0.1643		2076	hypothetical protein,hypothetical protein,hypothet	17	206	45	80	7.62332	36	28.3767	< 0.0001		2613	oligosaccharide repeat unit polymerase,oligosaccha	33	190	0	125	14.7982	0	-14.7982	< 0.0001
											2805	hypothetical protein,hypothetical protein,hypothet	5	218	0	125	2.24215	0	-2.24215	0.1643		104	glucosyl-1-phosphate transferase,glucosyl-1-phosph	160	63	125	0	71.7489	100	28.2511	< 0.0001		2615	hypothetical protein,hypothetical protein,hypothet	33	190	0	125	14.7982	0	-14.7982	< 0.0001
											2293	polysaccharide polymerase,oligosaccharide repeat u	5	218	0	125	2.24215	0	-2.24215	0.1643		1703	phage integrase,phage integrase,phage integrase,ph	12	211	42	83	5.38117	33.6	28.2188	< 0.0001		2618	hypothetical protein,hypothetical protein,hypothet	33	190	0	125	14.7982	0	-14.7982	< 0.0001
											2582	hypothetical protein,hypothetical protein,hypothet	5	218	0	125	2.24215	0	-2.24215	0.1643		1811	phage protein,phage protein,phage protein,phage pr	7	216	39	86	3.13901	31.2	28.061	< 0.0001		2619	hypothetical protein,hypothetical protein,hypothet	33	190	0	125	14.7982	0	-14.7982	< 0.0001
											2730	phage protein,phage protein,phage protein,phage pr	5	218	0	125	2.24215	0	-2.24215	0.1643		1032	hypothetical protein,hypothetical protein,hypothet	20	203	46	79	8.96861	36.8	27.8314	< 0.0001		2622	hypothetical protein,hypothetical protein,hypothet	33	190	0	125	14.7982	0	-14.7982	< 0.0001
											2451	hypothetical protein,hypothetical protein,hypothet	5	218	0	125	2.24215	0	-2.24215	0.1643		2483	hypothetical protein,hypothetical protein,hypothet	20	203	46	79	8.96861	36.8	27.8314	< 0.0001		2623	hypothetical protein,hypothetical protein,hypothet	33	190	0	125	14.7982	0	-14.7982	< 0.0001
											2678	KilA domain-containing protein,KilA domain-contain	5	218	0	125	2.24215	0	-2.24215	0.1643		1726	hypothetical protein,hypothetical protein,hypothet	19	204	45	80	8.52018	36	27.4798	< 0.0001		2624	Lantibiotic biosynthesis protein,Lantibiotic biosy	33	190	0	125	14.7982	0	-14.7982	< 0.0001
											2679	hypothetical protein,hypothetical protein,hypothet	5	218	0	125	2.24215	0	-2.24215	0.1643		1052	capsular polysaccharide biosynthesis protein,capsu	21	202	46	79	9.41704	36.8	27.383	< 0.0001		1868	alanine dehydrogenase,alanine dehydrogenase,alanin	216	7	103	22	96.861	82.4	-14.461	< 0.0001
											2680	N-6 DNA methylase,N-6 DNA methylase,N-6 DNA methyl	5	218	0	125	2.24215	0	-2.24215	0.1643		1918	phage protein,phage protein,phage protein,phage pr	7	216	38	87	3.13901	30.4	27.261	< 0.0001		2620	hypothetical protein,hypothetical protein,hypothet	32	191	0	125	14.3498	0	-14.3498	< 0.0001
											2319	cell wall biosynthesis glycosyltransferase,cell wa	4	219	0	125	1.79372	0	-1.79372	0.3011		1609	hypothetical protein,hypothetical protein,hypothet	7	216	38	87	3.13901	30.4	27.261	< 0.0001		2621	hypothetical protein,hypothetical protein,hypothet	32	191	0	125	14.3498	0	-14.3498	< 0.0001
											2575	hypothetical protein,hypothetical protein,hypothet	4	219	0	125	1.79372	0	-1.79372	0.3011		1613	phage protein,phage protein,phage protein,phage pr	7	216	38	87	3.13901	30.4	27.261	< 0.0001		726	hypothetical protein,hypothetical protein,hypothet	220	3	106	19	98.6547	84.8	-13.8547	< 0.0001
											2585	putative OLD family ATP-dependent endonuclease,put	4	219	0	125	1.79372	0	-1.79372	0.3011		1711	putative helicase,putative helicase,putative helic	7	216	38	87	3.13901	30.4	27.261	< 0.0001		2239	serotype 3 capsule synthase,serotype 3 capsule syn	30	193	0	125	13.4529	0	-13.4529	< 0.0001
											2313	hypothetical protein,hypothetical protein,hypothet	4	219	0	125	1.79372	0	-1.79372	0.3011		1816	hypothetical protein,hypothetical protein,hypothet	7	216	38	87	3.13901	30.4	27.261	< 0.0001		2240	IS1548 transposase,IS1548 transposase,IS1548 trans	30	193	0	125	13.4529	0	-13.4529	< 0.0001
											2583	hypothetical protein,hypothetical protein,hypothet	4	219	0	125	1.79372	0	-1.79372	0.3011		1817	hypothetical protein,hypothetical protein,hypothet	7	216	38	87	3.13901	30.4	27.261	< 0.0001		1041	cytoplasmic protein,cytoplasmic protein,cytoplasmi	212	11	103	22	95.0673	82.4	-12.6673	< 0.0001
											2947	Restriction endonuclease BpuJI - N terminal,Restri	4	219	0	125	1.79372	0	-1.79372	0.3011		1910	hypothetical protein,hypothetical protein,hypothet	7	216	38	87	3.13901	30.4	27.261	< 0.0001		2481	hypothetical protein,hypothetical protein,hypothet	26	197	0	125	11.6592	0	-11.6592	< 0.0001
											2949	UDP-N-acetylglucosamine 2-epimerase,UDP-N-acetylgl	4	219	0	125	1.79372	0	-1.79372	0.3011		2052	phage protein,phage protein,phage protein,phage pr	7	216	38	87	3.13901	30.4	27.261	< 0.0001		1321	response regulator,response regulator,response reg	223	0	111	14	100	88.8	-11.2	< 0.0001
											2614	hypothetical protein,hypothetical protein,hypothet	4	219	0	125	1.79372	0	-1.79372	0.3011		2056	hypothetical protein,hypothetical protein,hypothet	7	216	38	87	3.13901	30.4	27.261	< 0.0001		1605	ABC transporter ATP-binding protein,ABC transporte	221	2	110	15	99.1031	88	-11.1031	< 0.0001
											2284	glycosyl transferase family protein,beta-N-acetylg	4	219	0	125	1.79372	0	-1.79372	0.3011		2209	phage protein,phage protein,phage protein,phage pr	7	216	38	87	3.13901	30.4	27.261	< 0.0001		670	lactoylglutathione lyase,lactoylglutathione lyase,	221	2	110	15	99.1031	88	-11.1031	< 0.0001
											2742	membrane protein,membrane protein,membrane protein	4	219	0	125	1.79372	0	-1.79372	0.3011		2411	phage protein,phage protein,phage protein,phage pr	7	216	38	87	3.13901	30.4	27.261	< 0.0001		53	lantibiotic export protein,multidrug resistance pr	220	3	110	15	98.6547	88	-10.6547	< 0.0001
											2743	putative repeating unit polymerase,putative repeat	4	219	0	125	1.79372	0	-1.79372	0.3011		2359	hypothetical protein,hypothetical protein,hypothet	7	216	38	87	3.13901	30.4	27.261	< 0.0001		1934	hypothetical protein,hypothetical protein,hypothet	23	200	0	125	10.3139	0	-10.3139	< 0.0001
											2744	glycosyl transferase,glycosyl transferase,glycosyl	4	219	0	125	1.79372	0	-1.79372	0.3011		1529	replication protein,replication protein,replicatio	8	215	38	87	3.58744	30.4	26.8126	< 0.0001		2071	endonuclease/exonuclease/phosphatase,hypothetical	23	200	0	125	10.3139	0	-10.3139	< 0.0001
											2745	mannonate dehydratase,mannonate dehydratase,mannon	4	219	0	125	1.79372	0	-1.79372	0.3011		1710	phage protein,phage protein,phage protein,phage pr	8	215	38	87	3.58744	30.4	26.8126	< 0.0001		1955	hypothetical protein,hypothetical protein,hypothet	23	200	0	125	10.3139	0	-10.3139	< 0.0001
											2747	hypothetical protein,hypothetical protein,hypothet	4	219	0	125	1.79372	0	-1.79372	0.3011		1812	hypothetical protein,hypothetical protein,hypothet	8	215	38	87	3.58744	30.4	26.8126	< 0.0001		2479	Branched chain amino acid aminotransferase,Branche	23	200	0	125	10.3139	0	-10.3139	< 0.0001
											2748	glucuronate isomerase,glucuronate isomerase,glucur	4	219	0	125	1.79372	0	-1.79372	0.3011		1943	phage protein,phage protein,phage protein,phage pr	31	192	50	75	13.9013	40	26.0987	< 0.0001		2480	hypothetical protein,hypothetical protein,hypothet	23	200	0	125	10.3139	0	-10.3139	< 0.0001
											2749	hypothetical protein,hypothetical protein,hypothet	4	219	0	125	1.79372	0	-1.79372	0.3011		610	serine/threonine protein kinase,serine/threonine p	49	174	60	65	21.9731	48	26.0269	< 0.0001		2482	Phosphonopyruvate hydrolase,Phosphonopyruvate hydr	23	200	0	125	10.3139	0	-10.3139	< 0.0001
											2750	putative asparagine synthetase,putative asparagine	4	219	0	125	1.79372	0	-1.79372	0.3011		76	gp24,gp24,gp24,gp24,gp24,gp24,gp24,gp24,gp24,gp24,	82	141	78	47	36.7713	62.4	25.6287	< 0.0001		2713	hypothetical protein,hypothetical protein,hypothet	23	200	0	125	10.3139	0	-10.3139	< 0.0001
											2751	phosphoglycolate phosphatase,phosphoglycolate phos	4	219	0	125	1.79372	0	-1.79372	0.3011		1820	hypothetical protein,hypothetical protein,hypothet	25	198	46	79	11.2108	36.8	25.5892	< 0.0001		2714	nucleoside diphosphate kinase,nucleoside diphospha	23	200	0	125	10.3139	0	-10.3139	< 0.0001
											2752	sugar/sodium symporter,sugar/sodium symporter,suga	4	219	0	125	1.79372	0	-1.79372	0.3011		1451	phage protein,phage protein,phage protein,phage pr	20	203	43	82	8.96861	34.4	25.4314	< 0.0001		2715	acyl carrier protein,acyl carrier protein,acyl car	23	200	0	125	10.3139	0	-10.3139	< 0.0001
											2753	membrane protein,membrane protein,membrane protein	4	219	0	125	1.79372	0	-1.79372	0.3011		866	phage protein,phage protein,phage protein,phage pr	47	176	58	67	21.0762	46.4	25.3238	< 0.0001		2716	tRNA synthetase,tRNA synthetase,tRNA synthetase,tR	23	200	0	125	10.3139	0	-10.3139	< 0.0001
											2754	hypothetical protein,hypothetical protein,hypothet	4	219	0	125	1.79372	0	-1.79372	0.3011		2136	bacteriocin BlpO,bacteriocin BlpO,bacteriocin BlpO	81	142	77	48	36.3229	61.6	25.2771	< 0.0001		2718	Acetylornithine aminotransferase,Acetylornithine a	23	200	0	125	10.3139	0	-10.3139	< 0.0001
											2756	hypothetical protein,hypothetical protein,hypothet	4	219	0	125	1.79372	0	-1.79372	0.3011		1365	mitochondrial precursor proteins import receptor,h	8	215	36	89	3.58744	28.8	25.2126	< 0.0001		2719	Phosphonopyruvate decarboxylase,Phosphonopyruvate	23	200	0	125	10.3139	0	-10.3139	< 0.0001
											2757	hypothetical protein,hypothetical protein,hypothet	4	219	0	125	1.79372	0	-1.79372	0.3011		1861	polysaccharide polymerase,polysaccharide polymeras	3	220	33	92	1.34529	26.4	25.0547	< 0.0001		537	ABC transporter ATP-binding protein,ABC transporte	223	0	113	12	100	90.4	-9.6	< 0.0001
											2455	virulence protein,virulence protein,virulence prot	4	219	0	125	1.79372	0	-1.79372	0.3011		838	ABC transporter substrate-binding protein,ABC tran	125	98	101	24	56.0538	80.8	24.7462	< 0.0001		1025	RelE/StbE family addiction module toxin,RelE/StbE	223	0	115	10	100	92	-8	< 0.0001
											2457	hypothetical protein,hypothetical protein,hypothet	4	219	0	125	1.79372	0	-1.79372	0.3011		46	DNA or RNA helicases of superfamily II,DNA or RNA	109	114	92	33	48.8789	73.6	24.7211	< 0.0001		1773	hypothetical protein,hypothetical protein,hypothet	223	0	115	10	100	92	-8	< 0.0001
											2462	hypothetical protein,hypothetical protein,hypothet	4	219	0	125	1.79372	0	-1.79372	0.3011		57	Group II intron maturase,Group II intron maturase,	159	64	120	5	71.3004	96	24.6996	< 0.0001		853	hypothetical protein,hypothetical protein,hypothet	223	0	119	6	100	95.2	-4.8	< 0.0001
											2685	site-specific DNA-methyltransferase restriction-mo	4	219	0	125	1.79372	0	-1.79372	0.3011		1042	cobyric acid synthase CbiP,cobyric acid synthase C	81	142	76	49	36.3229	60.8	24.4771	< 0.0001		931	PhoU family,PhoU family,PhoU family,PhoU family,Ph	143	80	53	72	64.1256	42.4	-21.7256	0.0001
											2689	putative histidine kinase,putative histidine kinas	4	219	0	125	1.79372	0	-1.79372	0.3011		2258	phage replication protein,phage replication protei	15	208	39	86	6.72646	31.2	24.4735	< 0.0001		444	ABC transporter permease,ABC transporter permease,	137	86	50	75	61.435	40	-21.435	0.0001
											2694	hypothetical protein,hypothetical protein,hypothet	4	219	0	125	1.79372	0	-1.79372	0.3011		2466	hypothetical protein,hypothetical protein,hypothet	12	211	37	88	5.38117	29.6	24.2188	< 0.0001		747	ABC transporter substrate-binding protein,ABC tran	137	86	50	75	61.435	40	-21.435	0.0001
											2204	hypothetical protein,hypothetical protein,hypothet	4	219	0	125	1.79372	0	-1.79372	0.3011		2470	ParB-like nuclease domain,ParB-like nuclease domai	12	211	37	88	5.38117	29.6	24.2188	< 0.0001		819	ABC transporter ATPase,ABC transporter ATPase,ABC	137	86	50	75	61.435	40	-21.435	0.0001
											2690	transcriptional regulator, AlpA family,transcripti	4	219	0	125	1.79372	0	-1.79372	0.3011		1830	hypothetical protein,hypothetical protein,hypothet	14	209	38	87	6.27803	30.4	24.122	< 0.0001		1526	dihydrolipoamide dehydrogenase,dihydrolipoamide de	72	151	17	108	32.287	13.6	-18.687	0.0001
											2498	hypothetical protein,hypothetical protein,hypothet	4	219	0	125	1.79372	0	-1.79372	0.3011		1712	acetyltransferase,acetyltransferase,acetyltransfer	64	159	66	59	28.6996	52.8	24.1004	< 0.0001		1900	hypothetical protein,hypothetical protein,hypothet	72	151	17	108	32.287	13.6	-18.687	0.0001
											2184	DNA translocase FtsK,DNA translocase FtsK,DNA tran	3	220	0	125	1.34529	0	-1.34529	0.5557		1921	hypothetical protein,hypothetical protein,hypothet	49	174	57	68	21.9731	45.6	23.6269	< 0.0001		1994	diadenosine tetraphosphate,diadenosine tetraphosph	72	151	17	108	32.287	13.6	-18.687	0.0001
											2249	Endonuclease/Exonuclease/phosphatase family,Endonu	3	220	0	125	1.34529	0	-1.34529	0.5557		67	putative glycosyltransferase,glycosyl transferase	69	154	68	57	30.9417	54.4	23.4583	< 0.0001		1748	hypothetical protein,hypothetical protein,hypothet	206	17	97	28	92.3767	77.6	-14.7767	0.0001
											2456	hypothetical protein,hypothetical protein,hypothet	3	220	0	125	1.34529	0	-1.34529	0.5557		1715	hypothetical protein,hypothetical protein,hypothet	3	220	31	94	1.34529	24.8	23.4547	< 0.0001		833	transcriptional activator, Rgg/GadR/MutR family pr	93	130	27	98	41.704	21.6	-20.104	0.0002
											2746	hypothetical protein,hypothetical protein,hypothet	3	220	0	125	1.34529	0	-1.34529	0.5557		1521	hypothetical protein,hypothetical protein,hypothet	171	52	125	0	76.6816	100	23.3184	< 0.0001		2199	cytidine deaminase,Cytidine deaminase,Cytidine dea	71	152	17	108	31.8386	13.6	-18.2386	0.0002
											2755	hypothetical protein,hypothetical protein,hypothet	3	220	0	125	1.34529	0	-1.34529	0.5557		1942	holliday junction resolvase,holliday junction reso	27	196	44	81	12.1076	35.2	23.0924	< 0.0001		1806	ABC transporter substrate-binding protein,ABC tran	70	153	17	108	31.3901	13.6	-17.7901	0.0002
											2371	nucleotidyltransferase,nucleotidyltransferase,nucl	3	220	0	125	1.34529	0	-1.34529	0.5557		303	preprotein translocase subunit SecY,preprotein tra	70	153	68	57	31.3901	54.4	23.0099	< 0.0001		2389	hypothetical protein,hypothetical protein,hypothet	66	157	15	110	29.5964	12	-17.5964	0.0002
											2386	nucleotide sugar dehydratase,nucleotide sugar dehy	3	220	0	125	1.34529	0	-1.34529	0.5557		336	Glycosyl transferase,Glycosyl transferase,Glycosyl	70	153	68	57	31.3901	54.4	23.0099	< 0.0001		865	hypothetical protein,hypothetical protein,hypothet	174	49	74	51	78.0269	59.2	-18.8269	0.0003
											2526	hypothetical protein,hypothetical protein,hypothet	3	220	0	125	1.34529	0	-1.34529	0.5557		339	GtfB,GtfB,GtfB,GtfB,GtfB,GtfB,GtfB,GtfB,GtfB,GtfB,	70	153	68	57	31.3901	54.4	23.0099	< 0.0001		1148	transcriptional regulator,transcriptional regulato	174	49	74	51	78.0269	59.2	-18.8269	0.0003
											2560	hypothetical protein,hypothetical protein,hypothet	3	220	0	125	1.34529	0	-1.34529	0.5557		623	accessory secretory protein Asp1,accessory secreto	70	153	68	57	31.3901	54.4	23.0099	< 0.0001		1549	Predicted integral membrane protein,Predicted inte	76	147	20	105	34.0807	16	-18.0807	0.0003
											2850	hypothetical protein,hypothetical protein,hypothet	3	220	0	125	1.34529	0	-1.34529	0.5557		639	accessory secretory protein Asp2,accessory secreto	70	153	68	57	31.3901	54.4	23.0099	< 0.0001		157	McrBC 5-methylcytosine restriction system componen	219	4	111	14	98.2063	88.8	-9.40628	0.0003
											2851	chloramphenicol O-acetyltransferase,chloramphenico	3	220	0	125	1.34529	0	-1.34529	0.5557		657	glycosyl transferase,glycosyl transferase,glycosyl	70	153	68	57	31.3901	54.4	23.0099	< 0.0001		1940	hypothetical protein,hypothetical protein,hypothet	19	204	0	125	8.52018	0	-8.52018	0.0003
											2852	hypothetical protein,hypothetical protein,hypothet	3	220	0	125	1.34529	0	-1.34529	0.5557		775	glycosyl transferase, family 2,glycosyl transferas	70	153	68	57	31.3901	54.4	23.0099	< 0.0001		2434	hypothetical protein,hypothetical protein,hypothet	40	183	6	119	17.9372	4.8	-13.1372	0.0004
											2395	Eps9G,Eps9G,Eps9G	3	220	0	125	1.34529	0	-1.34529	0.5557		1116	accessory secretory protein Asp3,accessory secreto	70	153	68	57	31.3901	54.4	23.0099	< 0.0001		564	phage protein,phage protein, point mutation,phage	211	12	104	21	94.6188	83.2	-11.4188	0.0004
											2580	lipopolysaccharide 1,2-N-acetylglucosaminetransfer	3	220	0	125	1.34529	0	-1.34529	0.5557		2151	hypothetical protein,hypothetical protein,hypothet	70	153	68	57	31.3901	54.4	23.0099	< 0.0001		1094	adenylosuccinate lyase,adenylosuccinate lyase,aden	217	6	109	16	97.3094	87.2	-10.1094	0.0004
											2927	exopolysaccharide biosynthesis protein, membrane p	3	220	0	125	1.34529	0	-1.34529	0.5557		1926	DNA-binding phage protein,DNA-binding phage protei	6	217	32	93	2.69058	25.6	22.9094	< 0.0001		2252	hypothetical protein,hypothetical protein,hypothet	18	205	0	125	8.07175	0	-8.07175	0.0005
											2929	Lipid A core - O-antigen ligase and related enzyme	3	220	0	125	1.34529	0	-1.34529	0.5557		1647	ss-1,4-galactosyltransferase,ss-1,4-galactosyltran	8	215	33	92	3.58744	26.4	22.8126	< 0.0001		2014	bacteriocin BlpK,bacteriocin BlpK,bacteriocin BlpK	25	198	2	123	11.2108	1.6	-9.61076	0.0007
											2398	DNA modification methylase,DNA modification methyl	3	220	0	125	1.34529	0	-1.34529	0.5557		2143	ABC-type phosphate transport system, ATPase compon	23	200	41	84	10.3139	32.8	22.4861	< 0.0001		149	cobalt ABC transporter ATPase component, CbiO,coba	217	6	110	15	97.3094	88	-9.30942	0.0008
											2774	restriction enzyme,restriction enzyme,restriction	3	220	0	125	1.34529	0	-1.34529	0.5557		1852	hypothetical protein,hypothetical protein,hypothet	66	157	65	60	29.5964	52	22.4036	< 0.0001		666	major facilitator superfamily permease,major facil	217	6	110	15	97.3094	88	-9.30942	0.0008
											2904	Lipid A core - O-antigen ligase and related enzyme	3	220	0	125	1.34529	0	-1.34529	0.5557		1736	hypothetical protein,hypothetical protein,hypothet	25	198	42	83	11.2108	33.6	22.3892	< 0.0001		2441	hypothetical protein,hypothetical protein,hypothet	21	202	1	124	9.41704	0.8	-8.61704	0.0009
											2017	long-chain-fatty-acid--CoA ligase,long-chain-fatty	3	220	0	125	1.34529	0	-1.34529	0.5557		2468	N-6 DNA methylase,N-6 DNA methylase,N-6 DNA methyl	2	221	29	96	0.896861	23.2	22.3031	< 0.0001		2442	phage protein,phage protein,phage protein,phage pr	21	202	1	124	9.41704	0.8	-8.61704	0.0009
											2676	site-specific recombinase,site-specific recombinas	3	220	0	125	1.34529	0	-1.34529	0.5557		2194	hypothetical protein,hypothetical protein,hypothet	52	171	57	68	23.3184	45.6	22.2816	< 0.0001		2132	putative glycosyltransferase,putative glycosyltran	16	207	0	125	7.17489	0	-7.17489	0.0009
											2484	putative glycerol phosphotransferase,putative glyc	3	220	0	125	1.34529	0	-1.34529	0.5557		1553	putative metal-dependent membrane protease,putativ	90	133	78	47	40.3587	62.4	22.0413	< 0.0001		2245	hypothetical protein,hypothetical protein,hypothet	24	199	2	123	10.7623	1.6	-9.16233	0.0011
											2354	Multidrug resistance protein mdtK,Multidrug resist	2	221	0	125	0.896861	0	-0.896861	0.5383		1055	integrase/recombinase, phage integrase family prot	133	90	102	23	59.6413	81.6	21.9587	< 0.0001		1986	phosphosugar-binding transcriptional regulator,pho	76	147	22	103	34.0807	17.6	-16.4807	0.0012
											2402	flippase Wzx,flippase Wzx	2	221	0	125	0.896861	0	-0.896861	0.5383		48	type I restriction-modification system subunit S,t	110	113	89	36	49.3274	71.2	21.8726	< 0.0001		1911	Domain of unknown function (DUF3173),Domain of unk	30	193	4	121	13.4529	3.2	-10.2529	0.0013
											2360	hypothetical protein,hypothetical protein	2	221	0	125	0.896861	0	-0.896861	0.5383		174	Leader peptidase,Leader peptidase,Leader peptidase	169	54	122	3	75.7848	97.6	21.8152	< 0.0001		2286	glycosyltransferase,glycosyltransferase,glycosyltr	15	208	0	125	6.72646	0	-6.72646	0.0015
											2447	FtsK/SpoIIIE family protein,FtsK/SpoIIIE family pr	2	221	0	125	0.896861	0	-0.896861	0.5383		982	hypothetical protein,hypothetical protein,hypothet	130	93	100	25	58.296	80	21.704	< 0.0001		2529	hypothetical protein,hypothetical protein,hypothet	15	208	0	125	6.72646	0	-6.72646	0.0015
											2458	hypothetical protein,hypothetical protein	2	221	0	125	0.896861	0	-0.896861	0.5383		1127	sortase-like acyltransferase,sortase-like acyltran	175	48	125	0	78.4753	100	21.5247	< 0.0001		2530	hypothetical protein,hypothetical protein,hypothet	15	208	0	125	6.72646	0	-6.72646	0.0015
											2461	hypothetical protein,hypothetical protein	2	221	0	125	0.896861	0	-0.896861	0.5383		1594	hypothetical protein,hypothetical protein,hypothet	70	153	66	59	31.3901	52.8	21.4099	< 0.0001		1219	30S ribosomal protein S15,30S ribosomal protein S1	222	1	117	8	99.5516	93.6	-5.95157	0.0015
											2688	hypothetical protein,hypothetical protein	2	221	0	125	0.896861	0	-0.896861	0.5383		169	hypothetical protein,hypothetical protein,hypothet	170	53	122	3	76.2332	97.6	21.3668	< 0.0001		1062	phage-associated protein,phage-associated protein,	91	132	30	95	40.8072	24	-16.8072	0.0016
											2693	hypothetical protein,hypothetical protein	2	221	0	125	0.896861	0	-0.896861	0.5383		372	IS1202 transposase,IS1202 transposase,IS1202 trans	17	206	36	89	7.62332	28.8	21.1767	< 0.0001		1815	hypothetical protein,hypothetical protein,hypothet	59	164	15	110	26.4574	12	-14.4574	0.0016
											2733	hypothetical protein,hypothetical protein	2	221	0	125	0.896861	0	-0.896861	0.5383		2214	phage protein,phage protein,phage protein,phage pr	19	204	37	88	8.52018	29.6	21.0798	< 0.0001		1645	D-alanine--D-alanine ligase B (D-alanylalanine syn	36	187	6	119	16.1435	4.8	-11.3435	0.0017
											2734	Protein of unknown function (DUF3644),Protein of u	2	221	0	125	0.896861	0	-0.896861	0.5383		1832	hypothetical protein,hypothetical protein,hypothet	16	207	35	90	7.17489	28	20.8251	< 0.0001		841	branched-chain amino acid transport protein,branch	213	10	107	18	95.5157	85.6	-9.9157	0.0017
											2735	hypothetical protein,hypothetical protein	2	221	0	125	0.896861	0	-0.896861	0.5383		2054	phage protein,phage protein,phage protein,phage pr	0	223	26	99	0	20.8	20.8	< 0.0001		830	dTDP-4-keto-L-rhamnose reductase RmlD,dTDP-4-keto-	120	103	46	79	53.8117	36.8	-17.0117	0.0025
											2452	hypothetical protein,hypothetical protein	2	221	0	125	0.896861	0	-0.896861	0.5383		547	Asparagine synthase family protein,Asparagine synt	175	48	124	1	78.4753	99.2	20.7247	< 0.0001		870	UDP-glucuronate 5'-epimerase,dTDP-glucose 4,6-dehy	120	103	46	79	53.8117	36.8	-17.0117	0.0025
											2683	6-phospho 3-hexuloisomerase,6-phospho 3-hexuloisom	2	221	0	125	0.896861	0	-0.896861	0.5383		834	hypothetical protein,hypothetical protein,hypothet	168	55	120	5	75.3363	96	20.6637	< 0.0001		884	glucose-1-phosphate thymidylyltransferase,glucose-	120	103	46	79	53.8117	36.8	-17.0117	0.0025
											2684	transposase,transposase	2	221	0	125	0.896861	0	-0.896861	0.5383		650	putative metal-dependent membrane protease,putativ	177	46	125	0	79.3722	100	20.6278	< 0.0001		1359	dTDP-4-dehydrorhamnose 3,5-epimerase,dTDP-4-dehydr	120	103	46	79	53.8117	36.8	-17.0117	0.0025
											2691	PTS system galactitol-specific transporter subunit	2	221	0	125	0.896861	0	-0.896861	0.5383		1371	gp27,gp27,gp27,gp27,gp27,gp27,gp27,gp27,gp27,gp27,	47	176	52	73	21.0762	41.6	20.5238	< 0.0001		2717	hypothetical protein,hypothetical protein,hypothet	18	205	1	124	8.07175	0.8	-7.27175	0.0027
											2692	Uncharacterized conserved protein,Uncharacterized	2	221	0	125	0.896861	0	-0.896861	0.5383		2422	hypothetical protein,hypothetical protein,hypothet	17	206	35	90	7.62332	28	20.3767	< 0.0001		1557	ISSpo8 transposase,ISSpo8 transposase,ISSpo8 trans	220	3	115	10	98.6547	92	-6.65471	0.0027
											2228	ISL3 family transposase,ISL3 family transposase,IS	2	221	0	125	0.896861	0	-0.896861	0.5383		2648	hypothetical protein,hypothetical protein,hypothet	17	206	35	90	7.62332	28	20.3767	< 0.0001		1899	Uncharacterized protein conserved in bacteria,Unch	77	146	24	101	34.5291	19.2	-15.3291	0.003
											2420	mercuric resistance operon regulatory protein MerR	2	221	0	125	0.896861	0	-0.896861	0.5383		1824	UDP-N-acetyl-D-mannosamine transferase,UDP-N-acety	17	206	35	90	7.62332	28	20.3767	< 0.0001		2171	type II restriction-modification system regulatory	141	82	58	67	63.2287	46.4	-16.8287	0.0032
											2567	hypothetical protein,hypothetical protein	2	221	0	125	0.896861	0	-0.896861	0.5383		978	hypothetical protein,hypothetical protein,hypothet	155	68	112	13	69.5067	89.6	20.0933	< 0.0001		1530	Integrase,Integrase,Integrase,Integrase,Integrase,	28	195	4	121	12.5561	3.2	-9.35605	0.0033
											2796	hypothetical protein,hypothetical protein	2	221	0	125	0.896861	0	-0.896861	0.5383		2419	capsular polysaccharide biosynthesis protein Cps4G	0	223	25	100	0	20	20	< 0.0001		1362	hypothetical protein,hypothetical protein,hypothet	115	108	44	81	51.5695	35.2	-16.3695	0.0036
											2890	hypothetical protein,hypothetical protein	2	221	0	125	0.896861	0	-0.896861	0.5383		2421	polysaccharide transporter,polysaccharide transpor	0	223	25	100	0	20	20	< 0.0001		1221	hypothetical protein,Uncharacterized protein conse	73	150	23	102	32.7354	18.4	-14.3354	0.0041
											2891	Exopolysaccharide biosynthesis protein,Exopolysacc	2	221	0	125	0.896861	0	-0.896861	0.5383		2423	polysaccharide pyruvyl transferase CsaB,polysaccha	0	223	25	100	0	20	20	< 0.0001		1807	Uncharacterized protein conserved in bacteria,Unch	73	150	23	102	32.7354	18.4	-14.3354	0.0041
											2892	hypothetical protein,hypothetical protein	2	221	0	125	0.896861	0	-0.896861	0.5383		2651	hypothetical protein,hypothetical protein,hypothet	0	223	25	100	0	20	20	< 0.0001		2066	hypothetical protein,hypothetical protein,hypothet	53	170	14	111	23.7668	11.2	-12.5668	0.0044
											2587	hypothetical protein,hypothetical protein	2	221	0	125	0.896861	0	-0.896861	0.5383		556	transporter major facilitator family protein,trans	156	67	112	13	69.9552	89.6	19.6448	< 0.0001		1965	IS1380-Spn1 transposase,IS1380-Spn1 transposase,IS	17	206	1	124	7.62332	0.8	-6.82332	0.0045
											2311	cell surface-anchored thioredoxin,cell surface-anc	2	221	0	125	0.896861	0	-0.896861	0.5383		974	Cro/CI family transcriptional regulator,putative t	174	49	122	3	78.0269	97.6	19.5731	< 0.0001		2309	hypothetical protein,hypothetical protein,hypothet	17	206	1	124	7.62332	0.8	-6.82332	0.0045
											2576	cell surface-anchored thioredoxin,cell surface-anc	2	221	0	125	0.896861	0	-0.896861	0.5383		461	methyltransferase small domain superfamily,methylt	180	43	125	0	80.7175	100	19.2825	< 0.0001		2566	hypothetical protein,hypothetical protein,hypothet	17	206	1	124	7.62332	0.8	-6.82332	0.0045
											2571	Gp21 protein,Gp21 protein	2	221	0	125	0.896861	0	-0.896861	0.5383		2064	Predicted NTPase (NACHT family),Predicted NTPase (	2	221	25	100	0.896861	20	19.1031	< 0.0001		2886	hypothetical protein,hypothetical protein,hypothet	17	206	1	124	7.62332	0.8	-6.82332	0.0045
											2562	hypothetical protein,hypothetical protein	2	221	0	125	0.896861	0	-0.896861	0.5383		2131	capsular polysaccharide biosynthesis protein Cps4H	2	221	25	100	0.896861	20	19.1031	< 0.0001		659	ATP-dependent exoDNAse (exonuclease V) subunit alp	95	128	34	91	42.6009	27.2	-15.4009	0.0054
											2993	peptidase,peptidase	2	221	0	125	0.896861	0	-0.896861	0.5383		568	SpeK,SpeK,SpeK,SpeK,SpeK,SpeK,SpeK,SpeK,SpeK,SpeK,	177	46	123	2	79.3722	98.4	19.0278	< 0.0001		2533	DEAD-DEAH box helicase domain-containing protein,D	13	210	0	125	5.8296	0	-5.8296	0.0054
											2994	hypothetical protein,hypothetical protein	2	221	0	125	0.896861	0	-0.896861	0.5383		136	hypothetical protein,hypothetical protein,hypothet	177	46	123	2	79.3722	98.4	19.0278	< 0.0001		2812	hypothetical protein,hypothetical protein,hypothet	13	210	0	125	5.8296	0	-5.8296	0.0054
											2928	hypothetical protein	1	222	0	125	0.44843	0	-0.44843	> 0.9999		2208	DNA-binding protein,DNA-binding protein,DNA-bindin	22	201	36	89	9.86547	28.8	18.9345	< 0.0001		2813	hypothetical protein,hypothetical protein,hypothet	13	210	0	125	5.8296	0	-5.8296	0.0054
											2933	oligosaccharide repeat unit polymerase Wzy	1	222	0	125	0.44843	0	-0.44843	> 0.9999		2410	hypothetical protein,hypothetical protein,hypothet	19	204	34	91	8.52018	27.2	18.6798	< 0.0001		1839	glycosyl transferase WciB,glycosyl transferase Wci	13	210	0	125	5.8296	0	-5.8296	0.0054
											2934	hypothetical protein	1	222	0	125	0.44843	0	-0.44843	> 0.9999		1265	putative transcriptional regulator,putative transc	182	41	125	0	81.6143	100	18.3857	< 0.0001		1960	repeating unit O-acetyltransferase WefK,repeating	13	210	0	125	5.8296	0	-5.8296	0.0054
											2935	hypothetical protein	1	222	0	125	0.44843	0	-0.44843	> 0.9999		1031	type II restriction endonuclease,type II restricti	18	205	33	92	8.07175	26.4	18.3283	< 0.0001		423	Esterase,Esterase,Esterase,putative alpha/beta sup	202	21	101	24	90.583	80.8	-9.78296	0.0072
											2936	hypothetical protein	1	222	0	125	0.44843	0	-0.44843	> 0.9999		1534	type II restriction endonuclease,type II restricti	18	205	33	92	8.07175	26.4	18.3283	< 0.0001		635	esterase superfamily protein,esterase superfamily	202	21	101	24	90.583	80.8	-9.78296	0.0072
											2937	Uncharacterized protein conserved in bacteria	1	222	0	125	0.44843	0	-0.44843	> 0.9999		2250	MHP,MHP,MHP,MHP,MHP,MHP,MHP,MHP,MHP,MHP,MHP,MHP,MH	15	208	31	94	6.72646	24.8	18.0735	< 0.0001		2248	ATP/GTP binding protein,ATP/GTP binding protein,AT	16	207	1	124	7.17489	0.8	-6.37489	0.0078
											2938	hypothetical protein	1	222	0	125	0.44843	0	-0.44843	> 0.9999		2459	transcription termination factor,transcription ter	15	208	31	94	6.72646	24.8	18.0735	< 0.0001		1531	FtsK/SpoIIIE protein,FtsK/SpoIIIE protein,FtsK/Spo	26	197	4	121	11.6592	3.2	-8.45919	0.0085
											2939	hypothetical protein	1	222	0	125	0.44843	0	-0.44843	> 0.9999		92	L-fuculose kinase fucK,L-fuculose kinase fucK,L-fu	181	42	124	1	81.1659	99.2	18.0341	< 0.0001		1623	hypothetical protein,hypothetical protein,hypothet	26	197	4	121	11.6592	3.2	-8.45919	0.0085
											2940	hypothetical protein	1	222	0	125	0.44843	0	-0.44843	> 0.9999		1527	integrase,integrase,integrase,integrase,integrase,	17	206	32	93	7.62332	25.6	17.9767	< 0.0001		1735	hypothetical protein,hypothetical protein,hypothet	26	197	4	121	11.6592	3.2	-8.45919	0.0085
											2941	surface protein	1	222	0	125	0.44843	0	-0.44843	> 0.9999		108	resolvase family site-specific recombinase,resolva	183	40	125	0	82.0628	100	17.9372	< 0.0001		1954	Replication initiation protein,Replication initiat	26	197	4	121	11.6592	3.2	-8.45919	0.0085
											2942	hypothetical protein	1	222	0	125	0.44843	0	-0.44843	> 0.9999		116	neopullulanase,neopullulanase,neopullulanase,neopu	183	40	125	0	82.0628	100	17.9372	< 0.0001		2377	heme-based aerotactic transducer,heme-based aerota	33	190	7	118	14.7982	5.6	-9.19821	0.0088
											2943	hypothetical protein	1	222	0	125	0.44843	0	-0.44843	> 0.9999		364	hypothetical protein,hypothetical protein,hypothet	183	40	125	0	82.0628	100	17.9372	< 0.0001		1179	IS66 family element,IS66 family Orf1,IS66 family e	213	10	109	16	95.5157	87.2	-8.3157	0.0094
											2944	putative transcriptional regulator	1	222	0	125	0.44843	0	-0.44843	> 0.9999		550	hydrolase,hydrolase,hydrolase,hydrolase,hydrolase,	183	40	125	0	82.0628	100	17.9372	< 0.0001		442	cell wall surface anchor family protein,cell wall	222	1	119	6	99.5516	95.2	-4.35157	0.0098
											2945	hypothetical protein	1	222	0	125	0.44843	0	-0.44843	> 0.9999		713	sphingosine kinase,sphingosine kinase,sphingosine	183	40	125	0	82.0628	100	17.9372	< 0.0001		1095	glycoside hydrolase family protein,rhamnosyl trans	64	159	21	104	28.6996	16.8	-11.8996	0.0136
											2958	tetR family transcriptional regulator	1	222	0	125	0.44843	0	-0.44843	> 0.9999		1478	hypothetical protein,hypothetical protein,hypothet	183	40	125	0	82.0628	100	17.9372	< 0.0001		358	Tn5253 CAAX amino terminal protease family,Tn5253	208	15	106	19	93.2735	84.8	-8.47354	0.014
											2959	regulatory protein	1	222	0	125	0.44843	0	-0.44843	> 0.9999		1886	hypothetical protein,hypothetical protein,hypothet	183	40	125	0	82.0628	100	17.9372	< 0.0001		212	ABC transporter ATP-binding protein/permease,ABC t	213	10	110	15	95.5157	88	-7.5157	0.0156
											2960	hypothetical protein	1	222	0	125	0.44843	0	-0.44843	> 0.9999		1555	Lantibiotic biosynthesis protein,Lantibiotic biosy	10	213	28	97	4.4843	22.4	17.9157	< 0.0001		773	AraC family transcriptional regulator,AraC family	213	10	110	15	95.5157	88	-7.5157	0.0156
											2961	hypothetical protein	1	222	0	125	0.44843	0	-0.44843	> 0.9999		2315	lantibiotic efflux protein,lantibiotic efflux prot	10	213	28	97	4.4843	22.4	17.9157	< 0.0001		2055	phage , tape measure protein,phage , tape measure	10	213	0	125	4.4843	0	-4.4843	0.016
											2962	hypothetical protein	1	222	0	125	0.44843	0	-0.44843	> 0.9999		2365	lantibiotic biosynthesis protein,lantibiotic biosy	10	213	28	97	4.4843	22.4	17.9157	< 0.0001		2288	putative membrane metallo-endo-peptidase,putative	10	213	0	125	4.4843	0	-4.4843	0.016
											2963	hypothetical protein	1	222	0	125	0.44843	0	-0.44843	> 0.9999		2600	bacteriocin,bacteriocin,bacteriocin,bacteriocin,ba	10	213	28	97	4.4843	22.4	17.9157	< 0.0001		2290	phage major capsid protein,phage major capsid prot	10	213	0	125	4.4843	0	-4.4843	0.016
											2964	Cro-like protein, phage associated	1	222	0	125	0.44843	0	-0.44843	> 0.9999		1414	glutamate dehydrogenase,glutamate dehydrogenase,gl	14	209	30	95	6.27803	24	17.722	< 0.0001		2291	pectinesterase,pectinesterase,hypothetical protein	10	213	0	125	4.4843	0	-4.4843	0.016
											2965	hypothetical protein	1	222	0	125	0.44843	0	-0.44843	> 0.9999		2658	hypothetical protein,hypothetical protein,hypothet	0	223	22	103	0	17.6	17.6	< 0.0001		2509	hypothetical protein,hypothetical protein,hypothet	10	213	0	125	4.4843	0	-4.4843	0.016
											2967	hypothetical protein	1	222	0	125	0.44843	0	-0.44843	> 0.9999		2464	phage protein,phage protein,phage protein,phage pr	2	221	23	102	0.896861	18.4	17.5031	< 0.0001		2511	hypothetical protein,hypothetical protein,hypothet	10	213	0	125	4.4843	0	-4.4843	0.016
											2969	hypothetical protein	1	222	0	125	0.44843	0	-0.44843	> 0.9999		2256	DNA-damage-inducible protein D,DNA-damage-inducibl	2	221	23	102	0.896861	18.4	17.5031	< 0.0001		2512	hypothetical protein,hypothetical protein,hypothet	10	213	0	125	4.4843	0	-4.4843	0.016
											2970	hypothetical protein	1	222	0	125	0.44843	0	-0.44843	> 0.9999		1724	hypothetical protein,hypothetical protein,hypothet	15	208	30	95	6.72646	24	17.2735	< 0.0001		2513	NAD(+)--arginine ADP-ribosyltransferase EFV,NAD(+)	10	213	0	125	4.4843	0	-4.4843	0.016
											2971	haloacid dehalogenase-like hydrolase	1	222	0	125	0.44843	0	-0.44843	> 0.9999		1504	hypothetical protein,hypothetical protein,hypothet	181	42	123	2	81.1659	98.4	17.2341	< 0.0001		2514	hypothetical protein,hypothetical protein,hypothet	10	213	0	125	4.4843	0	-4.4843	0.016
											2972	relaxase	1	222	0	125	0.44843	0	-0.44843	> 0.9999		1743	hypothetical protein,hypothetical protein,hypothet	185	38	125	0	82.9596	100	17.0404	< 0.0001		2516	hypothetical protein,Bacteriophage head-tail adapt	10	213	0	125	4.4843	0	-4.4843	0.016
											2973	hypothetical protein	1	222	0	125	0.44843	0	-0.44843	> 0.9999		1749	bacteriocin-type signal sequence domain-containing	185	38	125	0	82.9596	100	17.0404	< 0.0001		2517	serine protein kinase,serine protein kinase,serine	10	213	0	125	4.4843	0	-4.4843	0.016
											2974	hypothetical protein	1	222	0	125	0.44843	0	-0.44843	> 0.9999		2695	hypothetical protein,hypothetical protein,hypothet	12	211	28	97	5.38117	22.4	17.0188	< 0.0001		2519	methyl-accepting chemotaxis protein scaffolding pr	10	213	0	125	4.4843	0	-4.4843	0.016
											2975	hypothetical protein	1	222	0	125	0.44843	0	-0.44843	> 0.9999		2123	capsular polysaccharide biosynthesis protein Cps4J	7	216	25	100	3.13901	20	16.861	< 0.0001		2521	phage protein,phage protein,phage protein,phage pr	10	213	0	125	4.4843	0	-4.4843	0.016
											2976	hypothetical protein	1	222	0	125	0.44843	0	-0.44843	> 0.9999		2218	UDP-N-acetylglucosamine 2-epimerase,UDP-N-acetylgl	7	216	25	100	3.13901	20	16.861	< 0.0001		2522	hypothetical protein,hypothetical protein,hypothet	10	213	0	125	4.4843	0	-4.4843	0.016
											2977	Yga2G	1	222	0	125	0.44843	0	-0.44843	> 0.9999		2222	UDP-2-acetamido-2,6-dideoxy-b-L-lyxo-4-hexulose 4-	7	216	25	100	3.13901	20	16.861	< 0.0001		2523	Lj965 prophage protein,Lj965 prophage protein,Lj96	10	213	0	125	4.4843	0	-4.4843	0.016
											2978	hypothetical protein	1	222	0	125	0.44843	0	-0.44843	> 0.9999		2655	hypothetical protein,hypothetical protein,hypothet	0	223	21	104	0	16.8	16.8	< 0.0001		2527	hypothetical protein,hypothetical protein,hypothet	10	213	0	125	4.4843	0	-4.4843	0.016
											2625	hypothetical protein	1	222	0	125	0.44843	0	-0.44843	> 0.9999		2467	hypothetical protein,hypothetical protein,hypothet	2	221	22	103	0.896861	17.6	16.7031	< 0.0001		2528	hypothetical protein,hypothetical protein,hypothet	10	213	0	125	4.4843	0	-4.4843	0.016
											2686	hypothetical protein	1	222	0	125	0.44843	0	-0.44843	> 0.9999		2469	hypothetical protein,hypothetical protein,hypothet	2	221	22	103	0.896861	17.6	16.7031	< 0.0001		2780	hypothetical protein,hypothetical protein,hypothet	10	213	0	125	4.4843	0	-4.4843	0.016
											2720	hypothetical protein	1	222	0	125	0.44843	0	-0.44843	> 0.9999		1499	adenine-specific methyltransferase,adenine-specifi	11	212	27	98	4.93274	21.6	16.6673	< 0.0001		2666	hypothetical protein,hypothetical protein,hypothet	10	213	0	125	4.4843	0	-4.4843	0.016
											2771	ATPase involved in DNA replication initiation	1	222	0	125	0.44843	0	-0.44843	> 0.9999		2219	hypothetical protein,hypothetical protein,hypothet	20	203	32	93	8.96861	25.6	16.6314	< 0.0001		1440	Beta glucanase,Beta glucanase,Beta glucanase,Beta	48	175	14	111	21.5247	11.2	-10.3247	0.019
											2772	phage protein	1	222	0	125	0.44843	0	-0.44843	> 0.9999		1445	glycerophosphoryl diester phosphodiesterase,glycer	15	208	29	96	6.72646	23.2	16.4735	< 0.0001		1418	immunity protein BlpX,putative immunity protein Bl	212	11	110	15	95.0673	88	-7.06726	0.0198
											2773	hypothetical protein	1	222	0	125	0.44843	0	-0.44843	> 0.9999		2128	LacI family transcriptional regulator,LacI family	15	208	29	96	6.72646	23.2	16.4735	< 0.0001		1471	aminoglycoside phosphotransferase,aminoglycoside p	50	173	15	110	22.4215	12	-10.4215	0.0213
											2775	hypothetical protein	1	222	0	125	0.44843	0	-0.44843	> 0.9999		2203	hydrolase,hydrolase,hydrolase,hydrolase,hydrolase,	15	208	29	96	6.72646	23.2	16.4735	< 0.0001		1927	hypothetical protein,hypothetical protein,hypothet	28	195	6	119	12.5561	4.8	-7.75605	0.023
											2777	phage protein	1	222	0	125	0.44843	0	-0.44843	> 0.9999		1856	rgg protein,rgg protein,rgg protein,rgg protein,rg	8	215	25	100	3.58744	20	16.4126	< 0.0001		1303	putative DNA alkylation repair enzyme,putative DNA	180	43	87	38	80.7175	69.6	-11.1175	0.0243
											2778	Protein of unknown function (DUF3800)	1	222	0	125	0.44843	0	-0.44843	> 0.9999		2137	transposase,transposase,IS861, transposase OrfA,IS	8	215	25	100	3.58744	20	16.4126	< 0.0001		1717	prophage pi2 protein 37,prophage pi2 protein 37,ba	47	176	14	111	21.0762	11.2	-9.87623	0.0268
											2561	ABC-type uncharacterized transport system, permeas	1	222	0	125	0.44843	0	-0.44843	> 0.9999		2428	hypothetical protein,hypothetical protein,hypothet	3	220	22	103	1.34529	17.6	16.2547	< 0.0001		2412	phage protein,phage protein,phage protein,phage pr	9	214	0	125	4.03587	0	-4.03587	0.0293
											2779	hypothetical protein	1	222	0	125	0.44843	0	-0.44843	> 0.9999		2432	L-threonine-O-3-phosphate decarboxylase,L-threonin	3	220	22	103	1.34529	17.6	16.2547	< 0.0001		2532	hypothetical protein,hypothetical protein,hypothet	9	214	0	125	4.03587	0	-4.03587	0.0293
											2781	prophage Lp1 protein 51	1	222	0	125	0.44843	0	-0.44843	> 0.9999		2433	hypothetical protein,hypothetical protein,hypothet	3	220	22	103	1.34529	17.6	16.2547	< 0.0001		2814	hypothetical protein,hypothetical protein,hypothet	9	214	0	125	4.03587	0	-4.03587	0.0293
											2782	phage protein	1	222	0	125	0.44843	0	-0.44843	> 0.9999		2661	hypothetical protein,hypothetical protein,hypothet	3	220	22	103	1.34529	17.6	16.2547	< 0.0001		644	prophage LambdaSa04, tail tape measure protein, TP	57	166	19	106	25.5605	15.2	-10.3605	0.0301
											2783	hypothetical protein	1	222	0	125	0.44843	0	-0.44843	> 0.9999		2663	acyl carrier protein,acyl carrier protein,acyl car	3	220	22	103	1.34529	17.6	16.2547	< 0.0001		1039	Protein of unknown function (DUF3801),Protein of u	79	144	30	95	35.426	24	-11.426	0.0303
											2784	phage protein	1	222	0	125	0.44843	0	-0.44843	> 0.9999		2657	death-on-curing family protein,death-on-curing fam	3	220	22	103	1.34529	17.6	16.2547	< 0.0001		20	type I restriction-modification system, S subunit,	217	6	115	10	97.3094	92	-5.30942	0.0317
											2785	phage associated protein	1	222	0	125	0.44843	0	-0.44843	> 0.9999		2665	hypothetical protein,hypothetical protein,hypothet	3	220	22	103	1.34529	17.6	16.2547	< 0.0001		2283	phosphoserine phosphatase,phosphoserine phosphatas	12	211	1	124	5.38117	0.8	-4.58117	0.0371
											2786	phage terminase	1	222	0	125	0.44843	0	-0.44843	> 0.9999		2656	transposase,transposase,transposase,transposase,tr	0	223	20	105	0	16	16	< 0.0001		891	hypothetical protein,hypothetical protein,Preprote	198	25	100	25	88.7892	80	-8.78924	0.0374
											2788	phage protein	1	222	0	125	0.44843	0	-0.44843	> 0.9999		2659	transposase,transposase,transposase,transposase,tr	0	223	20	105	0	16	16	< 0.0001		2393	putative translation factor (SUA5),putative transl	47	176	15	110	21.0762	12	-9.07623	0.0406
											2789	phage protein	1	222	0	125	0.44843	0	-0.44843	> 0.9999		2260	BRO family, N- domain-containing protein,BRO famil	0	223	20	105	0	16	16	< 0.0001		2010	hypothetical protein,hypothetical protein,hypothet	223	0	122	3	100	97.6	-2.4	0.0456
											2790	hypothetical protein	1	222	0	125	0.44843	0	-0.44843	> 0.9999		2257	hypothetical protein,hypothetical protein,hypothet	2	221	21	104	0.896861	16.8	15.9031	< 0.0001
											2791	ATPase	1	222	0	125	0.44843	0	-0.44843	> 0.9999		2075	phage protein,phage protein,phage protein,phage pr	11	212	26	99	4.93274	20.8	15.8673	< 0.0001
											2793	phage protein	1	222	0	125	0.44843	0	-0.44843	> 0.9999		2430	hypothetical protein,hypothetical protein,hypothet	3	220	21	104	1.34529	16.8	15.4547	< 0.0001
											2794	phage protein	1	222	0	125	0.44843	0	-0.44843	> 0.9999		2063	hypothetical protein,Viral (Superfamily 1) RNA hel	5	218	22	103	2.24215	17.6	15.3578	< 0.0001
											2795	chromosome segregation ATPases	1	222	0	125	0.44843	0	-0.44843	> 0.9999		2224	putative ATP-dependentend nuclease of the OLD fami	5	218	22	103	2.24215	17.6	15.3578	< 0.0001
											2797	hypothetical protein	1	222	0	125	0.44843	0	-0.44843	> 0.9999		2426	hypothetical protein,hypothetical protein,hypothet	5	218	22	103	2.24215	17.6	15.3578	< 0.0001
											2798	hypothetical protein	1	222	0	125	0.44843	0	-0.44843	> 0.9999		2660	putative cytoplasmic protein,putative cytoplasmic	5	218	22	103	2.24215	17.6	15.3578	< 0.0001
											2799	hypothetical protein	1	222	0	125	0.44843	0	-0.44843	> 0.9999		2664	hypothetical protein,hypothetical protein,hypothet	5	218	22	103	2.24215	17.6	15.3578	< 0.0001
											2800	phage protein	1	222	0	125	0.44843	0	-0.44843	> 0.9999		2696	hypothetical protein,hypothetical protein,hypothet	0	223	19	106	0	15.2	15.2	< 0.0001
											2801	hypothetical protein	1	222	0	125	0.44843	0	-0.44843	> 0.9999		2697	hypothetical protein,hypothetical protein,hypothet	0	223	19	106	0	15.2	15.2	< 0.0001
											2802	hypothetical protein	1	222	0	125	0.44843	0	-0.44843	> 0.9999		2698	hypothetical protein,hypothetical protein,hypothet	0	223	19	106	0	15.2	15.2	< 0.0001
											2803	phage protein	1	222	0	125	0.44843	0	-0.44843	> 0.9999		2647	hypothetical protein,hypothetical protein,hypothet	0	223	19	106	0	15.2	15.2	< 0.0001
											2804	prophage Lp1 protein 51	1	222	0	125	0.44843	0	-0.44843	> 0.9999		2649	transcriptional regulator,transcriptional regulato	0	223	19	106	0	15.2	15.2	< 0.0001
											2806	phage protein	1	222	0	125	0.44843	0	-0.44843	> 0.9999		2650	Phage-related protein,Phage-related protein,Phage-	0	223	19	106	0	15.2	15.2	< 0.0001
											2808	phage terminase	1	222	0	125	0.44843	0	-0.44843	> 0.9999		500	competence-specific global transcription modulator	184	39	122	3	82.5112	97.6	15.0888	< 0.0001
											2809	hypothetical protein	1	222	0	125	0.44843	0	-0.44843	> 0.9999		1358	hypothetical protein,hypothetical protein,hypothet	179	44	119	6	80.2691	95.2	14.9309	< 0.0001
											2810	CbxX/CfqX family protein	1	222	0	125	0.44843	0	-0.44843	> 0.9999		2223	pyridoxal-dependent decarboxylase,pyridoxal-depend	6	217	22	103	2.69058	17.6	14.9094	< 0.0001
											2811	ImpB/MucB/SamB family protein	1	222	0	125	0.44843	0	-0.44843	> 0.9999		2060	hypothetical protein,hypothetical protein,hypothet	1	222	19	106	0.44843	15.2	14.7516	< 0.0001
											2823	Methyltransferase domain	1	222	0	125	0.44843	0	-0.44843	> 0.9999		1987	tyrosine recombinase,tyrosine recombinase,tyrosine	7	216	22	103	3.13901	17.6	14.461	< 0.0001
											2824	hypothetical protein	1	222	0	125	0.44843	0	-0.44843	> 0.9999		1669	putative immunity protein,putative immunity protei	189	34	124	1	84.7534	99.2	14.4466	< 0.0001
											2849	hypothetical protein	1	222	0	125	0.44843	0	-0.44843	> 0.9999		2699	UDP-galactose 4-epimerase,UDP-galactose 4-epimeras	0	223	18	107	0	14.4	14.4	< 0.0001
											2855	lipase	1	222	0	125	0.44843	0	-0.44843	> 0.9999		2465	hypothetical protein,hypothetical protein,hypothet	2	221	19	106	0.896861	15.2	14.3031	< 0.0001
											2856	hypothetical protein	1	222	0	125	0.44843	0	-0.44843	> 0.9999		2153	fatty-acid CoA ligase,fatty-acid CoA ligase,fatty-	8	215	22	103	3.58744	17.6	14.0126	< 0.0001
											2857	transposase	1	222	0	125	0.44843	0	-0.44843	> 0.9999		2598	putative transposase,putative transposase,putative	3	220	19	106	1.34529	15.2	13.8547	< 0.0001
											2858	MTH538 TIR-like domain (DUF1863)	1	222	0	125	0.44843	0	-0.44843	> 0.9999		2611	putative transposase,putative transposase,putative	3	220	19	106	1.34529	15.2	13.8547	< 0.0001
											2859	neutral/alkaline non-lysosomal ceramidase	1	222	0	125	0.44843	0	-0.44843	> 0.9999		2605	ThiJ/pfpI family protein,ThiJ/pfpI family protein,	3	220	19	106	1.34529	15.2	13.8547	< 0.0001
											2860	hypothetical protein	1	222	0	125	0.44843	0	-0.44843	> 0.9999		2061	Lipopolysaccharide biosynthesis protein wzxC,Lipop	5	218	20	105	2.24215	16	13.7578	< 0.0001
											2861	esterase	1	222	0	125	0.44843	0	-0.44843	> 0.9999		2226	Fucose 4-O-acetylase and related acetyltransferase	5	218	20	105	2.24215	16	13.7578	< 0.0001
											2862	hypothetical protein	1	222	0	125	0.44843	0	-0.44843	> 0.9999		2329	capsular polysaccharide biosynthesis protein Cps4H	5	218	20	105	2.24215	16	13.7578	< 0.0001
											2863	hypothetical protein	1	222	0	125	0.44843	0	-0.44843	> 0.9999		2431	Lipid A core - O-antigen ligase and related enzyme	5	218	20	105	2.24215	16	13.7578	< 0.0001
											2864	hypothetical protein	1	222	0	125	0.44843	0	-0.44843	> 0.9999		2065	putative acetyl transferase,putative acetyl transf	7	216	20	105	3.13901	16	12.861	< 0.0001
											2865	Acetyl esterase	1	222	0	125	0.44843	0	-0.44843	> 0.9999		1309	surface anchored protein,putative surface anchored	0	223	16	109	0	12.8	12.8	< 0.0001
											2866	CAAX amino terminal protease self- immunity	1	222	0	125	0.44843	0	-0.44843	> 0.9999		580	Plasmid pRiA4b ORF-3-like protein,hypothetical pro	195	28	125	0	87.4439	100	12.5561	< 0.0001
											2867	serine/threonine protein kinase	1	222	0	125	0.44843	0	-0.44843	> 0.9999		1916	Cell division FtsK/SpoIIIE,Cell division FtsK/SpoI	6	217	19	106	2.69058	15.2	12.5094	< 0.0001
											2868	glutamate-1-semialdehyde 2,1-aminomutase	1	222	0	125	0.44843	0	-0.44843	> 0.9999		23	IS630-Spn1, transposase Orf2,putative IS630-Spn1 t	196	27	125	0	87.8924	100	12.1076	< 0.0001
											2869	hypothetical protein	1	222	0	125	0.44843	0	-0.44843	> 0.9999		1956	DNA-binding protein,DNA-binding protein,DNA-bindin	3	220	16	109	1.34529	12.8	11.4547	< 0.0001
											2870	hypothetical protein	1	222	0	125	0.44843	0	-0.44843	> 0.9999		127	capsular polysaccharide biosynthesis protein Cps14	199	24	125	0	89.2377	100	10.7623	< 0.0001
											2871	Gluconate 2-dehydrogenase flavoprotein precursor	1	222	0	125	0.44843	0	-0.44843	> 0.9999		2406	oligosaccharide repeat unit polymerase Wzy,oligosa	1	222	14	111	0.44843	11.2	10.7516	< 0.0001
											2875	Glycosyl transferase family 2	1	222	0	125	0.44843	0	-0.44843	> 0.9999		2269	AraC family transcriptional regulator,AraC family	3	220	15	110	1.34529	12	10.6547	< 0.0001
											2881	hypothetical protein	1	222	0	125	0.44843	0	-0.44843	> 0.9999		2478	hypothetical protein,hypothetical protein,hypothet	0	223	12	113	0	9.6	9.6	< 0.0001
											2883	hypothetical protein	1	222	0	125	0.44843	0	-0.44843	> 0.9999		2711	hypothetical protein,hypothetical protein,hypothet	0	223	12	113	0	9.6	9.6	< 0.0001
											2884	putative phosphotransferase	1	222	0	125	0.44843	0	-0.44843	> 0.9999		2712	hypothetical protein,hypothetical protein,hypothet	0	223	12	113	0	9.6	9.6	< 0.0001
											2995	hypothetical protein	1	222	0	125	0.44843	0	-0.44843	> 0.9999		948	Fic protein family,Fic protein family,Fic protein	200	23	124	1	89.6861	99.2	9.5139	< 0.0001
											3005	D-ribose pyranase	1	222	0	125	0.44843	0	-0.44843	> 0.9999		2328	Macrolide efflux pump,Macrolide efflux pump,macrol	1	222	12	113	0.44843	9.6	9.15157	< 0.0001
											3006	ribokinase	1	222	0	125	0.44843	0	-0.44843	> 0.9999		2645	hypothetical protein,hypothetical protein,hypothet	0	223	10	115	0	8	8	< 0.0001
											3007	hypothetical protein	1	222	0	125	0.44843	0	-0.44843	> 0.9999		2722	plasmid stabilization system protein,plasmid stabi	0	223	9	116	0	7.2	7.2	< 0.0001
											3010	peptide chain release factor 2	1	222	0	125	0.44843	0	-0.44843	> 0.9999		2726	plasmid stabilisation system, antitoxin protein,pl	0	223	9	116	0	7.2	7.2	< 0.0001
											3011	exopolysaccharide biosynthesis protein, glycosyl t	1	222	0	125	0.44843	0	-0.44843	> 0.9999		2187	UmuC-MucB-like protein,UmuC-MucB-like protein,Orf5	2	221	12	113	0.896861	9.6	8.70314	0.0001
											3012	hypothetical protein	1	222	0	125	0.44843	0	-0.44843	> 0.9999		2275	hypothetical protein,hypothetical protein,hypothet	2	221	12	113	0.896861	9.6	8.70314	0.0001
											3013	hypothetical protein	1	222	0	125	0.44843	0	-0.44843	> 0.9999		2276	YolD-like protein,YolD-like protein,YolD-like prot	2	221	12	113	0.896861	9.6	8.70314	0.0001
											3014	transcriptional regulator	1	222	0	125	0.44843	0	-0.44843	> 0.9999		2033	hypothetical protein,hypothetical protein,hypothet	72	151	67	58	32.287	53.6	21.313	0.0002
											3015	capsular polysaccharide phosphotransferase wcwK (S	1	222	0	125	0.44843	0	-0.44843	> 0.9999		1035	ABC transporter ATP-binding protein,ABC transporte	73	150	67	58	32.7354	53.6	20.8646	0.0002
											3016	hypothetical protein	1	222	0	125	0.44843	0	-0.44843	> 0.9999		1142	Peptidase,Peptidase,Peptidase,Peptidase,Peptidase,	73	150	67	58	32.7354	53.6	20.8646	0.0002
											3017	hypothetical protein	1	222	0	125	0.44843	0	-0.44843	> 0.9999		1299	ABC transporter permease subunit,ABC transporter p	73	150	67	58	32.7354	53.6	20.8646	0.0002
											2957	hypothetical protein	1	222	0	125	0.44843	0	-0.44843	> 0.9999		1492	hypothetical protein,hypothetical protein,hypothet	73	150	67	58	32.7354	53.6	20.8646	0.0002
											3018	hypothetical protein	1	222	0	125	0.44843	0	-0.44843	> 0.9999		690	HesA/MoeB/ThiF family protein,HesA/MoeB/ThiF famil	75	148	68	57	33.6323	54.4	20.7677	0.0002
											3019	hypothetical protein	1	222	0	125	0.44843	0	-0.44843	> 0.9999		1602	V-type H+-ATPase, subunit I,V-type H+-ATPase, subu	56	167	56	69	25.1121	44.8	19.6879	0.0002
											2912	hypothetical protein	1	222	0	125	0.44843	0	-0.44843	> 0.9999		1657	V-type ATP synthase subunit A,V-type ATP synthase	56	167	56	69	25.1121	44.8	19.6879	0.0002
											2913	AP2 domain protein	1	222	0	125	0.44843	0	-0.44843	> 0.9999		1755	V-type H+-ATPase, subunit B,V-type H+-ATPase, subu	56	167	56	69	25.1121	44.8	19.6879	0.0002
											2914	hypothetical protein	1	222	0	125	0.44843	0	-0.44843	> 0.9999		1757	transcriptional regulator,transcriptional regulato	56	167	56	69	25.1121	44.8	19.6879	0.0002
											2982	hypothetical protein	1	222	0	125	0.44843	0	-0.44843	> 0.9999		1844	hypothetical protein,hypothetical protein,hypothet	56	167	56	69	25.1121	44.8	19.6879	0.0002
											2983	rhamnosyl transferase	1	222	0	125	0.44843	0	-0.44843	> 0.9999		1880	ATP synthase, subunit D,ATP synthase, subunit D,AT	56	167	56	69	25.1121	44.8	19.6879	0.0002
											2984	Lipid A core - O-antigen ligase and related enzyme	1	222	0	125	0.44843	0	-0.44843	> 0.9999		2003	V-type H+-ATPase, subunit C,V-type H+-ATPase, subu	56	167	56	69	25.1121	44.8	19.6879	0.0002
											2986	hypothetical protein	1	222	0	125	0.44843	0	-0.44843	> 0.9999		2164	V-type H+-ATPase, subunit F,V-type H+-ATPase, subu	56	167	56	69	25.1121	44.8	19.6879	0.0002
											2987	hypothetical protein	1	222	0	125	0.44843	0	-0.44843	> 0.9999		2172	V-type H+-ATPase, subunit E,V-type H+-ATPase, subu	56	167	56	69	25.1121	44.8	19.6879	0.0002
											2988	hypothetical protein	1	222	0	125	0.44843	0	-0.44843	> 0.9999		2342	V-type H+-ATPase, subunit K,V-type H+-ATPase, subu	56	167	56	69	25.1121	44.8	19.6879	0.0002
											2989	membrane protein	1	222	0	125	0.44843	0	-0.44843	> 0.9999		1829	phage protein,phage protein,phage protein,phage pr	15	208	26	99	6.72646	20.8	14.0735	0.0002
											2990	Predicted membrane protein	1	222	0	125	0.44843	0	-0.44843	> 0.9999		1790	phage-associated protein,phage-associated protein,	13	210	24	101	5.8296	19.2	13.3704	0.0002
																						2197	glycosyl transferases group 1 family protein,glyco	9	214	20	105	4.03587	16	11.9641	0.0002
																						2662	hypothetical protein,hypothetical protein,hypothet	5	218	16	109	2.24215	12.8	10.5578	0.0002
																						2077	hypothetical protein,hypothetical protein,hypothet	1	222	10	115	0.44843	8	7.55157	0.0002
																						2326	ABC transporter permease,ABC transporter permease,	1	222	10	115	0.44843	8	7.55157	0.0002
																						2703	Two-component sensor kinase YesM,Two-component sen	1	222	10	115	0.44843	8	7.55157	0.0002
																						2705	DNA-binding response regulator,DNA-binding respons	1	222	10	115	0.44843	8	7.55157	0.0002
																						2708	hypothetical protein,hypothetical protein,hypothet	1	222	10	115	0.44843	8	7.55157	0.0002
																						2709	response regulatory protein,response regulatory pr	1	222	10	115	0.44843	8	7.55157	0.0002
																						2710	chromate transporter,chromate transporter,chromate	1	222	10	115	0.44843	8	7.55157	0.0002
																						21	cell envelope integrity inner membrane protein Tol	67	156	62	63	30.0448	49.6	19.5552	0.0003
																						22	glycosyl transferase family protein,glycosyl trans	145	78	104	21	65.0224	83.2	18.1776	0.0003
																						2206	capsule biosynthesis repeating unit flippase Wzx,c	4	219	14	111	1.79372	11.2	9.40628	0.0003
																						2391	site-specific DNA-methyltransferase (adenine-speci	4	219	14	111	1.79372	11.2	9.40628	0.0003
																						2400	glycosyltransferase WchW,glycosyltransferase WchW,	4	219	14	111	1.79372	11.2	9.40628	0.0003
																						2409	phage protein,phage protein,phage protein,phage pr	4	219	14	111	1.79372	11.2	9.40628	0.0003
																						2635	AlwI restriction endonuclease family protein,AlwI	4	219	14	111	1.79372	11.2	9.40628	0.0003
																						2638	hypothetical protein,hypothetical protein,hypothet	4	219	14	111	1.79372	11.2	9.40628	0.0003
																						1779	plasmid encoded toxin Txe superfamily,plasmid enco	117	106	90	35	52.4664	72	19.5336	0.0004
																						1624	methyltransferase,methyltransferase,methyltransfer	9	214	19	106	4.03587	15.2	11.1641	0.0004
																						2207	hypothetical protein,hypothetical protein,hypothet	5	218	15	110	2.24215	12	9.75785	0.0004
																						2358	bacteriocin BlpPQ,bacteriocin BlpPQ,bacteriocin Bl	14	209	24	101	6.27803	19.2	12.922	0.0005
																						2646	hypothetical protein,hypothetical protein,hypothet	14	209	24	101	6.27803	19.2	12.922	0.0005
																						1498	hypothetical protein,hypothetical protein,hypothet	205	18	125	0	91.9283	100	8.07175	0.0005
																						1305	hypothetical protein,hypothetical protein,hypothet	35	188	40	85	15.6951	32	16.3049	0.0006
																						2261	hypothetical protein,hypothetical protein,hypothet	1	222	9	116	0.44843	7.2	6.75157	0.0006
																						2568	bifunctional ATPase/kinase NadR,bifunctional ATPas	1	222	9	116	0.44843	7.2	6.75157	0.0006
																						2893	Nudix-related transcriptional regulator NrtR,Nudix	1	222	9	116	0.44843	7.2	6.75157	0.0006
																						2895	putative lipoprotein,putative lipoprotein,putative	1	222	9	116	0.44843	7.2	6.75157	0.0006
																						2896	putative lipoprotein,putative lipoprotein,putative	1	222	9	116	0.44843	7.2	6.75157	0.0006
																						2725	O-Antigen ligase,O-Antigen ligase,O-Antigen ligase	0	223	7	118	0	5.6	5.6	0.0007
																						2408	hypothetical protein,hypothetical protein,hypothet	5	218	14	111	2.24215	11.2	8.95785	0.0008
																						1292	nucleotide-binding protein,nucleotide-binding prot	184	39	118	7	82.5112	94.4	11.8888	0.0009
																						2476	histidine kinase,histidine kinase,histidine kinase	2	221	10	115	0.896861	8	7.10314	0.0009
																						2429	AAA ATPase,AAA ATPase,AAA ATPase,AAA ATPase,diverg	2	221	10	115	0.896861	8	7.10314	0.0009
																						2701	CHY zinc finger domain protein,CHY zinc finger dom	4	219	13	112	1.79372	10.4	8.60628	0.001
																						2079	hypothetical protein,phage protein,phage protein,p	3	220	11	114	1.34529	8.8	7.45471	0.0011
																						2270	hypothetical protein,hypothetical protein,hypothet	3	220	11	114	1.34529	8.8	7.45471	0.0011
																						1837	abortive infection protein AbiGII,abortive infecti	3	220	11	114	1.34529	8.8	7.45471	0.0011
																						1949	Tn5253 hypothetical protein,Tn5253 hypothetical pr	3	220	11	114	1.34529	8.8	7.45471	0.0011
																						1437	hypothetical protein,hypothetical protein,hypothet	144	79	101	24	64.574	80.8	16.226	0.0014
																						1878	ketol-acid reductoisomerase,ketol-acid reductoisom	208	15	125	0	93.2735	100	6.72646	0.0015
																						2496	hypothetical protein,hypothetical protein,hypothet	8	215	16	109	3.58744	12.8	9.21256	0.0017
																						1948	gp37,gp37,gp37,gp37,gp37,gp37,gp37,gp37,gp37,gp37,	8	215	16	109	3.58744	12.8	9.21256	0.0017
																						984	phage transcriptional regulator, Cro/CI family,pha	72	151	62	63	32.287	49.6	17.313	0.0019
																						2724	hypothetical protein,hypothetical protein,hypothet	4	219	12	113	1.79372	9.6	7.80628	0.002
																						562	regulator of the multidrug efflux pump PmrA,MerR f	146	77	101	24	65.4709	80.8	15.3291	0.0021
																						1049	MutT/NUDIX family protein,MutT/NUDIX family protei	146	77	101	24	65.4709	80.8	15.3291	0.0021
																						1945	conjugative transposon protein,conjugative transpo	2	221	9	116	0.896861	7.2	6.30314	0.0022
																						2704	hypothetical protein,hypothetical protein,hypothet	3	220	10	115	1.34529	8	6.65471	0.0027
																						1276	Protein of unknown function (DUF3290),Protein of u	148	75	102	23	66.3677	81.6	15.2323	0.0028
																						1608	fibril-like structure subunit FibA,fibril-like str	6	217	14	111	2.69058	11.2	8.50942	0.0028
																						1714	Tn5252, relaxase,PcfD,PcfD,PcfD,PcfD,Tn5252, relax	6	217	14	111	2.69058	11.2	8.50942	0.0028
																						1728	OmpA domain-containing protein,OmpA domain-contain	6	217	14	111	2.69058	11.2	8.50942	0.0028
																						1729	parvulin-like peptidyl-prolyl isomerase,parvulin-l	6	217	14	111	2.69058	11.2	8.50942	0.0028
																						1732	Tn5253 hypothetical protein,Tn5253 hypothetical pr	6	217	14	111	2.69058	11.2	8.50942	0.0028
																						1730	hypothetical protein,hypothetical protein,hypothet	12	211	19	106	5.38117	15.2	9.81883	0.003
																						1203	phosphoribosylaminoimidazole carboxylase ATPase su	207	16	124	1	92.8251	99.2	6.37489	0.0035
																						2287	putative phage terminase, large subunit,putative p	1	222	7	118	0.44843	5.6	5.15157	0.0039
																						2299	tail protein, phage assocaited,tail protein, phage	1	222	7	118	0.44843	5.6	5.15157	0.0039
																						2303	hypothetical protein,hypothetical protein,hypothet	1	222	7	118	0.44843	5.6	5.15157	0.0039
																						2304	HK97 family phage portal protein,HK97 family phage	1	222	7	118	0.44843	5.6	5.15157	0.0039
																						2546	hypothetical protein,hypothetical protein,hypothet	1	222	7	118	0.44843	5.6	5.15157	0.0039
																						2548	hypothetical protein,hypothetical protein,hypothet	1	222	7	118	0.44843	5.6	5.15157	0.0039
																						2549	Predicted phage phi-C31 gp36 major capsid-like pro	1	222	7	118	0.44843	5.6	5.15157	0.0039
																						2550	hypothetical protein,hypothetical protein,hypothet	1	222	7	118	0.44843	5.6	5.15157	0.0039
																						2551	hypothetical protein,hypothetical protein,hypothet	1	222	7	118	0.44843	5.6	5.15157	0.0039
																						2552	major tail protein,major tail protein,major tail p	1	222	7	118	0.44843	5.6	5.15157	0.0039
																						2553	hypothetical protein,hypothetical protein,hypothet	1	222	7	118	0.44843	5.6	5.15157	0.0039
																						2833	hypothetical protein,hypothetical protein,hypothet	1	222	7	118	0.44843	5.6	5.15157	0.0039
																						2834	hypothetical protein,hypothetical protein,hypothet	1	222	7	118	0.44843	5.6	5.15157	0.0039
																						2835	hypothetical protein,hypothetical protein,hypothet	1	222	7	118	0.44843	5.6	5.15157	0.0039
																						2836	Predicted clp-protease,Predicted clp-protease,Pred	1	222	7	118	0.44843	5.6	5.15157	0.0039
																						2837	hypothetical protein,hypothetical protein,hypothet	1	222	7	118	0.44843	5.6	5.15157	0.0039
																						1616	CI-like repressor, phage associated,phage transcri	7	216	14	111	3.13901	11.2	8.06099	0.004
																						1620	prophage Lp2 protein 33,prophage Lp2 protein 33,pr	9	214	16	109	4.03587	12.8	8.76413	0.0041
																						250	helix-turn-helix domain protein,helix-turn-helix d	168	55	110	15	75.3363	88	12.6637	0.0051
																						2435	phage protein,hypothetical protein,phage protein,p	2	221	8	117	0.896861	6.4	5.50314	0.0052
																						1637	GNAT family acetyltransferase,GNAT family acetyltr	153	70	103	22	68.6099	82.4	13.7901	0.0053
																						172	aquaporin Z,aquaporin Z,aquaporin Z,aquaporin Z,aq	210	13	125	0	94.1704	100	5.8296	0.0054
																						463	pneumolysin,pneumolysin,pneumolysin,pneumolysin,pn	210	13	125	0	94.1704	100	5.8296	0.0054
																						632	topology modulation protein,topology modulation pr	210	13	125	0	94.1704	100	5.8296	0.0054
																						648	aquaporin Z-water channel protein,aquaporin Z-wate	210	13	125	0	94.1704	100	5.8296	0.0054
																						1622	Tn5253 hypothetical protein,Tn5253 hypothetical pr	8	215	15	110	3.58744	12	8.41256	0.0056
																						1734	hypothetical protein,hypothetical protein,hypothet	8	215	15	110	3.58744	12	8.41256	0.0056
																						2637	hypothetical protein,hypothetical protein,hypothet	0	223	5	120	0	4	4	0.0057
																						2639	hypothetical protein,hypothetical protein,hypothet	0	223	5	120	0	4	4	0.0057
																						2407	type I restriction-modification system methylation	27	196	30	95	12.1076	24	11.8924	0.0062
																						1519	hypothetical protein,hypothetical protein,membrane	146	77	99	26	65.4709	79.2	13.7291	0.0072
																						846	ABC transporter membrane protein,protein LplB,ABC	162	61	106	19	72.6457	84.8	12.1543	0.0079
																						1883	50S ribosomal protein L7/L12,50S ribosomal protein	172	51	111	14	77.13	88.8	11.67	0.0094
																						1834	phage Holliday junction resolvase,phage Holliday j	6	217	12	113	2.69058	9.6	6.90942	0.0095
																						1731	hypothetical protein,hypothetical protein,hypothet	6	217	12	113	2.69058	9.6	6.90942	0.0095
																						1216	SNF2 family protein,SNF2 family protein,SNF2 famil	8	215	14	111	3.58744	11.2	7.61256	0.0098
																						2089	hypothetical protein,hypothetical protein,hypothet	8	215	14	111	3.58744	11.2	7.61256	0.0098
																						60	Tn5252, relaxase,relaxase/mobilization nuclease do	182	41	115	10	81.6143	92	10.3857	0.0109
																						1935	hypothetical protein,hypothetical protein,hypothet	30	193	31	94	13.4529	24.8	11.3471	0.012
																						2454	exported protein,exported protein,exported protein	21	202	24	101	9.41704	19.2	9.78296	0.0121
																						2677	ABC transporter permease,ABC transporter permease,	21	202	24	101	9.41704	19.2	9.78296	0.0121
																						2681	hypothetical protein,hypothetical protein,hypothet	21	202	24	101	9.41704	19.2	9.78296	0.0121
																						2723	hypothetical protein,hypothetical protein,hypothet	2	221	7	118	0.896861	5.6	4.70314	0.0121
																						2278	CDP-glycerol-1-phosphate biosynthetic protein Gct,	2	221	7	118	0.896861	5.6	4.70314	0.0121
																						1984	nucleotidyl transferase WchZ,nucleotidyl transfera	9	214	14	111	4.03587	11.2	7.16413	0.0131
																						2213	glycerol-2-phosphate dehydrogenase WchY,glycerol-2	9	214	14	111	4.03587	11.2	7.16413	0.0131
																						2349	phosphotransferase,phosphotransferase,phosphotrans	9	214	14	111	4.03587	11.2	7.16413	0.0131
																						1506	putative conjugal transfer protein,Tn5252 Orf28,Tn	9	214	14	111	4.03587	11.2	7.16413	0.0131
																						1733	membrane protein,Tn5252, Orf23,Tn5252, Orf23,membr	9	214	14	111	4.03587	11.2	7.16413	0.0131
																						2080	Tn5253 hypothetical protein,Tn5252 Orf25,Tn5252 Or	9	214	14	111	4.03587	11.2	7.16413	0.0131
																						2087	Tn5253 hypothetical protein,membrane protein,membr	9	214	14	111	4.03587	11.2	7.16413	0.0131
																						1155	phage conserved hypothetical protein,phage protein	9	214	14	111	4.03587	11.2	7.16413	0.0131
																						2084	hypothetical protein,hypothetical protein,hypothet	7	216	12	113	3.13901	9.6	6.46099	0.0141
																						1539	Wzx,Wzx,Wzx,flippase Wzx,Wzx,flippase Wzx,flippase	23	200	25	100	10.3139	20	9.6861	0.0149
																						1105	ABC transporter permease,protein LplC,ABC transpor	163	60	106	19	73.0942	84.8	11.7058	0.016
																						2910	hypothetical protein,hypothetical protein,hypothet	0	223	4	121	0	3.2	3.2	0.0161
																						2338	phage replication initiation protein,phage replica	0	223	4	121	0	3.2	3.2	0.0161
																						477	permease,ABC transporter,permease,permease,permeas	171	52	109	16	76.6816	87.2	10.5184	0.0172
																						2265	hypothetical protein,hypothetical protein,hypothet	14	209	18	107	6.27803	14.4	8.12197	0.019
																						2255	phage protein,bacteriophage protein,bacteriophage	31	192	30	95	13.9013	24	10.0987	0.0193
																						1785	hypothetical protein,hypothetical protein,hypothet	11	212	15	110	4.93274	12	7.06726	0.0198
																						2016	phage super infection exclusion,phage super infect	11	212	15	110	4.93274	12	7.06726	0.0198
																						2327	hypothetical protein,hypothetical protein,hypothet	11	212	15	110	4.93274	12	7.06726	0.0198
																						2348	Domain of unknown function DUF1828,Domain of unkno	11	212	15	110	4.93274	12	7.06726	0.0198
																						1547	hypothetical protein,hypothetical protein,hypothet	3	220	8	117	1.34529	6.4	5.05471	0.0201
																						2058	hypothetical protein,hypothetical protein,hypothet	24	199	25	100	10.7623	20	9.23767	0.0239
																						2687	phage protein,phage protein,phage protein,phage pr	5	218	10	115	2.24215	8	5.75785	0.0239
																						2547	Phage endonuclease,Phage endonuclease,Phage endonu	1	222	5	120	0.44843	4	3.55157	0.0241
																						628	truncated IS200 family transposase,truncated IS200	217	6	125	0	97.3094	100	2.69058	0.0241
																						106	ss-1,4-galactosyltransferase,glycosyl transferase	113	110	79	46	50.6726	63.2	12.5274	0.0252
																						1914	glycerol phosphotransferase WchX,glycerol phosphot	10	213	14	111	4.4843	11.2	6.7157	0.0259
																						1459	phage antirepressor protein,phage antirepressor pr	10	213	14	111	4.4843	11.2	6.7157	0.0259
																						2644	hypothetical protein,hypothetical protein,hypothet	2	221	6	119	0.896861	4.8	3.90314	0.0275
																						1958	hypothetical protein,hypothetical protein,hypothet	2	221	6	119	0.896861	4.8	3.90314	0.0275
																						1818	gp49 bacteriophage-like protein,gp49 bacteriophage	8	215	12	113	3.58744	9.6	6.01256	0.0292
																						2156	mobilisation protein,mobilisation protein,mobilisa	8	215	12	113	3.58744	9.6	6.01256	0.0292
																						2205	immunity repressor protein,immunity repressor prot	8	215	12	113	3.58744	9.6	6.01256	0.0292
																						2347	Tn5252 ORF9,Tn5252 ORF9,Tn5252 ORF9,Tn5252 ORF9,Tn	8	215	12	113	3.58744	9.6	6.01256	0.0292
																						2404	DNA-binding protein,DNA-binding protein,DNA-bindin	8	215	12	113	3.58744	9.6	6.01256	0.0292
																						2414	membrane protein,membrane protein,membrane protein	8	215	12	113	3.58744	9.6	6.01256	0.0292
																						2632	hypothetical protein,hypothetical protein,hypothet	8	215	12	113	3.58744	9.6	6.01256	0.0292
																						2633	hypothetical protein,hypothetical protein,hypothet	8	215	12	113	3.58744	9.6	6.01256	0.0292
																						2634	protein-disulfide isomerase,protein-disulfide isom	8	215	12	113	3.58744	9.6	6.01256	0.0292
																						2636	hypothetical protein,hypothetical protein,hypothet	8	215	12	113	3.58744	9.6	6.01256	0.0292
																						2640	hypothetical protein,hypothetical protein,hypothet	8	215	12	113	3.58744	9.6	6.01256	0.0292
																						2641	hypothetical protein,hypothetical protein,hypothet	8	215	12	113	3.58744	9.6	6.01256	0.0292
																						2642	transposase,transposase,transposase,transposase,tr	8	215	12	113	3.58744	9.6	6.01256	0.0292
																						2643	putative thiosulfate sulfurtransferase with a ArsR	8	215	12	113	3.58744	9.6	6.01256	0.0292
																						1373	phage protein,phage protein,phage protein,phage pr	8	215	12	113	3.58744	9.6	6.01256	0.0292
																						87	hypothetical protein,hypothetical protein,hypothet	18	205	20	105	8.07175	16	7.92825	0.0308
																						532	argininosuccinate synthase, truncation,argininosuc	142	81	94	31	63.6771	75.2	11.5229	0.0313
																						684	bacteriocin immunity protein,bacteriocin immunity	142	81	94	31	63.6771	75.2	11.5229	0.0313
																						1781	bacteriocin, putative,bacteriocin, putative,bacter	142	81	94	31	63.6771	75.2	11.5229	0.0313
																						1713	phage protein,phage protein,phage protein,phage pr	6	217	10	115	2.69058	8	5.30942	0.0317
																						2574	hypothetical protein,hypothetical protein,hypothet	4	219	8	117	1.79372	6.4	4.60628	0.032
																						1917	phage terminase large subunit,phage terminase larg	4	219	8	117	1.79372	6.4	4.60628	0.032
																						1483	putative LicD-family phosphotransferase wchP,putat	12	211	15	110	5.38117	12	6.61883	0.0358
																						1939	polysaccharide polymerase Cps19aI,oligosaccharide	12	211	15	110	5.38117	12	6.61883	0.0358
																						2096	putative rhamnosyl transferase wchQ,putative rhamn	12	211	15	110	5.38117	12	6.61883	0.0358
																						1823	hypothetical protein,hypothetical protein,hypothet	57	166	46	79	25.5605	36.8	11.2395	0.0371
																						1963	hypothetical protein,hypothetical protein,hypothet	3	220	7	118	1.34529	5.6	4.25471	0.0391
																						470	lantibiotic modifying enzyme,lantibiotic modifying	156	67	100	25	69.9552	80	10.0448	0.0435
																						2057	Permease,Permease,Permease,Permease,Permease,Perme	52	171	42	83	23.3184	33.6	10.2816	0.0442
																						2059	Pyridoxal dependent decarboxylase,Pyridoxal depend	52	171	42	83	23.3184	33.6	10.2816	0.0442
																						2115	flavoprotein,flavoprotein,flavoprotein,flavoprotei	52	171	42	83	23.3184	33.6	10.2816	0.0442
																						2220	hypothetical protein,hypothetical protein,hypothet	52	171	42	83	23.3184	33.6	10.2816	0.0442
																						2654	hypothetical protein,hypothetical protein,hypothet	52	171	42	83	23.3184	33.6	10.2816	0.0442
																						2906	hypothetical protein,hypothetical protein,hypothet	0	223	3	122	0	2.4	2.4	0.0456
																						2907	hypothetical protein,hypothetical protein,hypothet	0	223	3	122	0	2.4	2.4	0.0456
																						3008	hypothetical protein,hypothetical protein,hypothet	0	223	3	122	0	2.4	2.4	0.0456
																						2092	hypothetical protein,hypothetical protein,hypothet	0	223	3	122	0	2.4	2.4	0.0456
																						2579	hypothetical protein,hypothetical protein,hypothet	0	223	3	122	0	2.4	2.4	0.0456
																						2344	adenine-specific methyltransferase,adenine-specifi	0	223	3	122	0	2.4	2.4	0.0456
																						1369	ABC-2 type transporter,ABC-2 type transporter,ABC-	69	154	52	73	30.9417	41.6	10.6583	0.0472
																						1716	ArsR family transcriptional regulator,ArsR family	69	154	52	73	30.9417	41.6	10.6583	0.0472
																						2211	Cro/CI family transcriptional regulator,Cro/CI fam	11	212	14	111	4.93274	11.2	6.26726	0.0492
																						990	Tn5253 hypothetical protein,Tn5252 Orf26,Tn5252 Or	11	212	14	111	4.93274	11.2	6.26726	0.0492
																						1374	TraG/TraD family protein,Type IV secretory pathway	11	212	14	111	4.93274	11.2	6.26726	0.0492

## Sheet: Pre vs post
Significant increase post PCV7		n=33									Significant decrease post PCV7		n=105
#GroupID	Annotation (Truncated)	Present pre	Absent pre	Present post	Absent post	% pre VT	% post VT	Change in %	p-value		#GroupID	Annotation (Truncated)	Present pre	Absent pre	Present post	Absent post	% pre VT	% post VT	Change in %	p-value
1723	hypothetical protein,hypothetical protein,hypothet	19	167	32	104	10.2151	23.5294	13.3144	0.0018		1225	phage protein,phage protein,phage protein,phage pr	74	112	28	108	39.7849	20.5882	-19.1967	0.0003
1827	hypothetical protein,hypothetical protein,hypothet	20	166	33	103	10.7527	24.2647	13.512	0.0021		1029	hypothetical protein,hypothetical protein,hypothet	57	129	18	118	30.6452	13.2353	-17.4099	0.0003
1498	hypothetical protein,hypothetical protein,hypothet	171	15	135	1	91.9355	99.2647	7.32922	0.0029		2592	hypothetical protein,hypothetical protein,hypothet	45	141	12	124	24.1935	8.82353	-15.37	0.0003
680	zinc metallopeptidase,zinc metallopeptidase,zinc m	165	21	132	4	88.7097	97.0588	8.34915	0.0056		2013	Protein tyrosine phosphatase,Protein tyrosine phos	49	137	15	121	26.3441	11.0294	-15.3147	0.0006
1302	transcriptional regulatory protein,transcriptional	69	117	72	64	37.0968	52.9412	15.8444	0.0063		2152	degenerate transposase,degenerate transposase,dege	49	137	15	121	26.3441	11.0294	-15.3147	0.0006
1523	hypothetical cytosolic protein,hypothetical cytoso	86	100	82	54	46.2366	60.2941	14.0576	0.0133		2341	degenerate transposase,degenerate transposase,dege	49	137	15	121	26.3441	11.0294	-15.3147	0.0006
1524	DNA integration/recombination/invertion protein,DN	78	108	76	60	41.9355	55.8824	13.9469	0.0176		2356	chloramphenicol acetyltransferase,chloramphenicol	49	137	15	121	26.3441	11.0294	-15.3147	0.0006
2188	hypothetical protein,hypothetical protein,hypothet	138	48	116	20	74.1935	85.2941	11.1006	0.0186		2368	degenerate transposase,degenerate transposase,dege	49	137	15	121	26.3441	11.0294	-15.3147	0.0006
53	lantibiotic export protein,multidrug resistance pr	172	14	133	3	92.4731	97.7941	5.321	0.0214		1450	phage protein,phage protein,phage protein,phage pr	64	122	24	112	34.4086	17.6471	-16.7615	0.001
759	PTS system transporter subunit IIA,PTS system fruc	179	7	136	0	96.2366	100	3.76344	0.0226		1220	phage protein,phage protein,phage protein,phage pr	65	121	25	111	34.9462	18.3824	-16.5639	0.0011
203	hypothetical protein,hypothetical protein,hypothet	168	18	132	4	90.3226	97.0588	6.73624	0.0236		1897	degenerate transposase,degenerate transposase,dege	49	137	16	120	26.3441	11.7647	-14.5794	0.0012
281	zinc metallopeptidase,hypothetical protein,hypothe	168	18	132	4	90.3226	97.0588	6.73624	0.0236		252	Integrase,prophage Sa05, site-specific recombinase	91	95	43	93	48.9247	31.6176	-17.3071	0.002
541	hypothetical protein,hypothetical protein,hypothet	168	18	132	4	90.3226	97.0588	6.73624	0.0236		983	prophage Sa05, P4 family DNA primase,prophage Sa05	58	128	22	114	31.1828	16.1765	-15.0063	0.0026
845	hypothetical protein,hypothetical protein,hypothet	168	18	132	4	90.3226	97.0588	6.73624	0.0236		1809	phage protein,phage protein,phage protein,phage pr	52	134	19	117	27.957	13.9706	-13.9864	0.0028
449	UDP-galactopyranose mutase Glf,UDP-galactopyranose	60	126	61	75	32.2581	44.8529	12.5949	0.0267		1919	hypothetical protein,hypothetical protein,hypothet	43	143	14	122	23.1183	10.2941	-12.8242	0.003
1826	hypothetical protein,hypothetical protein,hypothet	31	155	37	99	16.6667	27.2059	10.5392	0.0269		1096	phage protein,phage protein,phage protein,phage pr	57	129	22	114	30.6452	16.1765	-14.4687	0.0038
481	ABC-type amino acid transporter, membrane-spanning	155	31	125	11	83.3333	91.9118	8.57843	0.0289		904	hypothetical protein,hypothetical protein,Phage re	86	100	41	95	46.2366	30.1471	-16.0895	0.0039
1904	hypothetical protein,hypothetical protein,hypothet	143	43	118	18	76.8817	86.7647	9.88299	0.0305		718	phage protein,phage protein,phage protein,phage pr	87	99	42	94	46.7742	30.8824	-15.8918	0.0041
2585	putative OLD family ATP-dependent endonuclease,put	0	186	4	132	0	2.94118	2.94118	0.031		1223	phage protein,phage protein,phage protein,phage pr	47	139	17	119	25.2688	12.5	-12.7688	0.0047
1062	phage-associated protein,phage-associated protein,	56	130	57	79	30.1075	41.9118	11.8042	0.0334		1448	phage protein,phage protein,phage protein,phage pr	54	132	21	115	29.0323	15.4412	-13.5911	0.005
1765	filamentation induced by cAMP protein fic,filament	169	17	132	4	90.8602	97.0588	6.19861	0.0376		2054	phage protein,phage protein,phage protein,phage pr	21	165	4	132	11.2903	2.94118	-8.34915	0.0056
1877	hypothetical protein,hypothetical protein,hypothet	169	17	132	4	90.8602	97.0588	6.19861	0.0376		1529	replication protein,replication protein,replicatio	35	151	11	125	18.8172	8.08824	-10.729	0.0063
2609	hypothetical protein,hypothetical protein,hypothet	39	147	43	93	20.9677	31.6176	10.6499	0.038		1710	phage protein,phage protein,phage protein,phage pr	35	151	11	125	18.8172	8.08824	-10.729	0.0063
2120	antimicrobial peptide ABC transporter ATPase,antim	39	147	43	93	20.9677	31.6176	10.6499	0.038		1028	hypothetical protein,hypothetical protein,hypothet	78	108	37	99	41.9355	27.2059	-14.7296	0.0069
2200	hypothetical protein,hypothetical protein,hypothet	39	147	43	93	20.9677	31.6176	10.6499	0.038		1445	glycerophosphoryl diester phosphodiesterase,glycer	33	153	10	126	17.7419	7.35294	-10.389	0.0076
444	ABC transporter permease,ABC transporter permease,	90	96	82	54	48.3871	60.2941	11.907	0.0417		2128	LacI family transcriptional regulator,LacI family	33	153	10	126	17.7419	7.35294	-10.389	0.0076
747	ABC transporter substrate-binding protein,ABC tran	90	96	82	54	48.3871	60.2941	11.907	0.0417		2203	hydrolase,hydrolase,hydrolase,hydrolase,hydrolase,	33	153	10	126	17.7419	7.35294	-10.389	0.0076
819	ABC transporter ATPase,ABC transporter ATPase,ABC	90	96	82	54	48.3871	60.2941	11.907	0.0417		691	methionyl-tRNA synthetase,methionyl-tRNA synthetas	65	121	29	107	34.9462	21.3235	-13.6227	0.0091
2066	hypothetical protein,hypothetical protein,hypothet	29	157	34	102	15.5914	25	9.4086	0.046		2428	hypothetical protein,hypothetical protein,hypothet	20	166	4	132	10.7527	2.94118	-7.81151	0.0091
724	transposase,transposase,transposase,transposase,tr	124	62	105	31	66.6667	77.2059	10.5392	0.0464		2432	L-threonine-O-3-phosphate decarboxylase,L-threonin	20	166	4	132	10.7527	2.94118	-7.81151	0.0091
1748	hypothetical protein,hypothetical protein,hypothet	155	31	124	12	83.3333	91.1765	7.84314	0.0468		2433	hypothetical protein,hypothetical protein,hypothet	20	166	4	132	10.7527	2.94118	-7.81151	0.0091
212	ABC transporter ATP-binding protein/permease,ABC t	168	18	131	5	90.3226	96.3235	6.00095	0.048		2661	hypothetical protein,hypothetical protein,hypothet	20	166	4	132	10.7527	2.94118	-7.81151	0.0091
773	AraC family transcriptional regulator,AraC family	168	18	131	5	90.3226	96.3235	6.00095	0.048		2663	acyl carrier protein,acyl carrier protein,acyl car	20	166	4	132	10.7527	2.94118	-7.81151	0.0091
											1918	phage protein,phage protein,phage protein,phage pr	34	152	11	125	18.2796	8.08824	-10.1913	0.0093
											1609	hypothetical protein,hypothetical protein,hypothet	34	152	11	125	18.2796	8.08824	-10.1913	0.0093
											1613	phage protein,phage protein,phage protein,phage pr	34	152	11	125	18.2796	8.08824	-10.1913	0.0093
											1711	putative helicase,putative helicase,putative helic	34	152	11	125	18.2796	8.08824	-10.1913	0.0093
											1816	hypothetical protein,hypothetical protein,hypothet	34	152	11	125	18.2796	8.08824	-10.1913	0.0093
											1817	hypothetical protein,hypothetical protein,hypothet	34	152	11	125	18.2796	8.08824	-10.1913	0.0093
											1910	hypothetical protein,hypothetical protein,hypothet	34	152	11	125	18.2796	8.08824	-10.1913	0.0093
											2052	phage protein,phage protein,phage protein,phage pr	34	152	11	125	18.2796	8.08824	-10.1913	0.0093
											2056	hypothetical protein,hypothetical protein,hypothet	34	152	11	125	18.2796	8.08824	-10.1913	0.0093
											2209	phage protein,phage protein,phage protein,phage pr	34	152	11	125	18.2796	8.08824	-10.1913	0.0093
											2411	phage protein,phage protein,phage protein,phage pr	34	152	11	125	18.2796	8.08824	-10.1913	0.0093
											2656	transposase,transposase,transposase,transposase,tr	17	169	3	133	9.13978	2.20588	-6.9339	0.0103
											2659	transposase,transposase,transposase,transposase,tr	17	169	3	133	9.13978	2.20588	-6.9339	0.0103
											2427	transcriptional regulator,transcriptional regulato	41	145	15	121	22.043	11.0294	-11.0136	0.0112
											1668	hypothetical protein,hypothetical protein,hypothet	41	145	15	121	22.043	11.0294	-11.0136	0.0112
											1149	integrase/recombinase, phage integrase family,part	118	68	68	68	63.4409	50	-13.4409	0.0118
											2223	pyridoxal-dependent decarboxylase,pyridoxal-depend	22	164	5	131	11.828	3.67647	-8.15149	0.0132
											2063	hypothetical protein,Viral (Superfamily 1) RNA hel	21	165	5	131	11.2903	3.67647	-7.61385	0.0132
											2224	putative ATP-dependentend nuclease of the OLD fami	21	165	5	131	11.2903	3.67647	-7.61385	0.0132
											2426	hypothetical protein,hypothetical protein,hypothet	21	165	5	131	11.2903	3.67647	-7.61385	0.0132
											2660	putative cytoplasmic protein,putative cytoplasmic	21	165	5	131	11.2903	3.67647	-7.61385	0.0132
											2664	hypothetical protein,hypothetical protein,hypothet	21	165	5	131	11.2903	3.67647	-7.61385	0.0132
											2225	hypothetical protein,hypothetical protein,hypothet	33	153	11	125	17.7419	8.08824	-9.6537	0.0137
											1703	phage integrase,phage integrase,phage integrase,ph	39	147	14	122	20.9677	10.2941	-10.6736	0.0144
											1447	membrane protein,membrane protein,membrane protein	71	115	34	102	38.172	25	-13.172	0.0159
											1491	XRE family transcriptional regulator,XRE family tr	71	115	34	102	38.172	25	-13.172	0.0159
											2212	ABC transporter ATP-binding protein,ABC transporte	71	115	34	102	38.172	25	-13.172	0.0159
											2403	membrane protein,membrane protein,membrane protein	71	115	34	102	38.172	25	-13.172	0.0159
											2405	membrane protein,membrane protein,membrane protein	71	115	34	102	38.172	25	-13.172	0.0159
											2416	membrane protein,membrane protein,membrane protein	71	115	34	102	38.172	25	-13.172	0.0159
											1818	gp49 bacteriophage-like protein,gp49 bacteriophage	16	170	3	133	8.60215	2.20588	-6.39627	0.0166
											2156	mobilisation protein,mobilisation protein,mobilisa	16	170	3	133	8.60215	2.20588	-6.39627	0.0166
											2205	immunity repressor protein,immunity repressor prot	16	170	3	133	8.60215	2.20588	-6.39627	0.0166
											2347	Tn5252 ORF9,Tn5252 ORF9,Tn5252 ORF9,Tn5252 ORF9,Tn	16	170	3	133	8.60215	2.20588	-6.39627	0.0166
											2404	DNA-binding protein,DNA-binding protein,DNA-bindin	16	170	3	133	8.60215	2.20588	-6.39627	0.0166
											2414	membrane protein,membrane protein,membrane protein	16	170	3	133	8.60215	2.20588	-6.39627	0.0166
											2632	hypothetical protein,hypothetical protein,hypothet	16	170	3	133	8.60215	2.20588	-6.39627	0.0166
											2633	hypothetical protein,hypothetical protein,hypothet	16	170	3	133	8.60215	2.20588	-6.39627	0.0166
											2634	protein-disulfide isomerase,protein-disulfide isom	16	170	3	133	8.60215	2.20588	-6.39627	0.0166
											2636	hypothetical protein,hypothetical protein,hypothet	16	170	3	133	8.60215	2.20588	-6.39627	0.0166
											2640	hypothetical protein,hypothetical protein,hypothet	16	170	3	133	8.60215	2.20588	-6.39627	0.0166
											2641	hypothetical protein,hypothetical protein,hypothet	16	170	3	133	8.60215	2.20588	-6.39627	0.0166
											2642	transposase,transposase,transposase,transposase,tr	16	170	3	133	8.60215	2.20588	-6.39627	0.0166
											2643	putative thiosulfate sulfurtransferase with a ArsR	16	170	3	133	8.60215	2.20588	-6.39627	0.0166
											2197	glycosyl transferases group 1 family protein,glyco	23	163	6	130	12.3656	4.41176	-7.95383	0.017
											433	hypothetical protein,hypothetical protein,hypothet	133	53	80	56	71.5054	58.8235	-12.6818	0.0175
											2359	hypothetical protein,hypothetical protein,hypothet	32	154	11	125	17.2043	8.08824	-9.11607	0.02
											2317	hypothetical protein,hypothetical protein,hypothet	7	179	0	136	3.76344	0	-3.76344	0.0226
											2361	FRG domain family,FRG domain family,FRG domain fam	7	179	0	136	3.76344	0	-3.76344	0.0226
											1811	phage protein,phage protein,phage protein,phage pr	34	152	12	124	18.2796	8.82353	-9.45604	0.0232
											1812	hypothetical protein,hypothetical protein,hypothet	34	152	12	124	18.2796	8.82353	-9.45604	0.0232
											1453	cell wall surface anchor family protein,cell wall	45	141	19	117	24.1935	13.9706	-10.223	0.0243
											1614	cell wall surface anchor family protein,cell wall	45	141	19	117	24.1935	13.9706	-10.223	0.0243
											1821	cell wall surface anchor family protein,cell wall	45	141	19	117	24.1935	13.9706	-10.223	0.0243
											1822	sortase,sortase,sortase,sortase,sortase,sortase,so	45	141	19	117	24.1935	13.9706	-10.223	0.0243
											1922	sortase family protein,sortase family protein,sort	45	141	19	117	24.1935	13.9706	-10.223	0.0243
											1923	sortase,sortase,sortase,sortase,sortase,sortase,so	45	141	19	117	24.1935	13.9706	-10.223	0.0243
											2221	transcriptional regulator,transcriptional regulato	45	141	19	117	24.1935	13.9706	-10.223	0.0243
											1358	hypothetical protein,hypothetical protein,hypothet	166	20	109	27	89.2473	80.1471	-9.10025	0.0256
											1987	tyrosine recombinase,tyrosine recombinase,tyrosine	22	164	6	130	11.828	4.41176	-7.41619	0.0263
											618	Tn5252,Tn5252,Tn5252, ORF 10 protein,Tn5252,Tn5252	127	59	76	60	68.2796	55.8824	-12.3972	0.0265
											700	mobilisation protein,mobilisation protein,Tn5253 h	126	60	76	60	67.7419	55.8824	-11.8596	0.0357
											1799	capsular polysaccharide synthesis protein,capsular	34	152	13	123	18.2796	9.55882	-8.72075	0.0371
											2658	hypothetical protein,hypothetical protein,hypothet	17	169	4	132	9.13978	2.94118	-6.19861	0.0376
											741	helix-turn-helix domain-containing protein,transcr	184	2	129	7	98.9247	94.8529	-4.07179	0.0391
											2143	ABC-type phosphate transport system, ATPase compon	42	144	18	118	22.5806	13.2353	-9.34535	0.0421
											1925	transcriptional regulator,transcriptional regulato	36	150	15	121	19.3548	11.0294	-8.32543	0.0458
											353	signal recognition particle GTPase,signal recognit	125	61	76	60	67.2043	55.8824	-11.3219	0.0475
											1004	transcriptional regulator,transcriptional regulato	125	61	76	60	67.2043	55.8824	-11.3219	0.0475
											2153	fatty-acid CoA ligase,fatty-acid CoA ligase,fatty-	22	164	7	129	11.828	5.14706	-6.6809	0.0481
											57	Group II intron maturase,Group II intron maturase,	155	31	102	34	83.3333	75	-8.33333	0.0485
											2518	hypothetical protein,hypothetical protein,hypothet	9	177	1	135	4.83871	0.735294	-4.10342	0.0488

## Sheet: VTpre vs VTpost
Significant increase within VT post PCV7			n = 19
#GroupID	Annotation (Truncated)	Present pre VT	Absent pre VT	Present post VT	Absent post VT	% pre VT	% post VT	Change in %	p-value
780	hypothetical protein,hypothetical protein,hypothet	69	13	35	0	84.1463	100	15.8537	0.0023
185	methyl transferase,putative DNA methylase,methyl t	29	53	22	13	35.3659	62.8571	27.4913	0.0081
1216	SNF2 family protein,SNF2 family protein,SNF2 famil	5	77	8	27	6.09756	22.8571	16.7596	0.0199
990	Tn5253 hypothetical protein,Tn5252 Orf26,Tn5252 Or	5	77	8	27	6.09756	22.8571	16.7596	0.0199
1374	TraG/TraD family protein,Type IV secretory pathway	5	77	8	27	6.09756	22.8571	16.7596	0.0199
1714	Tn5252, relaxase,PcfD,PcfD,PcfD,PcfD,Tn5252, relax	5	77	8	27	6.09756	22.8571	16.7596	0.0199
1728	OmpA domain-containing protein,OmpA domain-contain	5	77	8	27	6.09756	22.8571	16.7596	0.0199
1729	parvulin-like peptidyl-prolyl isomerase,parvulin-l	5	77	8	27	6.09756	22.8571	16.7596	0.0199
1732	Tn5253 hypothetical protein,Tn5253 hypothetical pr	5	77	8	27	6.09756	22.8571	16.7596	0.0199
1506	putative conjugal transfer protein,Tn5252 Orf28,Tn	5	77	8	27	6.09756	22.8571	16.7596	0.0199
1733	membrane protein,Tn5252, Orf23,Tn5252, Orf23,membr	5	77	8	27	6.09756	22.8571	16.7596	0.0199
2080	Tn5253 hypothetical protein,Tn5252 Orf25,Tn5252 Or	5	77	8	27	6.09756	22.8571	16.7596	0.0199
2087	Tn5253 hypothetical protein,membrane protein,membr	5	77	8	27	6.09756	22.8571	16.7596	0.0199
2106	Tn5253 hypothetical protein,Tn5253 hypothetical pr	0	82	3	32	0	8.57143	8.57143	0.0252
2107	Tn5253 hypothetical protein,ATPases with chaperone	0	82	3	32	0	8.57143	8.57143	0.0252
2108	Tn5253 hypothetical protein,Tn5253 hypothetical pr	0	82	3	32	0	8.57143	8.57143	0.0252
1622	Tn5253 hypothetical protein,Tn5253 hypothetical pr	6	76	8	27	7.31707	22.8571	15.5401	0.0277
1734	hypothetical protein,hypothetical protein,hypothet	6	76	8	27	7.31707	22.8571	15.5401	0.0277
1539	Wzx,Wzx,Wzx,flippase Wzx,Wzx,flippase Wzx,flippase	11	71	11	24	13.4146	31.4286	18.0139	0.0367

## Sheet: nVTpre vs nVTpost
Significant increase within nVT post PCV7		n = 2									New in nVT post PCV7		n=115
#GroupID	Annotation (Truncated)	Present pre nVT	Absent pre nVT	Present post nVT	Absent post nVT	% pre nVT	% post nVT	Change in %	p-value		#GroupID	Annotation (Truncated)	Present pre nVT	Absent pre nVT	Present post nVT	Absent post nVT	% pre nVT	% post nVT	Change in %	p-value
1498	hypothetical protein,hypothetical protein,hypothet	88	15	100	1	85.4	99	13.6	0.0003		2585	putative OLD family ATP-dependent endonuclease,put	0	103	4	97	0	4	4	0.0583
1150	YcfA-like protein,HicA toxin,YcfA-like protein,Ycf	77	26	88	13	74.8	87.1	12.4	0.0321		2319	cell wall biosynthesis glycosyltransferase,cell wa	0	103	3	98	0	3	3	0.1195
											2575	hypothetical protein,hypothetical protein,hypothet	0	103	3	98	0	3	3	0.1195
											2474	phage protein,phage protein,phage protein,phage pr	0	103	3	98	0	3	3	0.1195
											2345	DNA methylase,DNA methylase,DNA methylase,DNA meth	0	103	3	98	0	3	3	0.1195
											1963	hypothetical protein,hypothetical protein,hypothet	0	103	3	98	0	3	3	0.1195
											2704	hypothetical protein,hypothetical protein,hypothet	0	103	3	98	0	3	3	0.1195
											2354	Multidrug resistance protein mdtK,Multidrug resist	0	103	2	99	0	2	2	0.2439
											2911	hypothetical protein,hypothetical protein,hypothet	0	103	2	99	0	2	2	0.2439
											2027	DNA replication protein,putative DNA replication p	0	103	2	99	0	2	2	0.2439
											1945	conjugative transposon protein,conjugative transpo	0	103	2	99	0	2	2	0.2439
											1991	phage protein,phage protein,phage protein,phage pr	0	103	2	99	0	2	2	0.2439
											2196	phage DNA replication protein,phage DNA replicatio	0	103	2	99	0	2	2	0.2439
											2266	hypothetical protein,hypothetical protein,hypothet	0	103	2	99	0	2	2	0.2439
											2402	flippase Wzx,flippase Wzx	0	103	2	99	0	2	2	0.2439
											1971	type IV secretory pathway, VirD2 components (relax	0	103	2	99	0	2	2	0.2439
											1972	DNA topoisomerase III,DNA topoisomerase III,DNA to	0	103	2	99	0	2	2	0.2439
											2018	putative conjugative transposon mobilization prote	0	103	2	99	0	2	2	0.2439
											2081	putative single-strand binding protein,single-stra	0	103	2	99	0	2	2	0.2439
											2090	membrane protein,membrane protein,membrane protein	0	103	2	99	0	2	2	0.2439
											2105	cell wall-associated hydrolase,NlpC/P60 family pro	0	103	2	99	0	2	2	0.2439
											2109	membrane protein,membrane protein,membrane protein	0	103	2	99	0	2	2	0.2439
											2110	conjugative transposon membrane protein,conjugativ	0	103	2	99	0	2	2	0.2439
											2111	hypothetical protein,hypothetical protein,hypothet	0	103	2	99	0	2	2	0.2439
											2112	sigma-70 family RNA polymerase sigma factor,DNA-bi	0	103	2	99	0	2	2	0.2439
											2113	membrane protein,putative cell surface protein,put	0	103	2	99	0	2	2	0.2439
											2581	hypothetical protein,hypothetical protein,hypothet	0	103	2	99	0	2	2	0.2439
											2644	hypothetical protein,hypothetical protein,hypothet	0	103	2	99	0	2	2	0.2439
											2278	CDP-glycerol-1-phosphate biosynthetic protein Gct,	0	103	2	99	0	2	2	0.2439
											2435	phage protein,hypothetical protein,phage protein,p	0	103	2	99	0	2	2	0.2439
											2406	oligosaccharide repeat unit polymerase Wzy,oligosa	0	103	1	100	0	1	1	0.4951
											2310	transposase,transposase,transposase,transposase,tr	0	103	1	100	0	1	1	0.4951
											2985	phage protein,phage protein	0	103	1	100	0	1	1	0.4951
											2928	hypothetical protein	0	103	1	100	0	1	1	0.4951
											2933	oligosaccharide repeat unit polymerase Wzy	0	103	1	100	0	1	1	0.4951
											2934	hypothetical protein	0	103	1	100	0	1	1	0.4951
											2935	hypothetical protein	0	103	1	100	0	1	1	0.4951
											2936	hypothetical protein	0	103	1	100	0	1	1	0.4951
											2937	Uncharacterized protein conserved in bacteria	0	103	1	100	0	1	1	0.4951
											2938	hypothetical protein	0	103	1	100	0	1	1	0.4951
											2939	hypothetical protein	0	103	1	100	0	1	1	0.4951
											2940	hypothetical protein	0	103	1	100	0	1	1	0.4951
											2941	surface protein	0	103	1	100	0	1	1	0.4951
											2942	hypothetical protein	0	103	1	100	0	1	1	0.4951
											2943	hypothetical protein	0	103	1	100	0	1	1	0.4951
											2944	putative transcriptional regulator	0	103	1	100	0	1	1	0.4951
											2945	hypothetical protein	0	103	1	100	0	1	1	0.4951
											2958	tetR family transcriptional regulator	0	103	1	100	0	1	1	0.4951
											2959	regulatory protein	0	103	1	100	0	1	1	0.4951
											2960	hypothetical protein	0	103	1	100	0	1	1	0.4951
											2961	hypothetical protein	0	103	1	100	0	1	1	0.4951
											2962	hypothetical protein	0	103	1	100	0	1	1	0.4951
											2963	hypothetical protein	0	103	1	100	0	1	1	0.4951
											2964	Cro-like protein, phage associated	0	103	1	100	0	1	1	0.4951
											2965	hypothetical protein	0	103	1	100	0	1	1	0.4951
											2967	hypothetical protein	0	103	1	100	0	1	1	0.4951
											2969	hypothetical protein	0	103	1	100	0	1	1	0.4951
											2970	hypothetical protein	0	103	1	100	0	1	1	0.4951
											2971	haloacid dehalogenase-like hydrolase	0	103	1	100	0	1	1	0.4951
											2972	relaxase	0	103	1	100	0	1	1	0.4951
											2973	hypothetical protein	0	103	1	100	0	1	1	0.4951
											2974	hypothetical protein	0	103	1	100	0	1	1	0.4951
											2975	hypothetical protein	0	103	1	100	0	1	1	0.4951
											2976	hypothetical protein	0	103	1	100	0	1	1	0.4951
											2977	Yga2G	0	103	1	100	0	1	1	0.4951
											2978	hypothetical protein	0	103	1	100	0	1	1	0.4951
											2261	hypothetical protein,hypothetical protein,hypothet	0	103	1	100	0	1	1	0.4951
											2216	Lacticin 481/lactococcin biosynthesis protein,Lact	0	103	1	100	0	1	1	0.4951
											2424	lantibiotic synthetase,lantibiotic synthetase,lant	0	103	1	100	0	1	1	0.4951
											2840	hypothetical protein,hypothetical protein,hypothet	0	103	1	100	0	1	1	0.4951
											2841	hypothetical protein,hypothetical protein,hypothet	0	103	1	100	0	1	1	0.4951
											2060	hypothetical protein,hypothetical protein,hypothet	0	103	1	100	0	1	1	0.4951
											2740	hypothetical protein,hypothetical protein,hypothet	0	103	1	100	0	1	1	0.4951
											2842	hypothetical protein,hypothetical protein,hypothet	0	103	1	100	0	1	1	0.4951
											2494	hypothetical protein,hypothetical protein	0	103	1	100	0	1	1	0.4951
											2736	hypothetical protein,hypothetical protein	0	103	1	100	0	1	1	0.4951
											2737	hypothetical protein,hypothetical protein	0	103	1	100	0	1	1	0.4951
											2738	hypothetical protein,hypothetical protein	0	103	1	100	0	1	1	0.4951
											2739	Zonular occludens toxin (Zot),Zonular occludens to	0	103	1	100	0	1	1	0.4951
											2741	hypothetical protein,hypothetical protein	0	103	1	100	0	1	1	0.4951
											2229	phage antirepressor protein,phage antirepressor pr	0	103	1	100	0	1	1	0.4951
											2312	conjugative transposon membrane protein,conjugativ	0	103	1	100	0	1	1	0.4951
											2887	hypothetical protein,hypothetical protein	0	103	1	100	0	1	1	0.4951
											2314	hypothetical protein,hypothetical protein,hypothet	0	103	1	100	0	1	1	0.4951
											2844	hypothetical protein,hypothetical protein	0	103	1	100	0	1	1	0.4951
											1958	hypothetical protein,hypothetical protein,hypothet	0	103	1	100	0	1	1	0.4951
											2287	putative phage terminase, large subunit,putative p	0	103	1	100	0	1	1	0.4951
											2299	tail protein, phage assocaited,tail protein, phage	0	103	1	100	0	1	1	0.4951
											2303	hypothetical protein,hypothetical protein,hypothet	0	103	1	100	0	1	1	0.4951
											2304	HK97 family phage portal protein,HK97 family phage	0	103	1	100	0	1	1	0.4951
											2546	hypothetical protein,hypothetical protein,hypothet	0	103	1	100	0	1	1	0.4951
											2548	hypothetical protein,hypothetical protein,hypothet	0	103	1	100	0	1	1	0.4951
											2549	Predicted phage phi-C31 gp36 major capsid-like pro	0	103	1	100	0	1	1	0.4951
											2550	hypothetical protein,hypothetical protein,hypothet	0	103	1	100	0	1	1	0.4951
											2551	hypothetical protein,hypothetical protein,hypothet	0	103	1	100	0	1	1	0.4951
											2552	major tail protein,major tail protein,major tail p	0	103	1	100	0	1	1	0.4951
											2553	hypothetical protein,hypothetical protein,hypothet	0	103	1	100	0	1	1	0.4951
											2833	hypothetical protein,hypothetical protein,hypothet	0	103	1	100	0	1	1	0.4951
											2834	hypothetical protein,hypothetical protein,hypothet	0	103	1	100	0	1	1	0.4951
											2835	hypothetical protein,hypothetical protein,hypothet	0	103	1	100	0	1	1	0.4951
											2836	Predicted clp-protease,Predicted clp-protease,Pred	0	103	1	100	0	1	1	0.4951
											2837	hypothetical protein,hypothetical protein,hypothet	0	103	1	100	0	1	1	0.4951
											2536	hypothetical protein,hypothetical protein,hypothet	0	103	1	100	0	1	1	0.4951
											2463	hypothetical protein,hypothetical protein,hypothet	0	103	1	100	0	1	1	0.4951
											2486	hypothetical protein,hypothetical protein,hypothet	0	103	1	100	0	1	1	0.4951
											2547	Phage endonuclease,Phage endonuclease,Phage endonu	0	103	1	100	0	1	1	0.4951
											2915	hypothetical protein,hypothetical protein	0	103	1	100	0	1	1	0.4951
											2982	hypothetical protein	0	103	1	100	0	1	1	0.4951
											2983	rhamnosyl transferase	0	103	1	100	0	1	1	0.4951
											2984	Lipid A core - O-antigen ligase and related enzyme	0	103	1	100	0	1	1	0.4951
											2986	hypothetical protein	0	103	1	100	0	1	1	0.4951
											2987	hypothetical protein	0	103	1	100	0	1	1	0.4951
											2988	hypothetical protein	0	103	1	100	0	1	1	0.4951
											2989	membrane protein	0	103	1	100	0	1	1	0.4951
											2990	Predicted membrane protein	0	103	1	100	0	1	1	0.4951
